# Supplementary material for: Genotyping by sequencing reveals the interspecific C. maxima / C. reticulata admixture along the genomes of modern citrus varieties of mandarins, tangors, tangelos, orangelos and grapefruits
Source: PLoS One. 2017 Oct 5;12(10):e0185618. doi: 10.1371/journal.pone.0185618 (PMC5628881; doi:10.1371/journal.pone.0185618)
Supplement: S2 Table — (XLSX) [file pone.0185618.s004.xlsx]

## Sheet: S2 Table
Supplementary material Amel Oueslati, Amel Salhi-Hannachi, François Luro, Hélène Vignes, Pierre Mournet and Patrick Ollitrault. Genotyping By Sequencing reveal the interspecific C. maxima / C. reticulata admixture along the genomes of modern citrus varieties of mandarins, tangors, tangelos, orangelos and grapefruits. Plos One (submitted)
S2 table: Chromosomal location, individual genotyping and ret/max GST for the 11133 selected DPs
Freq Alt= frequency of alternative allele over the 55 accessions; N Md Pamp: frequency of missing data over the 17 representative of mandarins and pummelos; N: frequency of missing data over the 55 accessions
0: homozygous for the reference allele; 1: homozygous for the alternative allele; 0.5: heterozygous
#CHROM	POS	ID	REF	ALT	freq Alt	N Md Pamp	N	Chios mandarin	Satsuma Owari mandarin	San Hu Hong Chu mandarin	Szibat mandarin	Cleopatra mandarin	Dancy mandarin	Fuzhu mandarin	Ladu mandarin	Ponkan mandarin	Sunki mandarin	King mandarin	Chandler pummelo	Timor pummelo	Deep red pummelo	KaoPan pummelo	Pink pummelo	Tahiti pummelo	Bigaradier Maroc	Clemenules Clementine	Washington navel	Marsh	Star Ruby	Carvalhal	Fairchild	Fallglo	Fortune	Fremont	Mandarine Kara	Nova	Osceola	Page	Robinson	Temple	Jackson	Allspice	Mapo	Minneola	Orlando	Pearl	Sampson	San Jacinto	Seminole
1	84859	S1_84859	A	G	0.281818	0	0	0	0	0	0	0	0	0	0	0	0	0	1	1	1	1	1	1	0.5	0	0.5	0.5	0.5	0	0	0	0.5	0	0	0	0.5	0	0.5	0.5	0.5	0.5	0	0	0.5	0	0	0	0
1	112560	S1_112560	T	C	0.256757	0.176471	0.327273	0	0	0	0	0	N	0	0	0	N	0	1	1	1	1	1	N	0.5	0	0.5	N	0.5	0	0	0	0.5	0	0	0	0.5	0	N	N	N	0.5	N	0	N	0	0	N	0
1	112791	S1_112791	A	G	0.277778	0	0.0181818	0	0	0	0	0	0	0	0	0	0	0	1	1	1	1	1	1	0.5	0	0.5	0.5	0.5	0	0	0	0.5	0	0	0	0.5	0	0.5	0.5	N	0.5	0	0	0.5	0	0	0	0
1	112794	S1_112794	C	T	0.277778	0	0.0181818	0	0	0	0	0	0	0	0	0	0	0	1	1	1	1	1	1	0.5	0	0.5	0.5	0.5	0	0	0	0.5	0	0	0	0.5	0	0.5	0.5	N	0.5	0	0	0.5	0	0	0	0
1	128053	S1_128053	C	T	0.230769	0.235294	0.290909	0	0	0	0	0	N	0	0	0	N	0	N	1	N	1	1	1	0.5	0	0.5	0.5	0.5	0	0	N	0.5	0	0	0	0.5	0	0.5	0.5	N	0.5	0	0	N	N	0	0	0
1	150496	S1_150496	A	G	0.268293	0.117647	0.254545	0	0	0	0	0	0	0	0	0	N	N	1	1	1	1	1	1	0.5	0	0	0.5	0.5	0	0	0	0.5	0	0	0	0.5	0	N	0	N	N	N	0	0.5	N	N	0	0
1	150526	S1_150526	A	T	0.268293	0.117647	0.254545	0	0	0	0	0	0	0	0	0	N	N	1	1	1	1	1	1	0.5	0	0	0.5	0.5	0	0	0	0.5	0	0	0	0.5	0	N	0	N	N	N	0	0.5	N	N	0	0
1	150528	S1_150528	T	G	0.268293	0.117647	0.254545	0	0	0	0	0	0	0	0	0	N	N	1	1	1	1	1	1	0.5	0	0	0.5	0.5	0	0	0	0.5	0	0	0	0.5	0	N	0	N	N	N	0	0.5	N	N	0	0
1	155986	S1_155986	G	-	0.28125	0.176471	0.127273	0	0	0	N	0	N	0	0	0	0	N	1	1	1	1	1	1	0.5	0	0	0.5	0.5	0	0	0	0.5	0	0	0	0.5	0	1	0	N	0.5	N	0	0.5	0	0	N	0
1	155994	S1_155994	C	T	0.28125	0.176471	0.127273	0	0	0	N	0	N	0	0	0	0	N	1	1	1	1	1	1	0.5	0	0	0.5	0.5	0	0	0	0.5	0	0	0	0.5	0	1	0	N	0.5	N	0	0.5	0	0	N	0
1	170293	S1_170293	G	T	0.236364	0	0	0	0	0	0	0	0	0	0	0	0	0	1	1	1	1	1	1	0.5	0	0	0.5	0.5	0	0	0	0.5	0	0	0	0.5	0	0.5	0	0.5	0.5	0	0	0.5	0	0	0	0
1	216697	S1_216697	C	T	0.236364	0	0	0	0	0	0	0	0	0	0	0	0	0	1	1	1	1	1	1	0.5	0	0	0.5	0.5	0	0	0	0.5	0	0	0	0.5	0	0.5	0	0.5	0.5	0	0	0.5	0	0	0	0
1	245026	S1_245026	T	C	0.245455	0	0	0	0	0	0	0	0	0	0	0	0	0	1	1	1	1	1	1	0.5	0	0	0.5	0.5	0	0	0	0.5	0	0	0	0.5	0	0.5	0	1	0.5	0	0	0.5	0	0	0	0
1	305696	S1_305696	A	T	0.201923	0.117647	0.0545455	0	0	0	0	0	0	0	0	0	0	0	1	1	1	N	1	N	0.5	0	0	0.5	0.5	0	0	0	0.5	0	0	0	0.5	0	0.5	0	N	0.5	0	0	0.5	0	0	0	0
1	305715	S1_305715	T	A	0.201923	0.117647	0.0545455	0	0	0	0	0	0	0	0	0	0	0	1	1	1	N	1	N	0.5	0	0	0.5	0.5	0	0	0	0.5	0	0	0	0.5	0	0.5	0	N	0.5	0	0	0.5	0	0	0	0
1	305717	S1_305717	A	G	0.201923	0.117647	0.0545455	0	0	0	0	0	0	0	0	0	0	0	1	1	1	N	1	N	0.5	0	0	0.5	0.5	0	0	0	0.5	0	0	0	0.5	0	0.5	0	N	0.5	0	0	0.5	0	0	0	0
1	431542	S1_431542	G	T	0.240741	0.0588235	0.0181818	0	0	0	0	N	0	0	0	0	0	0	1	1	1	1	1	1	0.5	0	0	0.5	0.5	0	0	0	0.5	0	0	0	0.5	0	0.5	0	0.5	0.5	0	0	0.5	0	0	0	0
1	448785	S1_448785	A	-	0.0714286	0.294118	0.109091	0	0	0	0	0	0	0	0	0	0	0	N	N	1	N	N	N	0	0	0.5	0	0	0	0	0	0	0	0	0	0	0	0	0.5	N	0	0	0	0	0	0	0	0
1	448972	S1_448972	C	T	0.182692	0.0588235	0.0545455	0	0	0	0	0	0	0	0	0	0	0	1	N	1	1	1	1	0.5	0	0	0.5	0	0	0	0	0	0	0	0	0.5	0	N	0	N	0.5	0	0	0.5	0	0	0	0
1	467975	S1_467975	G	A	0.269231	0.235294	0.290909	0	0	0	N	0	N	0	N	0	0	N	1	1	1	1	1	1	0.5	0	0	0.5	0.5	0	0	0	0.5	0	0	0	0.5	0	N	0	N	0.5	0	N	N	0	0	0	N
1	522499	S1_522499	C	T	0.230769	0.0588235	0.0545455	0	0	0	0	0	0	0	0	0	0	0	1	1	1	1	1	N	0.5	0	0	0.5	0.5	0	0	0	0.5	0	0	0	0.5	0	0.5	0	N	0.5	0	0	1	0	0	0	0
1	523507	S1_523507	A	G	0.211538	0.0588235	0.0545455	0	0	0	0	0	0	0	0	0	0	0	1	1	1	1	1	N	0.5	0	0	0.5	0.5	0	0	0	0.5	0	0	0	0.5	0	0.5	0	N	0.5	0	0	0.5	0	0	0	0
1	542356	S1_542356	C	T	0.218182	0	0	0	0	0	0	0	0	0	0	0	0	0	1	1	1	1	1	1	0.5	0	0	0.5	0.5	0	0	0	0.5	0	0	0.5	0.5	0	0	0	0.5	0.5	0	0	0.5	0	0	0	0
1	570111	S1_570111	C	G	0.0784314	0.176471	0.0727273	0	0	0	0	0	0	0	0	0	0	0	1	N	1	N	1	N	1	0	0	0	0	0	0	0	0	0	0	0	0	0	0	0	N	0	0	0	0	0	0	0	0
1	570129	S1_570129	A	C	0.0784314	0.176471	0.0727273	0	0	0	0	0	0	0	0	0	0	0	1	N	1	N	1	N	1	0	0	0	0	0	0	0	0	0	0	0	0	0	0	0	N	0	0	0	0	0	0	0	0
1	591503	S1_591503	A	C	0.69	0.117647	0.0909091	N	1	1	1	1	1	1	1	1	1	N	0	0	0	0	0	0	0.5	1	1	0.5	0.5	1	1	N	0	N	1	0.5	0.5	1	0	1	0	0	1	1	0.5	1	1	1	1
1	698393	S1_698393	A	G	0.25	0	0.0545455	0	0	0	0	0	0	0	0	0	0	0	1	1	1	1	1	1	0.5	0	0	0.5	0.5	0	0	0	0.5	0	0	0.5	0.5	0	0.5	0	N	0.5	N	0	0.5	0	0	0	0
1	747331	S1_747331	T	A	0.327273	0	0	0	0	0	0	0	0	0	0	0	0	0	1	1	1	1	1	1	0.5	0.5	0.5	0.5	0.5	0	0.5	0	0.5	0	0	1	1	0.5	0.5	0.5	0.5	0.5	0	0	0.5	0	0	0	0
1	907948	S1_907948	T	C	0.245283	0	0.0363636	0	0	0	0	0	0	0	0	0	0	0	1	1	1	1	1	1	0.5	0	0	0.5	0.5	0	0	0	0.5	0	0	0.5	0.5	0	0.5	0	N	0.5	0	0	0.5	0	0	0	0
1	925909	S1_925909	A	G	0.261905	0.235294	0.236364	0	0	0	0	0	0	0	0	0	N	N	1	1	1	N	1	N	0.5	0	N	0.5	0.5	0	N	0	0.5	0	0	0.5	0.5	0	0.5	0	N	0.5	0	0	0.5	N	N	N	0
1	931490	S1_931490	A	G	0.245455	0	0	0	0	0	0	0	0	0	0	0	0	0	1	1	1	1	1	1	0.5	0	0	0.5	0.5	0	0	0	0.5	0	0	0.5	0.5	0	0.5	0	0.5	0.5	0	0	0.5	0	0	0	0
1	933868	S1_933868	T	-	0.233333	0.176471	0.181818	0	0	0	0	0	0	0	0	N	0	N	1	1	1	N	1	1	0.5	0	0	0.5	0.5	0	0	0	0.5	0	0	0.5	0.5	0	0.5	0	N	N	N	0	N	0	0	0	0
1	933894	S1_933894	A	-	0.191489	0.235294	0.145455	0	0	0	0	0	0	0	0	0	0	N	N	1	1	N	1	N	0.5	0	N	N	0.5	0	0	0	0.5	0	0	0.5	0.5	0	0.5	0	N	0.5	0	0	0.5	0	0	0	0
1	933896	S1_933896	A	C	0.233333	0.176471	0.181818	0	0	0	0	0	0	0	0	N	0	N	1	1	1	N	1	1	0.5	0	0	0.5	0.5	0	0	0	0.5	0	0	0.5	0.5	0	0.5	0	N	N	N	0	N	0	0	0	0
1	968270	S1_968270	G	A	0.214286	0.235294	0.236364	0	0	0	0	0	0	0	0	0	N	N	1	1	N	1	1	N	0.5	0	0	0.5	0.5	0	0	0	0.5	0	0	0.5	0.5	0	N	N	N	N	N	0	0.5	0	0	0	0
1	982566	S1_982566	T	-	0.0957447	0.176471	0.145455	0	0	0	0	0	0	0	0	0	N	0	1	1	N	1	1	N	0.5	0	0	0	0	0	0	0	0	0	0	0	0	0	0	0	N	0	N	0	N	0	0	0	0
1	982572	S1_982572	G	-	0.212766	0.176471	0.145455	0	0	0	0	0.5	0	0	0	0	N	0	1	1	N	1	1	N	0.5	0.5	0.5	0	0	0	0.5	0	0	0	0	1	1	0.5	0	0.5	N	0	N	0	N	0	0	0	0
1	982586	S1_982586	A	-	0.0957447	0.176471	0.145455	0	0	0	0	0	0	0	0	0	N	0	1	1	N	1	1	N	0.5	0	0	0	0	0	0	0	0	0	0	0	0	0	0	0	N	0	N	0	N	0	0	0	0
1	982594	S1_982594	C	T	0.0957447	0.176471	0.145455	0	0	0	0	0	0	0	0	0	N	0	1	1	N	1	1	N	0.5	0	0	0	0	0	0	0	0	0	0	0	0	0	0	0	N	0	N	0	N	0	0	0	0
1	982624	S1_982624	C	-	0.138298	0.0588235	0.145455	0	0	0	0	0	0	0	0	0	N	0	1	1	1	1	1	1	0.5	0	0	0	0	0	0	N	0	0	0	0	0	0	N	0	N	0	0	0	N	0	0	0	0
1	982662	S1_982662	T	-	0.138298	0.0588235	0.145455	0	0	0	0	0	0	0	0	0	N	0	1	1	1	1	1	1	0.5	0	0	0	0	0	0	N	0	0	0	0	0	0	N	0	N	0	0	0	N	0	0	0	0
1	982682	S1_982682	A	-	0.138298	0.0588235	0.145455	0	0	0	0	0	0	0	0	0	N	0	1	1	1	1	1	1	0.5	0	0	0	0	0	0	N	0	0	0	0	0	0	N	0	N	0	0	0	N	0	0	0	0
1	1021530	S1_1021530	G	T	0.264706	0	0.0727273	0	0	0	0	0	0	0	0	0	0	0	1	1	1	1	1	1	0.5	0	0	0.5	0.5	0	0	0	0.5	0	0	0.5	0.5	0	0.5	0	N	1	N	0	0.5	0	0	0	0
1	1029601	S1_1029601	T	C	0.25	0.235294	0.381818	0	0	0	0	0	0	0	0	0	N	N	1	1	N	1	1	N	0.5	0	N	0.5	0.5	0	0	N	0.5	0	0	0.5	0.5	N	0.5	0	N	N	0	0	0.5	0	N	N	0
1	1029641	S1_1029641	A	G	0.25	0.235294	0.381818	0	0	0	0	0	0	0	0	0	N	N	1	1	N	1	1	N	0.5	0	N	0.5	0.5	0	0	N	0.5	0	0	0.5	0.5	N	0.5	0	N	N	0	0	0.5	0	N	N	0
1	1031991	S1_1031991	A	T	0.226415	0.0588235	0.0363636	0	0	0	0	0	0	0	0	0	0	0	N	1	1	1	1	1	0.5	0	0	0.5	0.5	0	0	0	0.5	0	0	0.5	0.5	0	0.5	0	N	0.5	0	0	0.5	0	0	0	0
1	1032014	S1_1032014	T	A	0.254545	0	0	0	0	0	0	0	0	0	0	0	0.5	0	1	1	1	1	1	1	0.5	0	0	0.5	0.5	0	0	0	0.5	0	0	0.5	0.5	0	0.5	0	0.5	0.5	0	0	0.5	0	0	0	0
1	1032036	S1_1032036	A	-	0.264151	0.0588235	0.0363636	0	0	0	0	0	0	0	0	0	0.5	0	N	1	1	1	1	1	0.5	0	0	0.5	0.5	0	0	0	0.5	0	0	0.5	0.5	0	0.5	0	N	0.5	0	0.5	0.5	0	0	0	0
1	1086983	S1_1086983	C	A	0.25	0.176471	0.2	0	0	0	N	0	0	0	0	0	0	N	1	1	1	1	1	N	0.5	0	0	0.5	0.5	0	0	0	0.5	0	0	0.5	0.5	0	0.5	0	N	0.5	N	0	0.5	0	0	0	0
1	1128799	S1_1128799	C	T	0.202703	0.294118	0.327273	0	0	0	0	0	0	N	N	0	0	N	1	1	N	1	1	N	0.5	0	0	0	0.5	0	0	0	0.5	0	0	0.5	0.5	0	N	0	N	0	N	0	N	0	N	N	0
1	1202080	S1_1202080	T	G	0.254545	0	0	0	0	0	0	0	0	0	0	0	0	0	1	1	1	1	1	1	0.5	0	0	0.5	0.5	0	0	0	0.5	0	0	0.5	0.5	0	0.5	0	0.5	0.5	0	0	0.5	0	0	0	0
1	1202102	S1_1202102	A	G	0.254545	0	0	0	0	0	0	0	0	0	0	0	0	0	1	1	1	1	1	1	0.5	0	0	0.5	0.5	0	0	0	0.5	0	0	0.5	0.5	0	0.5	0	0.5	0.5	0	0	0.5	0	0	0	0
1	1202115	S1_1202115	G	A	0.254545	0	0	0	0	0	0	0	0	0	0	0	0	0	1	1	1	1	1	1	0.5	0	0	0.5	0.5	0	0	0	0.5	0	0	0.5	0.5	0	0.5	0	0.5	0.5	0	0	0.5	0	0	0	0
1	1260025	S1_1260025	A	-	0.264706	0	0.0727273	0	0	0	0	0	0	0	0	0	0	0	1	1	1	1	1	1	0.5	0	0	0.5	0.5	0	0	N	0.5	0	0	0.5	0.5	0	0.5	0	N	0.5	N	N	0.5	0	0	0	0
1	1318728	S1_1318728	A	G	0.254545	0	0	0	0	0	0	0	0	0	0	0	0	0	1	1	1	1	1	1	0.5	0	0	0.5	0.5	0	0	0	0.5	0	0	0.5	0.5	0	0.5	0	0.5	0.5	0	0	0.5	0	0	0	0
1	1445049	S1_1445049	G	T	0.254545	0	0	0	0	0	0	0	0	0	0	0	0	0	1	1	1	1	1	1	0.5	0	0	0.5	0.5	0	0	0	0.5	0	0	0.5	0.5	0	0.5	0	0.5	0.5	0	0	1	0	0	0	0
1	1478580	S1_1478580	G	C	0.254545	0	0	0	0	0	0	0	0	0	0	0	0	0	1	1	1	1	1	1	0.5	0	0	0.5	0.5	0	0	0	0.5	0	0	0.5	0.5	0	0.5	0	0.5	0.5	0	0	0.5	0	0	0	0
1	1478611	S1_1478611	C	G	0.254545	0	0	0	0	0	0	0	0	0	0	0	0	0	1	1	1	1	1	1	0.5	0	0	0.5	0.5	0	0	0	0.5	0	0	0.5	0.5	0	0.5	0	0.5	0.5	0	0	0.5	0	0	0	0
1	1517950	S1_1517950	C	G	0.214286	0.294118	0.490909	0	0	0	0	0	N	0	0	0	0	N	1	1	N	1	N	N	0.5	0	N	N	0.5	N	0	N	0.5	N	0	0.5	0.5	0	N	0	N	N	N	N	N	0	N	0	0
1	1517979	S1_1517979	A	T	0.214286	0.294118	0.490909	0	0	0	0	0	N	0	0	0	0	N	1	1	N	1	N	N	0.5	0	N	N	0.5	N	0	N	0.5	N	0	0.5	0.5	0	N	0	N	N	N	N	N	0	N	0	0
1	1517987	S1_1517987	A	C	0.214286	0.294118	0.490909	0	0	0	0	0	N	0	0	0	0	N	1	1	N	1	N	N	0.5	0	N	N	0.5	N	0	N	0.5	N	0	0.5	0.5	0	N	0	N	N	N	N	N	0	N	0	0
1	1523231	S1_1523231	G	T	0.25	0	0.0181818	0	0	0	0	0	0	0	0	0	0	0	1	1	1	1	1	1	0.5	0	0	0.5	0.5	0	0	0	0.5	0	0	0.5	0.5	0	0.5	0	N	0.5	0	0	0.5	0	0	0	0
1	1523240	S1_1523240	G	A	0.254545	0	0	0	0	0	0	0	0	0	0	0	0	0	1	1	1	1	1	1	0.5	0	0	0.5	0.5	0	0	0	0.5	0	0	0.5	0.5	0	0.5	0	0.5	0.5	0	0	0.5	0	0	0	0
1	1523260	S1_1523260	T	-	0.25	0	0.0181818	0	0	0	0	0	0	0	0	0	0	0	1	1	1	1	1	1	0.5	0	0	0.5	0.5	0	0	0	0.5	0	0	0.5	0.5	0	0.5	0	N	0.5	0	0	0.5	0	0	0	0
1	1523267	S1_1523267	T	C	0.254545	0	0	0	0	0	0	0	0	0	0	0	0	0	1	1	1	1	1	1	0.5	0	0	0.5	0.5	0	0	0	0.5	0	0	0.5	0.5	0	0.5	0	0.5	0.5	0	0	0.5	0	0	0	0
1	1526379	S1_1526379	C	T	0.254545	0	0	0	0	0	0	0	0	0	0	0	0	0	1	1	1	1	1	1	0.5	0	0	0.5	0.5	0	0	0	0.5	0	0	0.5	0.5	0	0.5	0	0.5	0.5	0	0	0.5	0	0	0	0
1	1533278	S1_1533278	G	T	0.25	0.0588235	0.0909091	0	0	0	0	0	0	0	0	0	0	0	1	1	N	1	1	1	1	0	0	0.5	0.5	0	0	0	0.5	0	0	0.5	0.5	0	0.5	0	N	0.5	0	0	0.5	0	0	0	N
1	1533282	S1_1533282	G	C	0.11	0.0588235	0.0909091	0	0	0	0	0	0	0	0	0	0	0	1	1	N	1	1	1	0.5	0	0	0	0	0	0	0	0	0	0	0	0	0	0	0	N	0	0	0	0	0	0	0	N
1	1610414	S1_1610414	G	A	0.1375	0.294118	0.272727	0	0	0	N	0	N	0	0	0	0	N	1	1	N	1	1	N	0.5	0	0	N	0	0	0	0	0	0	0	0	0	0	N	0	N	0.5	N	N	0	0	0	0	0
1	1610426	S1_1610426	G	A	0.1375	0.294118	0.272727	0	0	0	N	0	N	0	0	0	0	N	1	1	N	1	1	N	0.5	0	0	N	0	0	0	0	0	0	0	0	0	0	N	0	N	0.5	N	N	0	0	0	0	0
1	1611277	S1_1611277	T	C	0.254545	0	0	0	0	0	0	0	0	0	0	0	0	0	1	1	1	1	1	1	0.5	0	0	0.5	0.5	0	0	0	0.5	0	0	0.5	0.5	0	0.5	0	0.5	0.5	0	0	0.5	0	0	0	0
1	1669544	S1_1669544	C	T	0.263636	0	0	0	0	0	0	0	0	0	0	0	0	0	1	1	1	1	1	1	0.5	0	0	0.5	0.5	0	0	0	0.5	0	0	0.5	0.5	0	0.5	0	0.5	0.5	0	0	0.5	0.5	0	0	0
1	1669575	S1_1669575	A	T	0.27	0.117647	0.0909091	0	0	0	0	0	0	N	0	0	N	0	1	1	1	1	1	1	0.5	0	0	0.5	0.5	0	0	0	0.5	0	0	0.5	0.5	0	0.5	N	0.5	0.5	0	0	0.5	0	0	0	0
1	1676265	S1_1676265	A	T	0.244681	0	0.145455	0	0	0	0	0	0	0	0	0	0	0	1	1	1	1	1	1	0.5	0	N	0.5	0.5	0	0	0	0.5	0	0	0.5	0.5	0	0.5	N	N	N	N	N	0.5	0	N	0	0
1	1676286	S1_1676286	G	A	0.244681	0	0.145455	0	0	0	0	0	0	0	0	0	0	0	1	1	1	1	1	1	0.5	0	N	0.5	0.5	0	0	0	0.5	0	0	0.5	0.5	0	0.5	N	N	N	N	N	0.5	0	N	0	0
1	1676293	S1_1676293	T	-	0.244681	0	0.145455	0	0	0	0	0	0	0	0	0	0	0	1	1	1	1	1	1	0.5	0	N	0.5	0.5	0	0	0	0.5	0	0	0.5	0.5	0	0.5	N	N	N	N	N	0.5	0	N	0	0
1	1690084	S1_1690084	A	C	0.211538	0.0588235	0.0545455	0	0	0	0	0	0	0	0	0	0	0	1	1	1	1	N	1	0.5	0	0	0.5	0.5	0	0	0	0.5	0	0	0.5	0.5	0	0.5	0	N	0	0	0	0.5	0	0	0	0
1	1690137	S1_1690137	A	-	0.211538	0.0588235	0.0545455	0	0	0	0	0	0	0	0	0	0	0	1	1	1	1	N	1	0.5	0	0	0.5	0.5	0	0	0	0.5	0	0	0.5	0.5	0	0.5	0	N	0	0	0	0.5	0	0	0	0
1	1691885	S1_1691885	C	T	0.263636	0	0	0	0	0	0	0	0	0	0	0	0	0	1	1	1	1	1	1	0.5	0	0	0.5	0.5	0	0	0	0.5	0	0	0.5	0.5	0	0.5	0	1	0.5	0	0	0.5	0	0	0	0
1	1703794	S1_1703794	T	C	0.254717	0	0.0363636	0	0	0	0	0	0	0	0	0	0	0	1	1	1	1	1	1	0.5	0	0	0.5	0.5	0	0	0	0.5	0	0	0.5	0.5	0	0.5	0	N	0.5	0	0	0.5	0	0	0	0
1	1711033	S1_1711033	T	C	0.195122	0.235294	0.254545	0	0	0	0	0	N	0	0	0	0	0	1	1	N	1	N	N	0.5	0	0	0.5	0.5	N	0	0	0.5	0	0	0.5	0.5	0	N	0	N	N	N	0	0.5	0	N	0	0
1	1738805	S1_1738805	T	C	0.255814	0.117647	0.218182	0	0	0	0	0	0	0	0	0	0	N	1	1	N	1	1	1	0.5	0	0	1	0.5	0	0	0	0.5	0	0	0.5	0.5	0	0.5	0	N	N	N	0	0	0	0	0	0
1	1738815	S1_1738815	T	G	0.255814	0.117647	0.218182	0	0	0	0	0	0	0	0	0	0	N	1	1	N	1	1	1	0.5	0	0	1	0.5	0	0	0	0.5	0	0	0.5	0.5	0	0.5	0	N	N	N	0	0	0	0	0	0
1	1749161	S1_1749161	T	C	0.26087	0	0.163636	0	0	0	0	0	0	0	0	0	0	0	1	1	1	1	1	1	0.5	0	N	0	0.5	0	0	0	0.5	0	0	0.5	0.5	0	N	0	N	0.5	N	N	0.5	0	0	0	0
1	1762255	S1_1762255	G	C	0.148936	0.117647	0.145455	0	0	0	0	0	0	0	0	0	0	0	N	1	N	1	1	1	0.5	0	0	0	0.5	0	0	0	0	0	0	0	0	0	N	0	N	0.5	0	0	N	0	0	0	0
1	1762291	S1_1762291	T	-	0.12766	0.117647	0.145455	0	0	0	0	0	0	0	0	0	0	0	N	1	N	1	1	1	0.5	0	0	0	0	0	0	0	0	0	0	0	0	0	N	0	N	0.5	0	0	N	0	0	0	0
1	1766090	S1_1766090	C	G	0.0851064	0.176471	0.145455	0	0	0	0	0	0	0	0	0	0	0	1	N	1	N	1	N	0	0	0	0	0	0	0	0	0	0	0	0	0	0	N	0	N	0.5	N	0	0	0	0	0	0
1	1855361	S1_1855361	C	T	0.242424	0.235294	0.4	0	0	0	0	0	0	0	0	0	N	N	N	1	1	1	1	N	0.5	0	N	0.5	0.5	0	0	N	0.5	0	0	0.5	0.5	0	N	0	N	0.5	N	N	0	N	0	N	0
1	1870420	S1_1870420	C	-	0.209091	0	0	0	0	0	0	0	0	0	0	0	0	0	1	1	1	1	1	1	0.5	0	0	0.5	0	0	0	0	0.5	0	0	0.5	0.5	0	0.5	0	0	0.5	0	0	0	0	0	0	0
1	1870449	S1_1870449	G	T	0.209091	0	0	0	0	0	0	0	0	0	0	0	0	0	1	1	1	1	1	1	0.5	0	0	0.5	0	0	0	0	0.5	0	0	0.5	0.5	0	0.5	0	0	0.5	0	0	0	0	0	0	0
1	1876232	S1_1876232	T	A	0.22093	0.294118	0.218182	0	0	0	N	0	N	0	0	0	0	N	1	1	1	N	1	N	0	0	0	0.5	0.5	0	0	0	0.5	0	0	0.5	0.5	0	N	0	0.5	0.5	N	0	0.5	0	0	0	0
1	1876291	S1_1876291	G	T	0.261364	0.117647	0.2	0	0	0	N	0	0	0	0	0	0	0	1	1	1	1	1	N	0.5	0	0	0.5	0.5	0	0	0	0.5	0	0	0.5	0.5	0	N	0	N	0.5	N	0	0.5	0	0	0	N
1	1888344	S1_1888344	T	G	0.259259	0	0.0181818	0	0	0	0	0	0	0	0	0	0	0	1	1	1	1	1	1	0.5	0	0	0.5	0.5	0	0	0	0.5	0	0	0.5	0.5	0	0.5	0	N	0.5	0.5	0	0.5	0	0	0	0
1	1888348	S1_1888348	A	T	0.259259	0	0.0181818	0	0	0	0	0	0	0	0	0	0	0	1	1	1	1	1	1	0.5	0	0	0.5	0.5	0	0	0	0.5	0	0	0.5	0.5	0	0.5	0	N	0.5	0.5	0	0.5	0	0	0	0
1	1888354	S1_1888354	A	C	0.259259	0	0.0181818	0	0	0	0	0	0	0	0	0	0	0	1	1	1	1	1	1	0.5	0	0	0.5	0.5	0	0	0	0.5	0	0	0.5	0.5	0	0.5	0	N	0.5	0.5	0	0.5	0	0	0	0
1	1934604	S1_1934604	T	A	0.25	0	0.0181818	0	0	0	0	0	0	0	0	0	0	0	1	1	1	1	1	1	0.5	0	0	0.5	0.5	0	0	0	0.5	0	0	0.5	0.5	0	0.5	0	N	0.5	0.5	0	0.5	0	0	0	0
1	1934618	S1_1934618	C	T	0.25	0	0.0181818	0	0	0	0	0	0	0	0	0	0	0	1	1	1	1	1	1	0.5	0	0	0.5	0.5	0	0	0	0.5	0	0	0.5	0.5	0	0.5	0	N	0.5	0.5	0	0.5	0	0	0	0
1	1938417	S1_1938417	A	G	0.263636	0	0	0	0	0	0	0	0	0	0	0	0	0	1	1	1	1	1	1	0.5	0	0	0.5	0.5	0	0	0	0.5	0	0	0.5	0.5	0	0.5	0	0.5	0.5	0.5	0	0.5	0	0	0	0
1	1938440	S1_1938440	A	G	0.263636	0	0	0	0	0	0	0	0	0	0	0	0	0	1	1	1	1	1	1	0.5	0	0	0.5	0.5	0	0	0	0.5	0	0	0.5	0.5	0	0.5	0	0.5	0.5	0.5	0	0.5	0	0	0	0
1	2014098	S1_2014098	C	T	0.209091	0	0	0	0	0	0	0	0	0	0	0	0	0	1	1	1	1	1	1	0.5	0	0	0.5	0.5	0	0	0	0	0	0	0	0	0	0	0	0.5	0.5	0.5	0	0	0	0	0	0
1	2024708	S1_2024708	C	T	0.1625	0.117647	0.272727	0	0	0	0	0	0	0	0	0	0	0	1	1	N	1	1	N	0.5	0	N	0.5	0.5	0	0	N	0	0	0	0	0	0	0	0	N	0.5	N	N	0	0	0	0	0
1	2034726	S1_2034726	A	T	0.227273	0	0	0	0	0	0	0	0	0	0	0	0	0	1	1	1	1	1	1	0.5	0	0	0.5	0.5	0	0	0	0	0	0	0	0	0	0	0	0.5	1	1	0	0	0	0	0	0
1	2121684	S1_2121684	G	A	0.203704	0	0.0181818	0	0	0	0	0	0	0	0	0	0	0	1	1	1	1	1	1	0.5	0	0	0.5	0.5	0	0	0	0	0	0	0	0	0	0	0	N	0.5	0.5	0	0	0	0	0	0
1	2123234	S1_2123234	T	C	0.15	0.235294	0.272727	0	0	0	0	0	N	0	0	0	0	0	1	N	N	1	1	N	0	0	0	0.5	0.5	0	0	N	0	0	0	0	0	0	N	0	N	0.5	N	0	0	0	0	0	0
1	2123259	S1_2123259	A	G	0.1625	0.235294	0.272727	0	0	0	0	0	N	0	0	0	0	0	1	N	N	1	1	N	0.5	0	0	0.5	0.5	0	0	N	0	0	0	0	0	0	N	0	N	0.5	N	0	0	0	0	0	0
1	2147577	S1_2147577	T	C	0.227273	0.176471	0.2	0	0	0	0	0	0	0	0.5	0	0	0	N	1	N	1	1	N	0	0.5	0.5	0	0	0	0.5	0.5	0	0	0	0.5	0.5	1	0	0.5	N	0.5	N	N	0	0	0	0	0
1	2157260	S1_2157260	C	-	0.15	0.235294	0.454545	0	0	0	0	0	0	0	0	N	0	0	N	1	1	N	1	N	0.5	0	0	N	0	0	0	N	0	N	0	0	0	0	N	N	N	N	N	0	N	0	N	N	N
1	2157267	S1_2157267	G	A	0.15	0.235294	0.454545	0	0	0	0	0	0	0	0	N	0	0	N	1	1	N	1	N	0.5	0	0	N	0	0	0	N	0	N	0	0	0	0	N	N	N	N	N	0	N	0	N	N	N
1	2157294	S1_2157294	C	T	0.15	0.235294	0.454545	0	0	0	0	0	0	0	0	N	0	0	N	1	1	N	1	N	0.5	0	0	N	0	0	0	N	0	N	0	0	0	0	N	N	N	N	N	0	N	0	N	N	N
1	2157298	S1_2157298	A	G	0.15	0.235294	0.454545	0	0	0	0	0	0	0	0	N	0	0	N	1	1	N	1	N	0.5	0	0	N	0	0	0	N	0	N	0	0	0	0	N	N	N	N	N	0	N	0	N	N	N
1	2174172	S1_2174172	T	C	0.121951	0.176471	0.254545	0	0	0	N	0	0	0	0	0	0	0	1	N	1	N	1	1	0.5	0	0	N	0	0	0	0	0	0	0	0	0	0	0	0	N	0	0	0	N	0	N	0	N
1	2192437	S1_2192437	C	A	0.17	0.176471	0.0909091	0	0	0	0	0	0	0	0	N	0	0	1	N	1	1	1	N	0	0	N	0.5	0.5	0	0	0	0	0	0	0	0	0	0	0	N	0.5	0.5	0	0	0	0	0	0
1	2192614	S1_2192614	G	A	0.205128	0.235294	0.290909	0	0	0	N	0	N	0	0	0	0	N	1	1	1	1	1	N	0.5	0	0	0.5	0.5	0	0	0	0	0	0	0	0	0	N	0	N	0.5	N	N	N	0	0	N	0
1	2194385	S1_2194385	A	T	0.209091	0	0	0	0	0	0	0	0	0	0	0	0	0	1	1	1	1	1	1	0.5	0	0	0.5	0.5	0	0	0	0	0	0	0	0	0	0	0	0.5	0.5	0.5	0	0	0	0	0	0
1	2199264	S1_2199264	G	A	0.0784314	0.117647	0.0727273	0	0	0	0	0	0	0	0	0	0	0	1	1	N	1	1	N	0	0	0	0	0	0	0	0	0	0	0	0	0	0	0	0	N	0	0	0	0	0	0	0	0
1	2199313	S1_2199313	A	G	0.0784314	0.117647	0.0727273	0	0	0	0	0	0	0	0	0	0	0	1	1	N	1	1	N	0	0	0	0	0	0	0	0	0	0	0	0	0	0	0	0	N	0	0	0	0	0	0	0	0
1	2208077	S1_2208077	G	A	0.147059	0.117647	0.0727273	0	0	0	0	0	0	0	0	0	0	0	N	1	1	1	1	N	0.5	0	0	0	0.5	0	0	0	0	0	0	0	0	0	0	0	N	0.5	0.5	0	0	0	0	0	0
1	2208079	S1_2208079	G	A	0.147059	0.117647	0.0727273	0	0	0	0	0	0	0	0	0	0	0	N	1	1	1	1	N	0.5	0	0	0	0.5	0	0	0	0	0	0	0	0	0	0	0	N	0.5	0.5	0	0	0	0	0	0
1	2208114	S1_2208114	C	T	0.147059	0.117647	0.0727273	0	0	0	0	0	0	0	0	0	0	0	N	1	1	1	1	N	0.5	0	0	0	0.5	0	0	0	0	0	0	0	0	0	0	0	N	0.5	0.5	0	0	0	0	0	0
1	2215183	S1_2215183	A	T	0.203704	0	0.0181818	0	0	0	0	0	0	0	0	0	0	0	1	1	1	1	1	1	0.5	0	0	0.5	0.5	0	0	0	0	0	0	0	0	0	0	0	N	0.5	0.5	0	0	0	0	0	0
1	2222659	S1_2222659	G	C	0.2	0.0588235	0.181818	0	0	0	N	0	0	0	0	0	0	0	1	1	1	1	1	1	0.5	0	N	0	0.5	0	0	0	0	0	0	0	0	0	N	0	N	0.5	N	0	N	0	0	0	0
1	2225268	S1_2225268	C	A	0.188889	0.176471	0.181818	0	0	0	0	0	N	0	0	0	0	N	1	1	1	1	1	N	0.5	0	0	0.5	0.5	0	0	0	0	0	0	0	0	0	N	0	N	0.5	N	0	0	0	0	N	0
1	2271585	S1_2271585	G	A	0.236111	0.176471	0.345455	0	0	0	0	0	N	0	0	0	0	0	1	1	N	1	1	N	0.5	0	0	0.5	0.5	0	N	N	0	0	0	N	0	N	0	N	N	1	N	N	0	0	N	N	0
1	2493092	S1_2493092	A	G	0.179245	0	0.0363636	0	0	0	0	0	0	0	0	0	0	0	1	1	1	1	1	1	0.5	0	0	0.5	0.5	0	0	0	0	0	0	0	0	0	0	0	N	0	0.5	0	0	0	0	0	0
1	2517423	S1_2517423	G	A	0.174419	0.235294	0.218182	0	0	0	0	0	N	0	0	0	0	N	1	1	N	1	N	1	0.5	0	0	0.5	0.5	0	0	0	0	0	0	0	0	0	N	0	N	N	0.5	0	N	0	0	N	0
1	2523709	S1_2523709	G	A	0.203704	0	0.0181818	0	0	0	0	0	0	0	0	0	0	0	1	1	1	1	1	1	0.5	0	0	0.5	0.5	0	0	0	0	0	0	0	0	0	0	0	N	0.5	0.5	0	0	0	0	0	0
1	2549085	S1_2549085	T	C	0.209091	0	0	0	0	0	0	0	0	0	0	0	0	0	1	1	1	1	1	1	0.5	0	0	0.5	0.5	0	0	0	0	0	0	0	0	0	0	0	0.5	0.5	0.5	0	0	0	0	0	0
1	2593384	S1_2593384	G	A	0.178571	0.176471	0.236364	0	0	0	0	0	0	0	0	0	N	0	1	1	N	1	1	N	0.5	0	N	0.5	0.5	0	0	0	0	0	0	0	0	0	N	0	N	0	N	0	0	N	0	0	0
1	2598976	S1_2598976	T	A	0.182692	0.0588235	0.0545455	0	0	0	0	0	0	0	0	0	0	0	1	1	N	1	1	1	0.5	0	0	0.5	0.5	0	0	0	0	0	0	0	0	0	0	0	N	0.5	0.5	0	0	0	0	0	0
1	2608699	S1_2608699	T	A	0.188679	0	0.0363636	0	0	0	0	0	0	0	0	0	0	0	1	1	1	1	1	1	0.5	0	0	0.5	0.5	0	0	0	0	0	0	0	0	0	0	0	0	0.5	N	0	0	0	0	0	0
1	2629921	S1_2629921	T	G	0.182692	0.0588235	0.0545455	0	0	0	0	0	0	0	0	0	0	0	1	1	1	1	1	N	0.5	0	0	0.5	0.5	0	0	0	0	0	0	0	0	0	0	0	N	0.5	0.5	0	0	0	0	0	0
1	2629935	S1_2629935	C	T	0.182692	0.0588235	0.0545455	0	0	0	0	0	0	0	0	0	0	0	1	1	1	1	1	N	0.5	0	0	0.5	0.5	0	0	0	0	0	0	0	0	0	0	0	N	0.5	0.5	0	0	0	0	0	0
1	2661783	S1_2661783	G	A	0.214286	0.117647	0.236364	0	0	0	N	0	0	0	0	0	0	0	1	1	1	N	1	1	0.5	0	0	1	0.5	0	0	0	0	0	0	0	0	0	N	0	N	0.5	N	0	N	0	0	0	0
1	2696829	S1_2696829	G	A	0.228571	0.294118	0.363636	0	N	0	N	0	0	0	0	0	N	N	N	1	1	1	1	1	0.5	0	0	N	0.5	0	0	0	0	0	0	0	0	N	N	N	1	N	N	0	N	0	0	N	0
1	2697008	S1_2697008	G	T	0.236842	0.235294	0.309091	0	N	0	0	0	0	0	0	0	0	N	1	1	N	1	1	N	0.5	0	0	1	1	0	0	0	0	0	0	0	0	0	N	0	N	N	N	0	N	0	N	N	0
1	2698384	S1_2698384	G	A	0.209091	0	0	0	0	0	0	0	0	0	0	0	0	0	1	1	1	1	1	1	0.5	0	0	0.5	0.5	0	0	0	0	0	0	0	0	0	0	0	0.5	0.5	0.5	0	0	0	0	0	0
1	2698394	S1_2698394	C	A	0.203704	0	0.0181818	0	0	0	0	0	0	0	0	0	0	0	1	1	1	1	1	1	0.5	0	0	0.5	0.5	0	0	0	0	0	0	0	0	0	0	0	N	0.5	0.5	0	0	0	0	0	0
1	2698407	S1_2698407	C	A	0.203704	0	0.0181818	0	0	0	0	0	0	0	0	0	0	0	1	1	1	1	1	1	0.5	0	0	0.5	0.5	0	0	0	0	0	0	0	0	0	0	0	N	0.5	0.5	0	0	0	0	0	0
1	2702457	S1_2702457	G	A	0.218182	0	0	0	0	0	0	0	0	0	0	0	0	0	1	1	1	1	1	1	0.5	0	0	0.5	0.5	0	0	0	0	0	0	0	0	0	0	0	0.5	0.5	0.5	0	0	0	0	0	0
1	2702468	S1_2702468	T	C	0.209091	0	0	0	0	0	0	0	0	0	0	0	0	0	1	1	1	1	1	1	0.5	0	0	0.5	0.5	0	0	0	0	0	0	0	0	0	0	0	0.5	0.5	0.5	0	0	0	0	0	0
1	2702525	S1_2702525	C	T	0.203704	0	0.0181818	0	0	0	0	0	0	0	0	0	0	0	1	1	1	1	1	1	0.5	0	0	0.5	0.5	0	0	0	0	0	0	0	0	0	0	0	N	0.5	0.5	0	0	0	0	0	0
1	2728484	S1_2728484	T	C	0.195122	0.176471	0.254545	0	0	0	0	0	0	N	0	0	0	0	1	1	N	1	1	N	0.5	0	N	0.5	0.5	0	0	N	0	0	0	0	0	0	N	0	N	0.5	0.5	N	N	0	0	0	0
1	2830568	S1_2830568	T	C	0.219512	0.235294	0.254545	0	0	0	N	0	N	0	0	N	0	0	1	1	1	1	1	N	0.5	0	0	0.5	0.5	0	0	0	0	0	0	0	0	0	N	0	N	0.5	N	0	N	0	0	0	0
1	2831726	S1_2831726	G	T	0.202128	0.0588235	0.145455	0	0	0	0	0	0	0	0	0	0	0	1	1	1	1	1	N	0.5	0	0	0.5	0.5	0	0	N	0	0	0	0	0	0	N	0	N	0.5	N	0	0	0	N	0	0
1	2833223	S1_2833223	A	T	0.194444	0.0588235	0.0181818	0	0	0	0	0	0	0	0	0	0	0	1	1	N	1	1	1	0.5	0	0	0.5	0.5	0	0	0	0	0	0	0	0	0	0	0	0.5	0.5	0.5	0	0	0	0	0	0
1	2837835	S1_2837835	A	G	0.138889	0.0588235	0.0181818	0	0	0	0	0	0	0	0	0	0	0	1	1	1	1	1	N	0.5	0	0	0	0	0	0	0	0	0	0	0	0	0	0	0	0.5	0.5	0	0	0	0	0	0	0
1	2837840	S1_2837840	A	C	0.138889	0.0588235	0.0181818	0	0	0	0	0	0	0	0	0	0	0	1	1	1	1	1	N	0.5	0	0	0	0	0	0	0	0	0	0	0	0	0	0	0	0.5	0.5	0	0	0	0	0	0	0
1	2844860	S1_2844860	A	T	0.202128	0.235294	0.145455	0	0	0	N	0	0	N	0	0	0	N	1	1	1	1	1	N	0.5	0	0	0.5	0.5	0	0	0	0	0	0	0	0	0	0	0	N	0.5	0.5	0	0	0	0	0	0
1	2918782	S1_2918782	A	C	0.209091	0	0	0	0	0	0	0	0	0	0	0	0	0	1	1	1	1	1	1	0.5	0	0	0.5	0.5	0	0	0	0	0	0	0	0	0	0	0	0.5	0.5	0.5	0	0	0	0	0	0
1	2938582	S1_2938582	A	G	0.23	0.0588235	0.0909091	0	0	0	0	0	0	0	0	0	0	N	1	1	1	1	1	1	1	0	0	0.5	0.5	0	0	0	0	0	0	0	0	0	N	0	N	0.5	0.5	0	0	0	0	0	0
1	2939205	S1_2939205	T	G	0.174419	0.235294	0.218182	0	0	0	0	0	0	0	0	N	0	0	N	1	N	N	1	1	0.5	0	0	1	0.5	0	0	0	0	0	0	0	0	0	N	N	N	0.5	N	N	0	0	0	0	0
1	2939231	S1_2939231	A	T	0.211111	0.117647	0.181818	0	0	0	0	0	0	0	0	N	0	0	1	1	N	1	1	1	0.5	0	0	1	0.5	0	0	0	0	0	0	0	0	0	N	N	N	0.5	N	N	0	0	0	0	0
1	2940155	S1_2940155	C	T	0.2	0	0	0	0	0	0	0	0	0	0	0	0	0	1	1	1	1	1	1	0.5	0	0	0.5	0.5	0	0	0	0	0	0	0	0	0	0	0	0	0.5	0.5	0	0	0	0	0	0
1	2994446	S1_2994446	T	G	0.194444	0	0.0181818	0	0	0	0	0	0	0	0	0	0	0	1	1	1	1	1	1	0	0	0	0.5	0.5	0	0	0	0	0	0	0	0	0	0	0	N	0.5	0.5	0	0	0	0	0	0
1	3002150	S1_3002150	G	A	0.207547	0	0.0363636	0	0	0	0	0	0	0	0	0	0	0	1	1	1	1	1	1	0.5	0	0	0.5	0.5	0	0	0	0	0	0	0	0	0	0	0	N	0.5	0.5	0	0	0	0	0	0
1	3002252	S1_3002252	C	A	0.212766	0.117647	0.145455	0	0	0	0	0	N	0	N	0	0	0	1	1	1	1	1	1	0.5	0	0	0.5	0.5	0	0	0	0	0	0	0	0	0	0	0	N	0.5	N	0	N	0	0	0	0
1	3047191	S1_3047191	G	T	0.207317	0.0588235	0.254545	0	0	0	0	0	0	0	0	0	0	0	1	1	N	1	1	1	0.5	0	N	0.5	0.5	0	0	N	0	0	0	0	0	0	N	N	N	N	N	N	0	0	N	0	0
1	3059871	S1_3059871	C	T	0.212963	0	0.0181818	0	0	0	0	0	0	0	0	0	0	0	1	1	1	1	1	1	0.5	0	0	0.5	0.5	0	0	0	0	0	0	0	0	0	0	0	N	0.5	0.5	0	0	0	0	0	0
1	3060239	S1_3060239	C	T	0.209091	0	0	0	0	0	0	0	0	0	0	0	0	0	1	1	1	1	1	1	0.5	0	0	0.5	0.5	0	0	0	0	0	0	0	0	0	0	0	0.5	0.5	0.5	0	0	0	0	0	0
1	3060240	S1_3060240	G	A	0.209091	0	0	0	0	0	0	0	0	0	0	0	0	0	1	1	1	1	1	1	0.5	0	0	0.5	0.5	0	0	0	0	0	0	0	0	0	0	0	0.5	0.5	0.5	0	0	0	0	0	0
1	3084399	S1_3084399	A	G	0.151163	0.294118	0.218182	0	0	0	0	0	0	0	0	0	N	N	1	1	N	N	1	N	0.5	0	N	0.5	0.5	0	0	N	0	0	0	0	0	N	0	0	N	0.5	0.5	0	0	0	0	0	0
1	3084419	S1_3084419	A	T	0.151163	0.294118	0.218182	0	0	0	0	0	0	0	0	0	N	N	1	1	N	N	1	N	0.5	0	N	0.5	0.5	0	0	N	0	0	0	0	0	N	0	0	N	0.5	0.5	0	0	0	0	0	0
1	3084522	S1_3084522	A	G	0.154762	0.294118	0.236364	0	0	0	0	0	0	0	0	0	N	N	N	1	N	1	1	N	0.5	0	N	0.5	N	0	0	N	0	0	0	0	0	0	0	N	0	0.5	0.5	0	0	N	0	0	0
1	3110496	S1_3110496	C	A	0.212963	0	0.0181818	0	0	0	0	0	0	0	0	0	0	0	1	1	1	1	1	1	0.5	0	0	0.5	0.5	0	0	0	0	0	0	0	0	0	0	0	N	0.5	0.5	0	0	0	0	0	0
1	3223432	S1_3223432	A	C	0.0425532	0.294118	0.145455	0	0	0	0	0	0	0	0	N	0	0	N	1	N	1	N	N	0	0	0	0	0	0	0	0	0	0	0	0	0	0	0	0	N	0	0	0	0	N	0	0	0
1	3230169	S1_3230169	A	G	0.209091	0	0	0	0	0	0	0	0	0	0	0	0	0	1	1	1	1	1	1	0.5	0	0	0.5	0.5	0	0	0	0	0	0	0	0	0	0	0	0.5	0.5	0.5	0	0	0	0	0	0
1	3233493	S1_3233493	C	-	0.211538	0	0.0545455	0	0	0	0	0	0	0	0	0	0	0	1	1	1	1	1	1	0.5	0	0	0.5	0.5	0	0	0	0	0	0	0	0	0	0	0	0.5	0.5	N	0	0	N	0	0	0
1	3233516	S1_3233516	A	G	0.211538	0	0.0545455	0	0	0	0	0	0	0	0	0	0	0	1	1	1	1	1	1	0.5	0	0	0.5	0.5	0	0	0	0	0	0	0	0	0	0	0	0.5	0.5	N	0	0	N	0	0	0
1	3237944	S1_3237944	A	T	0.203704	0	0.0181818	0	0	0	0	0	0	0	0	0	0	0	1	1	1	1	1	1	0.5	0	0	0.5	0.5	0	0	0	0	0	0	0	0	0	0	0	0.5	0.5	0.5	0	0	0	0	0	0
1	3237995	S1_3237995	G	C	0.203704	0	0.0181818	0	0	0	0	0	0	0	0	0	0	0	1	1	1	1	1	1	0.5	0	0	0.5	0.5	0	0	0	0	0	0	0	0	0	0	0	0.5	0.5	0.5	0	0	0	0	0	0
1	3238861	S1_3238861	C	T	0.203704	0	0.0181818	0	0	0	0	0	0	0	0	0	0	0	1	1	1	1	1	1	0.5	0	0	0.5	0.5	0	0	0	0	0	0	0	0	0	0	0	N	0.5	0.5	0	0	0	0	0	0
1	3238922	S1_3238922	A	G	0.179245	0.117647	0.0363636	0	0	0	0	0	0	0	0	0	0	0	1	N	N	1	1	1	0.5	0	0	0.5	0.5	0	0	0	0	0	0	0	0	0	0	0	0.5	0.5	0.5	0	0	0	0	0	0
1	3257942	S1_3257942	C	T	0.173077	0.0588235	0.0545455	0	0	0	0	0	0	0	0	0	0	0	1	1	N	1	1	1	1	0	0	0	0.5	0	0	0	0	0	0	0	0	0	0	0	0.5	0.5	N	0	0	0	0	0	0
1	3285440	S1_3285440	C	A	0.203704	0	0.0181818	0	0	0	0	0	0	0	0	0	0	0	1	1	1	1	1	1	0.5	0	0	0.5	0.5	0	0	0	0	0	0	0	0	0	0	0	0.5	0.5	N	0	0	0	0	0	0
1	3285447	S1_3285447	G	-	0.203704	0	0.0181818	0	0	0	0	0	0	0	0	0	0	0	1	1	1	1	1	1	0.5	0	0	0.5	0.5	0	0	0	0	0	0	0	0	0	0	0	0.5	0.5	N	0	0	0	0	0	0
1	3389750	S1_3389750	G	A	0.235849	0	0.0363636	0	0	0	0	0	0	0	0	0	0	0	1	1	1	1	1	1	0.5	0	0	0.5	0.5	0	0	0	0	0	0	0	0	0	0	N	0.5	0.5	0.5	0	0	0	0	0	0
1	3413342	S1_3413342	A	G	0.218182	0	0	0	0	0	0	0.5	0	0	0	0	0	0	1	1	1	1	1	1	0.5	0	0	0.5	0.5	0	0	0	0	0	0	0	0	0	0	0	0.5	0.5	0.5	0	0	0	0	0	0
1	3453814	S1_3453814	G	A	0.198113	0	0.0363636	0	0	0	0	0	0	0	0	0	0	0	1	1	1	1	1	1	0.5	0	0	0.5	0.5	0	0	0	0	0	0	0	0	0	0	0	N	0.5	0.5	0	0	0	0	0	0
1	3453819	S1_3453819	A	T	0.198113	0	0.0363636	0	0	0	0	0	0	0	0	0	0	0	1	1	1	1	1	1	0.5	0	0	0.5	0.5	0	0	0	0	0	0	0	0	0	0	0	N	0.5	0.5	0	0	0	0	0	0
1	3474604	S1_3474604	C	T	0.17	0.0588235	0.0909091	0	0	0	0	0	0	0	0	0	0	0	1	1	N	1	1	1	0.5	0	0	0.5	0.5	0	0	0	0	0	0	0	0	0	0	0	N	N	N	0	0	0	0	0	0
1	3474804	S1_3474804	T	C	0.18	0.0588235	0.0909091	0	0	0	0	0	0	0	0	0	0	0	1	1	N	1	1	1	0.5	0	N	0.5	0.5	0	0	0	0	0	0	0	0	0	0	0	N	0.5	N	0	0	0	0	0	0
1	3474981	S1_3474981	C	T	0.162162	0.235294	0.327273	0	0	0	0	0	N	0	0	0	0	0	1	1	N	1	N	N	0.5	0	N	0.5	0.5	0	0	N	0	0	0	0	0	0	0	0	N	N	N	N	0	N	0	N	0
1	3531827	S1_3531827	T	A	0.210526	0.235294	0.309091	N	0	0	0	0	N	0	0	0	0	N	1	1	1	1	1	N	0.5	0	0	0.5	0.5	0	0	0	0	0	0	0	0	N	N	0	N	0.5	N	0	0	0	N	N	0
1	3560476	S1_3560476	G	A	0.208333	0.117647	0.127273	0	0	0	N	0	0	0	0	0	N	0	1	1	1	1	1	1	0.5	0	0	0.5	0.5	0	0	0	0	0	0	0	0	N	0	0	N	0.5	0.5	0	0	N	0	0	0
1	3560477	S1_3560477	T	C	0.208333	0.117647	0.127273	0	0	0	N	0	0	0	0	0	N	0	1	1	1	1	1	1	0.5	0	0	0.5	0.5	0	0	0	0	0	0	0	0	N	0	0	N	0.5	0.5	0	0	N	0	0	0
1	3589657	S1_3589657	C	T	0.275862	0.294118	0.472727	0	N	N	0	0	0	0	0	0	0	N	1	1	N	1	1	N	N	0	N	1	1	1	0	N	0	N	N	0	N	N	0	0	N	N	N	N	0	N	N	0	0
1	3628276	S1_3628276	T	G	0.212963	0	0.0181818	0	0	0	0	0	0	0	0	0	0	0	1	1	1	1	1	1	0.5	0	N	0.5	0.5	0	0	0	0	0	0	0	0	0	0	0	0.5	0.5	0.5	0	0	0	0	0	0
1	3628299	S1_3628299	G	-	0.212963	0	0.0181818	0	0	0	0	0	0	0	0	0	0	0	1	1	1	1	1	1	0.5	0	N	0.5	0.5	0	0	0	0	0	0	0	0	0	0	0	0.5	0.5	0.5	0	0	0	0	0	0
1	3635068	S1_3635068	C	T	0.211538	0.0588235	0.0545455	0	0.5	0	0	0	0	0	0	0	0	N	1	1	1	1	1	1	0.5	0	0	0.5	0.5	0	0	0	0	0	0	0	0	0	0	0	N	0.5	N	0	0	0	0	0	0
1	3635120	S1_3635120	A	G	0.212963	0	0.0181818	0	0	0	0	0	0	0	0	0	0	0	1	1	1	1	1	1	0.5	0	0	1	0.5	0	0	0	0	0	0	0	0	0	0	0	0.5	0.5	0.5	0	0	0	0	0	0
1	3697302	S1_3697302	A	T	0.131579	0.235294	0.309091	0	0	0	0	0	0	N	N	0	0	0	1	N	1	1	1	N	0.5	N	N	0	0	0	0	N	0	N	0	0	0	N	N	N	N	0	N	0	0	0	0	0	0
1	3697304	S1_3697304	G	A	0.131579	0.235294	0.309091	0	0	0	0	0	0	N	N	0	0	0	1	N	1	1	1	N	0.5	N	N	0	0	0	0	N	0	N	0	0	0	N	N	N	N	0	N	0	0	0	0	0	0
1	3718049	S1_3718049	G	A	0.225806	0.294118	0.436364	0	0	0	0	0	N	0	0	0	N	N	1	1	N	1	1	N	0.5	0	N	0.5	0.5	0	0	N	0	0	0	0	0	0	N	N	N	0.5	N	N	0	0	0	N	N
1	3721639	S1_3721639	C	-	0.13	0.117647	0.0909091	0	0	0	0	0	0	0	0	0	0	0	N	1	1	1	1	N	0.5	0	0	0	0.5	0	0	0	0	0	0	0	0	0	0	0	N	0.5	N	0	0	0	0	0	0
1	3731165	S1_3731165	T	G	0.263158	0.235294	0.309091	0	0	0	N	0	N	0	0	N	0	N	1	1	1	1	1	1	0.5	0	0	N	0.5	0	0	N	0	0	0	0	0	0	N	N	N	0.5	N	N	0	0	N	N	0
1	3731174	S1_3731174	G	C	0.263158	0.235294	0.309091	0	0	0	N	0	N	0	0	N	0	N	1	1	1	1	1	1	0.5	0	0	N	0.5	0	0	N	0	0	0	0	0	0	N	N	N	0.5	N	N	0	0	N	N	0
1	3731175	S1_3731175	T	C	0.263158	0.235294	0.309091	0	0	0	N	0	N	0	0	N	0	N	1	1	1	1	1	1	0.5	0	0	N	0.5	0	0	N	0	0	0	0	0	0	N	N	N	0.5	N	N	0	0	N	N	0
1	3731248	S1_3731248	C	T	0.186275	0.0588235	0.0727273	0	0	0	0	0	0	0	0	0	0	0	1	1	1	N	1	1	0.5	0	0	0.5	0.5	0	0	0	0	0	0	0	0	0	0	0	N	0.5	0.5	0	0	0	0	0	0
1	3731251	S1_3731251	G	A	0.198113	0	0.0363636	0	0	0	0	0	0	0	0	0	0	0	1	1	1	1	1	1	0.5	0	0	0.5	0.5	0	0	0	0	0	0	0	0	0	0	0	N	0.5	0.5	0	0	0	0	0	0
1	3731253	S1_3731253	G	C	0.198113	0	0.0363636	0	0	0	0	0	0	0	0	0	0	0	1	1	1	1	1	1	0.5	0	0	0.5	0.5	0	0	0	0	0	0	0	0	0	0	0	N	0.5	0.5	0	0	0	0	0	0
1	3818807	S1_3818807	T	-	0.194444	0	0.0181818	0	0	0	0	0	0	0	0	0	0	0	1	1	1	1	1	1	0.5	0	0	0.5	0.5	0	0	0	0	0	0	0	0	0	0	0	N	0	0.5	0	0	0	0	0	0
1	3818810	S1_3818810	A	T	0.194444	0	0.0181818	0	0	0	0	0	0	0	0	0	0	0	1	1	1	1	1	1	0.5	0	0	0.5	0.5	0	0	0	0	0	0	0	0	0	0	0	N	0	0.5	0	0	0	0	0	0
1	3818822	S1_3818822	T	-	0.194444	0	0.0181818	0	0	0	0	0	0	0	0	0	0	0	1	1	1	1	1	1	0.5	0	0	0.5	0.5	0	0	0	0	0	0	0	0	0	0	0	N	0	0.5	0	0	0	0	0	0
1	3818838	S1_3818838	A	G	0.194444	0	0.0181818	0	0	0	0	0	0	0	0	0	0	0	1	1	1	1	1	1	0.5	0	0	0.5	0.5	0	0	0	0	0	0	0	0	0	0	0	N	0	0.5	0	0	0	0	0	0
1	3833558	S1_3833558	G	T	0.204082	0	0.109091	0	0	0	0	0	0	0	0	0	0	0	1	1	1	1	1	1	0.5	0	0	0.5	0.5	0	0	0	0	0	0	0	0	0	N	0	N	0	N	0	N	0	0	0	0
1	3837065	S1_3837065	C	G	0.193878	0	0.109091	0	0	0	0	0	0	0	0	0	0	0	1	1	1	1	1	1	0.5	0	0	0.5	0.5	0	0	0	0	0	0	0	0	0	0	0	N	0	N	0	0	0	0	0	0
1	3837068	S1_3837068	A	G	0.193878	0	0.109091	0	0	0	0	0	0	0	0	0	0	0	1	1	1	1	1	1	0.5	0	0	0.5	0.5	0	0	0	0	0	0	0	0	0	0	0	N	0	N	0	0	0	0	0	0
1	3863906	S1_3863906	T	A	0.166667	0.176471	0.0727273	0	0	0	0	0	N	0	0	0	0	0	1	1	1	N	1	N	0.5	0	0	0	0.5	0	0	0	0	0	0	0	0	0	0	0	0.5	0	N	0	0	0	0	0	0
1	3863910	S1_3863910	G	T	0.166667	0.176471	0.0727273	0	0	0	0	0	N	0	0	0	0	0	1	1	1	N	1	N	0.5	0	0	0	0.5	0	0	0	0	0	0	0	0	0	0	0	0.5	0	N	0	0	0	0	0	0
1	3863911	S1_3863911	G	T	0.166667	0.176471	0.0727273	0	0	0	0	0	N	0	0	0	0	0	1	1	1	N	1	N	0.5	0	0	0	0.5	0	0	0	0	0	0	0	0	0	0	0	0.5	0	N	0	0	0	0	0	0
1	3863912	S1_3863912	T	G	0.166667	0.176471	0.0727273	0	0	0	0	0	N	0	0	0	0	0	1	1	1	N	1	N	0.5	0	0	0	0.5	0	0	0	0	0	0	0	0	0	0	0	0.5	0	N	0	0	0	0	0	0
1	3878849	S1_3878849	A	G	0.203704	0.0588235	0.0181818	0	0	0	0	0	0	0	0	0	N	0	1	1	1	1	1	1	0.5	0	0	0.5	0.5	0	0	0	0	0	0	0	0	0	0	0	0.5	0	0.5	0	0	0	0	0	0
1	3878872	S1_3878872	G	A	0.203704	0.0588235	0.0181818	0	0	0	0	0	0	0	0	0	N	0	1	1	1	1	1	1	0.5	0	0	0.5	0.5	0	0	0	0	0	0	0	0	0	0	0	0.5	0	0.5	0	0	0	0	0	0
1	3884951	S1_3884951	C	A	0.203704	0.294118	0.509091	0	0	N	N	0	0	0	0	0	0	N	1	1	N	1	1	N	0.5	0	N	N	0.5	0	0	N	0	0	0	0	0	N	0	0	N	N	N	N	N	N	N	N	0
1	3890324	S1_3890324	T	C	0.2	0	0	0	0	0	0	0	0	0	0	0	0	0	1	1	1	1	1	1	0.5	0	0	0.5	0.5	0	0	0	0	0	0	0	0	0	0	0	0.5	0	0.5	0	0	0	0	0	0
1	3890325	S1_3890325	G	T	0.2	0	0	0	0	0	0	0	0	0	0	0	0	0	1	1	1	1	1	1	0.5	0	0	0.5	0.5	0	0	0	0	0	0	0	0	0	0	0	0.5	0	0.5	0	0	0	0	0	0
1	3935835	S1_3935835	A	G	0.282609	0.0588235	0.163636	0	N	0	0	0	0	0	0	0	0	0	1	1	1	1	1	1	0.5	0	0	1	1	N	0	0	0	0	N	0	0	0	0	0	1	N	1	N	0	N	0	0	0
1	3945253	S1_3945253	T	A	0.185185	0	0.0181818	0	0	0	0	0	0	0	0	0	0	0	1	1	1	1	1	1	0.5	0	0	0.5	0.5	0	0	0	0	0	0	0	0	0	0	0	0.5	0	0.5	0	0	0	0	0	0
1	3946315	S1_3946315	G	A	0.209091	0	0	0	0	0	0	0	0	0	0	0	0	0.5	1	1	1	1	1	1	0.5	0	0	0.5	0.5	0	0	0	0	0	0	0	0	0	0	0	0.5	0	0.5	0	0	0	0	0	0
1	3946674	S1_3946674	G	A	0.179245	0	0.0363636	0	0	0	0	0	0	0	0	0	0	0	1	1	1	1	1	1	0.5	0	0	0.5	0.5	0	0	0	0	0	0	0	0	0	0	0	N	0	N	0	0	0	0	0	0
1	3957977	S1_3957977	G	A	0.185185	0	0.0181818	0	0	0	0	0	0	0	0	0	0	0	1	1	1	1	1	1	0.5	0	0	0.5	0.5	0	0	0	0	0	0	0	0	0	0	0	N	0	0.5	0	0	0	0	0	0
1	3987024	S1_3987024	A	C	0.190909	0	0	0	0	0	0	0	0	0	0	0	0	0	1	1	1	1	1	1	0.5	0	0	0.5	0.5	0	0	0	0	0	0	0	0	0	0	0	0.5	0	0.5	0	0	0	0	0	0
1	3987026	S1_3987026	C	T	0.190909	0	0	0	0	0	0	0	0	0	0	0	0	0	1	1	1	1	1	1	0.5	0	0	0.5	0.5	0	0	0	0	0	0	0	0	0	0	0	0.5	0	0.5	0	0	0	0	0	0
1	3987046	S1_3987046	C	T	0.190909	0	0	0	0	0	0	0	0	0	0	0	0	0	1	1	1	1	1	1	0.5	0	0	0.5	0.5	0	0	0	0	0	0	0	0	0	0	0	0.5	0	0.5	0	0	0	0	0	0
1	4012857	S1_4012857	C	T	0.190909	0	0	0	0	0	0	0	0	0	0	0	0	0	1	1	1	1	1	1	0.5	0	0	0.5	0.5	0	0	0	0	0	0	0	0	0	0	0	0.5	0	0.5	0	0	0	0	0	0
1	4012876	S1_4012876	C	T	0.173077	0.0588235	0.0545455	0	0	0	0	0	0	0	0	0	0	0	1	1	1	1	1	N	0.5	0	0	0.5	0.5	0	0	0	0	0	0	0	0	0	0	0	0.5	0	N	0	0	0	0	N	0
1	4024951	S1_4024951	T	C	0.12766	0.0588235	0.145455	0	0	0	0	0	0	0	0	0	0	0	1	1	1	N	1	1	0.5	0	0	0	0	0	0	0	0	0	0	0	0	0	N	0	N	0	N	0	0	0	0	0	0
1	4046079	S1_4046079	G	T	0.181818	0	0	0	0	0	0	0	0	0	0	0	0	0	1	1	1	1	1	1	0	0	0	0.5	0.5	0	0	0	0	0	0	0	0	0	0	0	0.5	0	0.5	0	0	0	0	0	0
1	4053461	S1_4053461	G	A	0.362069	0.117647	0.472727	0	N	0	0	0	0	0	0	0	0	N	1	1	1	1	1	1	0.5	0	N	N	1	N	N	N	N	0	0	N	N	N	N	N	N	N	1	N	0	N	N	0	0
1	4066054	S1_4066054	A	G	0.0957447	0.235294	0.145455	0	0	0	0	0	0	0	0	0	0	0	1	N	1	N	N	N	0.5	0	0	0	0.5	0	0	0	0	0	0	0	0	0	0	0	0.5	N	N	0	0	0	0	0	0
1	4066072	S1_4066072	T	G	0.0957447	0.235294	0.145455	0	0	0	0	0	0	0	0	0	0	0	1	N	1	N	N	N	0.5	0	0	0	0.5	0	0	0	0	0	0	0	0	0	0	0	0.5	N	N	0	0	0	0	0	0
1	4066690	S1_4066690	G	A	0.15625	0.235294	0.418182	0	0	0	0	0	N	0	0	0	0	N	1	1	1	N	1	N	0.5	0	0	N	0.5	N	0	N	0	0	0	0	0	0	0	N	N	0	N	N	0	0	N	N	N
1	4066710	S1_4066710	C	T	0.15625	0.235294	0.418182	0	0	0	0	0	N	0	0	0	0	N	1	1	1	N	1	N	0.5	0	0	N	0.5	N	0	N	0	0	0	0	0	0	0	N	N	0	N	N	0	0	N	N	N
1	4099766	S1_4099766	T	C	0.236364	0	0	0	0	0	0	0	0	0	0	0	0	0.5	1	1	1	1	1	1	0.5	0	0	0.5	0.5	0	0	0.5	0	0.5	0.5	0	0	0	0	0	0.5	0	0.5	0	0	0	0	0	0
1	4099825	S1_4099825	A	-	0.236364	0	0	0	0	0	0	0	0	0	0	0	0	0.5	1	1	1	1	1	1	0.5	0	0	0.5	0.5	0	0	0.5	0	0.5	0.5	0	0	0	0	0	0.5	0	0.5	0	0	0	0	0	0
1	4099844	S1_4099844	A	-	0.236364	0	0	0	0	0	0	0	0	0	0	0	0	0.5	1	1	1	1	1	1	0.5	0	0	0.5	0.5	0	0	0.5	0	0.5	0.5	0	0	0	0	0	0.5	0	0.5	0	0	0	0	0	0
1	4099866	S1_4099866	A	T	0.236364	0	0	0	0	0	0	0	0	0	0	0	0	0.5	1	1	1	1	1	1	0.5	0	0	0.5	0.5	0	0	0.5	0	0.5	0.5	0	0	0	0	0	0.5	0	0.5	0	0	0	0	0	0
1	4099868	S1_4099868	A	C	0.236364	0	0	0	0	0	0	0	0	0	0	0	0	0.5	1	1	1	1	1	1	0.5	0	0	0.5	0.5	0	0	0.5	0	0.5	0.5	0	0	0	0	0	0.5	0	0.5	0	0	0	0	0	0
1	4188566	S1_4188566	A	G	0.15	0.0588235	0.0909091	0	0	0	0	0	0	0	0	0	0	0	1	N	1	1	1	1	0.5	0	0	0.5	0.5	0	0	0	0	0	0	0	0	0	0	0	N	0	0	0	0	0	0	0	0
1	4211820	S1_4211820	T	G	0.194444	0	0.0181818	0	0	0	0	0	0	0	0	0	0	0	1	1	1	1	1	1	0.5	0	0	0.5	0.5	0	0	0	0	0	0	0	0	0	0	0	0.5	0	0.5	0	0	0	0	0	0
1	4235157	S1_4235157	C	T	0.154762	0.235294	0.236364	0	0	0	0	0	0	N	0	0	0	N	1	1	N	1	1	N	0.5	0	N	0.5	0.5	0	0	0	0	0	0	0	0	N	0	0	N	0	N	0	0	0	0	N	0
1	4246777	S1_4246777	C	A	0.193878	0.117647	0.109091	0	0	0	0	0	N	0	0	0	0	N	1	1	1	1	1	1	0.5	0	0	0.5	0.5	0	0	0	0	0	0	0	0	N	0	0	N	0	0.5	0	0	0	0	0	0
1	4246797	S1_4246797	G	C	0.193878	0.117647	0.109091	0	0	0	0	0	N	0	0	0	0	N	1	1	1	1	1	1	0.5	0	0	0.5	0.5	0	0	0	0	0	0	0	0	N	0	0	N	0	0.5	0	0	0	0	0	0
1	4261341	S1_4261341	G	C	0.2	0	0.0909091	0	0	0	0	0	0	0	0	0	0	0	1	1	1	1	1	1	0.5	0	0	0.5	0.5	0	0	0	0	0	0	0	0	N	0	0	N	0	0.5	0	N	0	0	0	0
1	4289839	S1_4289839	T	G	0.185185	0	0.0181818	0	0	0	0	0	0	0	0	0	0	0	1	1	1	1	1	1	0.5	0	0	0.5	0.5	0	0	0	0	0	0	0	0	0	0	0	N	0	0.5	0	0	0	0	0	0
1	4351036	S1_4351036	A	C	0.179245	0	0.0363636	0	0	0	0	0	0	0	0	0	0	0	1	1	1	1	1	1	0.5	0	0	0.5	0.5	0	0	0	0	0	0	0	0	0	0	0	N	0	0.5	0	0	0	0	0	0
1	4373326	S1_4373326	A	G	0.190909	0	0	0	0	0	0	0	0	0	0	0	0	0	1	1	1	1	1	1	0.5	0	0	0.5	0.5	0	0	0	0	0	0	0	0	0	0	0	0.5	0	0.5	0	0	0	0	0	0
1	4416455	S1_4416455	C	T	0.190909	0	0	0	0	0	0	0	0	0	0	0	0	0	1	1	1	1	1	1	0.5	0	0	0.5	0.5	0	0	0	0	0	0	0	0	0	0	0	0.5	0	0.5	0	0	0	0	0	0
1	4416482	S1_4416482	A	C	0.190909	0	0	0	0	0	0	0	0	0	0	0	0	0	1	1	1	1	1	1	0.5	0	0	0.5	0.5	0	0	0	0	0	0	0	0	0	0	0	0.5	0	0.5	0	0	0	0	0	0
1	4449940	S1_4449940	G	A	0.190909	0	0	0	0	0	0	0	0	0	0	0	0	0	1	1	1	1	1	1	0.5	0	0	0.5	0.5	0	0	0	0	0	0	0	0	0	0	0	0.5	0	0.5	0	0	0	0	0	0
1	4450112	S1_4450112	C	T	0.186275	0	0.0727273	0	0	0	0	0	0	0	0	0	0	0	1	1	1	1	1	1	0.5	0	0	0.5	0.5	0	0	0	0	0	0	0	0	0	0	0	N	0	0.5	0	0	0	0	0	0
1	4491623	S1_4491623	A	C	0.194444	0.176471	0.345455	0	0	0	0	0	N	0	0	0	0	N	1	1	N	1	1	1	0.5	0	0	0.5	0.5	0	0	N	0	N	0	0	0	0	N	N	N	0	N	0	N	0	0	0	0
1	4618300	S1_4618300	T	G	0.147059	0	0.0727273	0	0	0	0	0	0	0	0	0	0	0	1	1	1	1	1	1	0.5	0	0	0	0	0	N	0	0	0	0	0	0	0	0	0	N	0	0	0	0	N	0	0	0
1	4648844	S1_4648844	C	T	0.202128	0.117647	0.145455	0	0	0	N	0	0	0	0	0	0	N	1	1	1	1	1	1	0.5	0	0	0.5	0.5	0	0	0	0	0	0	0	0	0	0	0	N	0	N	0	0	0	0	0	0
1	4648850	S1_4648850	A	G	0.202128	0.117647	0.145455	0	0	0	N	0	0	0	0	0	0	N	1	1	1	1	1	1	0.5	0	0	0.5	0.5	0	0	0	0	0	0	0	0	0	0	0	N	0	N	0	0	0	0	0	0
1	4737473	S1_4737473	G	C	0.190909	0	0	0	0	0	0	0	0	0	0	0	0	0	1	1	1	1	1	1	0.5	0	0	0.5	0.5	0	0	0	0	0	0	0	0	0	0	0	0.5	0	0.5	0	0	0	0	0	0
1	4737509	S1_4737509	G	C	0.190909	0	0	0	0	0	0	0	0	0	0	0	0	0	1	1	1	1	1	1	0.5	0	0	0.5	0.5	0	0	0	0	0	0	0	0	0	0	0	0.5	0	0.5	0	0	0	0	0	0
1	4751145	S1_4751145	A	C	0.176471	0.117647	0.0727273	0	0	0	0	0	0	0	0	0	0	N	1	1	1	N	1	1	0.5	0	0	0.5	0.5	0	0	0	0	0	0	0	0	0	0	0	N	N	0.5	0	0	0	0	0	0
1	4751166	S1_4751166	A	T	0.176471	0.117647	0.0727273	0	0	0	0	0	0	0	0	0	0	N	1	1	1	N	1	1	0.5	0	0	0.5	0.5	0	0	0	0	0	0	0	0	0	0	0	N	N	0.5	0	0	0	0	0	0
1	4762653	S1_4762653	G	C	0.179245	0	0.0363636	0	0	0	0	0	0	0	0	0	0	0	1	1	1	1	1	1	0.5	0	0	0.5	0.5	0	0	0	0	0	0	0	0	0	0	0	N	0	0.5	0	0	0	0	0	0
1	4765455	S1_4765455	T	A	0.197368	0.235294	0.309091	0	0	N	0	0	N	0	0	N	0	0	N	1	1	1	1	1	0.5	0	0	0.5	0.5	0	0	0	0	0	0	0	0	0	0	N	N	0	0.5	N	N	0	0	0	N
1	4873017	S1_4873017	A	-	0.0588235	0.176471	0.0727273	0	0	0	0	0	0	0	0	0	0	0	N	N	1	N	1	1	0	0	0	0	0	0	0	0	0	0	0	0	0	0	0	0	N	0	0	0	0	0	0	0	0
1	4886192	S1_4886192	T	C	0.185185	0	0.0181818	0	0	0	0	0	0	0	0	0	0	0	1	1	1	1	1	1	0.5	0	0	0.5	0.5	0	0	0	0	0	0	0	0	0	0	0	N	0	0.5	0	0	0	0	0	0
1	4886199	S1_4886199	A	T	0.185185	0	0.0181818	0	0	0	0	0	0	0	0	0	0	0	1	1	1	1	1	1	0.5	0	0	0.5	0.5	0	0	0	0	0	0	0	0	0	0	0	N	0	0.5	0	0	0	0	0	0
1	4961693	S1_4961693	A	G	0.183673	0	0.109091	0	0	0	0	0	0	0	0	0	0	0	1	1	1	1	1	1	0.5	0	0	0.5	0.5	0	0	0	0	0	0	0	0	0	0	0	N	N	0.5	0	0	0	0	0	0
1	4968141	S1_4968141	A	T	0.182692	0	0.0545455	0	0	0	0	0	0	0	0	0	0	0	1	1	1	1	1	1	1	0	0	0.5	0.5	0	0	0	0	0	0	0	0	0	0	0	N	0	0.5	0	0	0	0	0	0
1	4979084	S1_4979084	T	G	0.153061	0.0588235	0.109091	0	0	0	0	0	0	0	0	0	0	0	1	1	1	1	1	N	0.5	0	0	0.5	0.5	0	0	N	0	0	0	0	0	0	0	0	N	0	N	0	0	0	0	0	0
1	4979090	S1_4979090	G	T	0.153061	0.0588235	0.109091	0	0	0	0	0	0	0	0	0	0	0	1	1	1	1	1	N	0.5	0	0	0.5	0.5	0	0	N	0	0	0	0	0	0	0	0	N	0	N	0	0	0	0	0	0
1	4992947	S1_4992947	T	C	0.175926	0	0.0181818	0	0	0	0	0	0	0	0	0	0	0	1	1	1	1	1	1	0.5	0	0	0.5	0.5	0	0	0	0	0	0	0	0	0	0	0	N	0	0.5	0	0	0	0	0	0
1	5004083	S1_5004083	G	A	0.190909	0	0	0	0	0	0	0	0	0	0	0	0	0	1	1	1	1	1	1	0.5	0	0	0.5	0.5	0	0	0	0	0	0	0	0	0	0	0	0.5	0	0.5	0	0	0	0	0	0
1	5008177	S1_5008177	C	T	0.172727	0	0	0	0	0	0	0	0	0	0	0	0	0	1	1	1	1	1	1	0.5	0	0	0.5	0.5	0	0	0	0	0	0	0	0	0	0	0	0	0	0.5	0	0	0	0	0	0
1	5008198	S1_5008198	C	T	0.172727	0	0	0	0	0	0	0	0	0	0	0	0	0	1	1	1	1	1	1	0.5	0	0	0.5	0.5	0	0	0	0	0	0	0	0	0	0	0	0	0	0.5	0	0	0	0	0	0
1	5013520	S1_5013520	C	T	0.179245	0	0.0363636	0	0	0	0	0	0	0	0	0	0	0	1	1	1	1	1	1	0.5	0	0	0.5	0.5	0	0	0	0	0	0	0	0	0	0	0	N	0	0.5	0	0	0	0	0	0
1	5013539	S1_5013539	C	T	0.190909	0	0	0	0	0	0	0	0	0	0	0	0	0	1	1	1	1	1	1	0.5	0	0	0.5	0.5	0	0	0	0	0	0	0	0	0	0	0	0.5	0	0.5	0	0	0	0	0	0
1	5013559	S1_5013559	T	-	0.806818	0.235294	0.2	1	1	1	N	1	N	1	1	1	1	N	0	0	0	0	0	N	0.5	1	N	0.5	0.5	1	1	1	1	N	1	1	1	1	1	1	N	1	0.5	N	1	1	1	N	1
1	5056872	S1_5056872	G	A	0.190909	0	0	0	0	0	0	0	0	0	0	0	0	0	1	1	1	1	1	1	0.5	0	0	0.5	0.5	0	0	0	0	0	0	0	0	0	0	0	0.5	0	0.5	0	0	0	0	0	0
1	5083909	S1_5083909	G	T	0.421875	0.294118	0.418182	N	N	N	N	N	0	0	0	0	0	0	1	1	1	1	1	1	1	N	N	1	1	N	N	0	N	0	0	N	N	0	N	N	N	N	1	0	0	N	0	0	N
1	5089305	S1_5089305	T	C	0.145833	0.0588235	0.127273	0	0	0	0	0	0	0	0	0	0	0	1	1	N	1	1	1	0.5	0	0	0.5	0.5	0	0	N	0	0	0	0	0	0	0	0	N	0	N	N	0	0	0	0	0
1	5093825	S1_5093825	C	-	0.144444	0.294118	0.181818	0	0	0	0	0	0	0	0	0	0.5	0	N	N	N	N	N	1	0	0.5	0.5	0	0	0	0.5	0.5	0.5	0	0	0.5	0	0.5	N	0.5	N	0	N	0	0	0	0	0	0
1	5096573	S1_5096573	A	T	0.175926	0	0.0181818	0	0	0	0	0	0	0	0	0	0	0	1	1	1	1	1	1	0.5	0	0	0.5	0.5	0	0	0	0	0	0	0	0	0	0	0	0	0	N	0	0	0	0	0	0
1	5106518	S1_5106518	G	C	0.190909	0	0	0	0	0	0	0	0	0	0	0	0	0	1	1	1	1	1	1	0.5	0	0	0.5	0.5	0	0	0	0	0	0	0	0	0	0	0	0.5	0	0.5	0	0	0	0	0	0
1	5106548	S1_5106548	C	-	0.190909	0	0	0	0	0	0	0	0	0	0	0	0	0	1	1	1	1	1	1	0.5	0	0	0.5	0.5	0	0	0	0	0	0	0	0	0	0	0	0.5	0	0.5	0	0	0	0	0	0
1	5106555	S1_5106555	T	-	0.190909	0	0	0	0	0	0	0	0	0	0	0	0	0	1	1	1	1	1	1	0.5	0	0	0.5	0.5	0	0	0	0	0	0	0	0	0	0	0	0.5	0	0.5	0	0	0	0	0	0
1	5122796	S1_5122796	T	C	0.190909	0	0	0	0	0	0	0	0	0	0	0	0	0	1	1	1	1	1	1	0.5	0	0	0.5	0.5	0	0	0	0	0	0	0	0	0	0	0	0.5	0	0.5	0	0	0	0	0	0
1	5122801	S1_5122801	T	C	0.190909	0	0	0	0	0	0	0	0	0	0	0	0	0	1	1	1	1	1	1	0.5	0	0	0.5	0.5	0	0	0	0	0	0	0	0	0	0	0	0.5	0	0.5	0	0	0	0	0	0
1	5124739	S1_5124739	C	A	0.195652	0.235294	0.163636	0	0	0	0	0	N	0	0	N	0	N	1	1	1	N	1	1	0.5	0	0	0.5	0.5	0	0	0	0	0	0	0	0	0	N	0	0.5	0	0.5	0	N	0	0	N	0
1	5128053	S1_5128053	T	C	0.116667	0.294118	0.454545	0	0	0	0	0	0	0	0	0	0	N	N	1	N	N	1	N	0.5	0	N	0.5	N	0	N	N	N	N	0	0	0	N	0	N	N	0	N	0	0	0	0	0	N
1	5186595	S1_5186595	T	C	0.170455	0.176471	0.2	0	0	0	0	0	0	0	0	0	N	0	1	1	N	1	N	1	0.5	0	0	0.5	0.5	0	0	0	0	0	0	0	0	0	0	N	N	0	N	N	0	0	0	0	0
1	5193222	S1_5193222	A	-	0.15	0.294118	0.454545	0	0	0	0	0	0	0	0	N	0	N	1	N	1	N	1	N	0.5	0	N	N	0.5	0	0	0	0	0	0	0	0	N	N	N	N	N	N	N	0	0	N	0	0
1	5197631	S1_5197631	G	A	0.185185	0	0.0181818	0	0	0	0	0	0	0	0	0	0	0	1	1	1	1	1	1	0.5	0	0	0.5	0.5	0	0	0	0	0	0	0	0	0	0	0	0.5	0	0.5	0	0	0	0	0	0
1	5198285	S1_5198285	A	T	0.179245	0	0.0363636	0	0	0	0	0	0	0	0	0	0	0	1	1	1	1	1	1	0.5	0	0	0.5	0.5	0	0	0	0	0	0	0	0	0	0	0	N	0	0.5	0	0	0	0	0	0
1	5230055	S1_5230055	A	T	0.2	0.117647	0.181818	0	0	0	0	0	0	0	0	0	N	N	1	1	1	1	1	1	0.5	0	N	0.5	0.5	0	0	0	0	0	0	0	0	0	0	0	N	0	N	N	0	N	0	0	0
1	5236679	S1_5236679	C	A	0.190909	0	0	0	0	0	0	0	0	0	0	0	0	0	1	1	1	1	1	1	0.5	0	0	0.5	0.5	0	0	0	0	0	0	0	0	0	0	0	0.5	0	0.5	0	0	0	0	0	0
1	5239594	S1_5239594	A	G	0.190909	0	0	0	0	0	0	0	0	0	0	0	0	0	1	1	1	1	1	1	0.5	0	0	0.5	0.5	0	0	0	0	0	0	0	0	0	0	0	0.5	0	0.5	0	0	0	0	0	0
1	5239923	S1_5239923	C	T	0.206522	0.0588235	0.163636	0	0	0	0	0	0	0	0	0	N	0	1	1	1	1	1	1	1	0	0	0.5	0.5	0	0	0	0	0	0	0	0	0	N	N	N	0	N	0	N	0	0	0	0
1	5317679	S1_5317679	G	A	0.185185	0	0.0181818	0	0	0	0	0	0	0	0	0	0	0	1	1	1	1	1	1	0.5	0	0	0.5	0.5	0	0	0	0	0	0	0	0	0	0	0	0.5	0	0.5	0	0	0	0	0	0
1	5321569	S1_5321569	A	-	0.144231	0.0588235	0.0545455	0	0	0	0	0	0	0	0	0	0	0	N	1	1	1	1	1	0.5	0	0	0.5	0.5	0	0	0	0	0	0	0	0	0	0	0	N	0	0	0	0	0	0	0	0
1	5321571	S1_5321571	A	-	0.144231	0.0588235	0.0545455	0	0	0	0	0	0	0	0	0	0	0	N	1	1	1	1	1	0.5	0	0	0.5	0.5	0	0	0	0	0	0	0	0	0	0	0	N	0	0	0	0	0	0	0	0
1	5392641	S1_5392641	G	A	0.1875	0.176471	0.272727	0	0	0	N	0	0	0	N	0	0	0	1	1	1	1	1	N	0.5	0	0	0.5	0.5	0	0	0	0	0	0	0	0	N	N	0	N	0	N	0	0	0	N	0	0
1	5392642	S1_5392642	G	A	0.1875	0.176471	0.272727	0	0	0	N	0	0	0	N	0	0	0	1	1	1	1	1	N	0.5	0	0	0.5	0.5	0	0	0	0	0	0	0	0	N	N	0	N	0	N	0	0	0	N	0	0
1	5510118	S1_5510118	C	T	0.225	0.176471	0.272727	0	0	0	0	0	0	0	N	0	N	N	1	1	1	1	1	1	0.5	0	N	0.5	0.5	0	0	N	0	N	0	0	0	0	N	0	N	0	N	0	0	N	0	0	0
1	5569838	S1_5569838	C	G	0.2	0.0588235	0.181818	0	0	0	0	0	0	0	N	0	0	0	1	1	1	1	1	1	0.5	0	0	1	0.5	0	0	0	0	0	0	0	0	0	N	0	N	0	N	N	0	0	0	0	0
1	5576995	S1_5576995	A	G	0.228261	0.176471	0.163636	0	0	0	0	0	N	0	0	N	0	N	1	1	1	1	1	1	1	0	0	0.5	0.5	0	0	0	0	N	0	0	0	0	0	N	N	0	N	0	N	0	0	0	0
1	5608314	S1_5608314	C	T	0.2	0	0	0	0	0	0	0	0	0	0	0	0	0	1	1	1	1	1	1	0.5	0	0	0.5	0.5	0	0	0	0	0	0	0	0	0	0	0	0.5	0	0.5	0	0	0	0	0	0
1	5649269	S1_5649269	G	A	0.163043	0.0588235	0.163636	0	0	0	0	0	0	0	0	0	0	0	1	1	1	1	1	N	0.5	0	0	0.5	0.5	0	0	0	0	0	0	0	0	0	N	0	N	0	N	0	0	0	0	0	0
1	5649296	S1_5649296	T	-	0.163043	0.0588235	0.163636	0	0	0	0	0	0	0	0	0	0	0	1	1	1	1	1	N	0.5	0	0	0.5	0.5	0	0	0	0	0	0	0	0	0	N	0	N	0	N	0	0	0	0	0	0
1	5864310	S1_5864310	A	G	0.205882	0.176471	0.0727273	0	0	0	0	0	0	0	N	0	0	N	1	1	1	N	1	1	1	0	0	0.5	0.5	0	0	N	0	0	0	0	0	0	0	0	0.5	0	0.5	0	0	0	0	0	0
1	6158692	S1_6158692	C	T	0.192308	0	0.0545455	0	0	0	0	0	0	0	0	0	0	0	1	1	1	1	1	1	0.5	0	0	0.5	0.5	0	0	0	0	0	0	0	0	0	0	0	0.5	0	N	0	0	0	0	0	0
1	6162455	S1_6162455	C	T	0.2	0	0	0	0	0	0	0	0	0	0	0	0	0	1	1	1	1	1	1	0.5	0	0	0.5	0.5	0	0	0	0	0	0	0	0	0	0	0	0.5	0	0.5	0	0	0	0	0	0
1	6228012	S1_6228012	C	G	0.229167	0.117647	0.127273	0	0	0	0	0	N	0	0	0	0	N	1	1	1	1	1	1	0.5	0	0	0.5	0.5	0	0	0	0	0	0	0	0	0	N	0	N	0	1	0	0	0	0	N	0
1	6263110	S1_6263110	T	-	0.181818	0.294118	0.4	0	N	0	0	0	0	0	0	0	0	N	1	N	N	1	1	N	0	0	N	N	N	0	0	0.5	0	0.5	1	0	0	0	0	0	N	0	N	N	N	0	N	N	0
1	6263127	S1_6263127	G	C	0.181818	0.294118	0.4	0	N	0	0	0	0	0	0	0	0	N	1	N	N	1	1	N	0	0	N	N	N	0	0	0.5	0	0.5	1	0	0	0	0	0	N	0	N	N	N	0	N	N	0
1	6288545	S1_6288545	G	A	0.222222	0.294118	0.509091	0	0	0	N	0	N	0	0	0	0	N	1	1	1	N	1	N	0.5	0	0	0.5	0.5	N	0	N	0	0	0	0	0	0	N	N	N	N	N	N	N	0	N	N	N
1	6288546	S1_6288546	T	C	0.222222	0.294118	0.509091	0	0	0	N	0	N	0	0	0	0	N	1	1	1	N	1	N	0.5	0	0	0.5	0.5	N	0	N	0	0	0	0	0	0	N	N	N	N	N	N	N	0	N	N	N
1	6300675	S1_6300675	C	G	0.2	0.0588235	0.0909091	0	0	0	0	0	0	0	0	0	0	N	1	1	1	1	1	1	0.5	0	0	0.5	0.5	0	0	0	0	0	0	0	0	0	0	0	N	0	N	0	0	0	0	0	0
1	6300708	S1_6300708	C	A	0.2	0.0588235	0.0909091	0	0	0	0	0	0	0	0	0	0	N	1	1	1	1	1	1	0.5	0	0	0.5	0.5	0	0	0	0	0	0	0	0	0	0	0	N	0	N	0	0	0	0	0	0
1	6300726	S1_6300726	A	G	0.2	0.0588235	0.0909091	0	0	0	0	0	0	0	0	0	0	N	1	1	1	1	1	1	0.5	0	0	0.5	0.5	0	0	0	0	0	0	0	0	0	0	0	N	0	N	0	0	0	0	0	0
1	6300783	S1_6300783	A	T	0.2	0	0	0	0	0	0	0	0	0	0	0	0	0	1	1	1	1	1	1	0.5	0	0	0.5	0.5	0	0	0	0	0	0	0	0	0	0	0	0.5	0	0.5	0	0	0	0	0	0
1	6301086	S1_6301086	T	C	0.182692	0	0.0545455	0	0	0	0	0	0	0	0	0	0	0	1	1	1	1	1	1	0	0	0	0.5	0.5	0	0	0	0	0	0	0	0	0	0	0	N	0	0.5	0	0	0	0	0	0
1	6301095	S1_6301095	T	G	0.182692	0	0.0545455	0	0	0	0	0	0	0	0	0	0	0	1	1	1	1	1	1	0	0	0	0.5	0.5	0	0	0	0	0	0	0	0	0	0	0	N	0	0.5	0	0	0	0	0	0
1	6301106	S1_6301106	C	G	0.182692	0	0.0545455	0	0	0	0	0	0	0	0	0	0	0	1	1	1	1	1	1	0	0	0	0.5	0.5	0	0	0	0	0	0	0	0	0	0	0	N	0	0.5	0	0	0	0	0	0
1	6366734	S1_6366734	G	A	0.203704	0	0.0181818	0	0	0	0	0	0	0	0	0	0	0	1	1	1	1	1	1	1	0	0	0.5	0.5	0	0	0	0	0	0	0	0	0	0	0	N	0	0.5	0	0	0	0	0	0
1	6366740	S1_6366740	C	T	0.12963	0	0.0181818	0	0	0	0	0	0	0	0	0	0	0	1	1	1	1	1	1	0.5	0	0	0	0	0	0	0	0	0	0	0	0	0	0	0	N	0	0	0	0	0	0	0	0
1	6366786	S1_6366786	A	-	0.203704	0	0.0181818	0	0	0	0	0	0	0	0	0	0	0	1	1	1	1	1	1	1	0	0	0.5	0.5	0	0	0	0	0	0	0	0	0	0	0	N	0	0.5	0	0	0	0	0	0
1	6405430	S1_6405430	G	A	0.177083	0.117647	0.127273	0	0	0	0	0	0	0	0	0	N	0	1	1	1	1	1	N	0.5	0	N	0.5	0.5	0	0	N	0	0	0	0	0	0	0	0	N	0	N	0	0	0	0	0	0
1	6405863	S1_6405863	T	A	0.188679	0	0.0363636	0	0	0	0	0	0	0	0	0	0	0	1	1	1	1	1	1	0.5	0	0	0.5	0.5	0	0	0	0	0	0	0	0	0	0	0	N	0	0.5	0	0	0	0	0	0
1	6420641	S1_6420641	T	C	0.285714	0.294118	0.236364	0	N	N	0	0	0	0	0	N	N	N	1	1	1	1	1	1	0.5	0	N	1	0.5	0	0	0	N	0	N	0	0	0.5	0	0	N	0	0.5	0	0	0	N	0	0
1	6420873	S1_6420873	T	-	0.128205	0.235294	0.290909	0	0	0	0	0	0	0	0	0	0	0	1	1	N	N	N	N	0.5	0	0	0.5	0.5	0	0	0	0	0	0	0	0	0	N	0	N	N	N	N	0	0	N	0	0
1	6420876	S1_6420876	T	A	0.128205	0.235294	0.290909	0	0	0	0	0	0	0	0	0	0	0	1	1	N	N	N	N	0.5	0	0	0.5	0.5	0	0	0	0	0	0	0	0	0	N	0	N	N	N	N	0	0	N	0	0
1	6422642	S1_6422642	A	C	0.212963	0	0.0181818	0	0	0	0	0	0	0	0	0	0	0	1	1	1	1	1	1	0.5	0	0	0.5	0.5	0	0	0	0	0	0	0	0	0	0	0	0.5	0	N	0	0.5	0	0	0	0
1	6441810	S1_6441810	T	C	0.206522	0.0588235	0.163636	0	0	0	0	0	0	0	0	0	0	N	1	1	1	1	1	1	0.5	0	0	0.5	0.5	0	0	N	0	0	0	0	0	0	N	0	N	0	N	0	0	0	N	0	0
1	6448417	S1_6448417	G	A	0.170213	0.235294	0.145455	0	0	0	N	0	0	N	N	0	0	N	1	1	1	1	1	1	0.5	0	0	N	0	0	0	0	0	0	0	0	0	0	0	0	0.5	0	N	0	0	0	0	0	0
1	6450300	S1_6450300	T	C	0.194444	0	0.0181818	0	0	0	0	0	0	0	0	0	0	0	1	1	1	1	1	1	0.5	0	0	0.5	0.5	0	0	0	0	0	0	0	0	0	0	0	N	0	0.5	0	0	0	0	0	0
1	6450321	S1_6450321	A	G	0.194444	0	0.0181818	0	0	0	0	0	0	0	0	0	0	0	1	1	1	1	1	1	0.5	0	0	0.5	0.5	0	0	0	0	0	0	0	0	0	0	0	N	0	0.5	0	0	0	0	0	0
1	6451733	S1_6451733	C	T	0.22549	0.0588235	0.0727273	0	0	0	0	0	0	0	0	0	0	N	1	1	1	1	1	1	0.5	0	0	0.5	0.5	0	0	0.5	0	0.5	0.5	0	0	0	0	0	N	0	N	0	0	0	0	0	0
1	6452853	S1_6452853	T	C	0.244898	0	0.109091	0	0	0	0	0	0	0	0	0	0	0	1	1	1	1	1	1	0.5	0	0	0.5	0.5	0	0	0.5	0	0.5	0.5	0	0	0	N	0	N	0	N	0	0	0	0	0	0.5
1	6452856	S1_6452856	G	A	0.244898	0	0.109091	0	0	0	0	0	0	0	0	0	0	0	1	1	1	1	1	1	0.5	0	0	0.5	0.5	0	0	0.5	0	0.5	0.5	0	0	0	N	0	N	0	N	0	0	0	0	0	0.5
1	6501195	S1_6501195	C	A	0.175676	0.176471	0.327273	0	0	0	0	0	N	0	0	0	0	0	1	1	N	1	1	N	0.5	0	N	0.5	0.5	N	0	N	0	0	0	0	0	N	0	N	N	N	N	N	0	0	N	0	0
1	6621843	S1_6621843	C	G	0.188679	0	0.0363636	0	0	0	0	0	0	0	0	0	0	0	1	1	1	1	1	1	0.5	0	0	0.5	0.5	0	0	0	0	0	0	0	0	0	0	0	N	0	0.5	0	0	0	0	0	0
1	6632731	S1_6632731	G	A	0.2	0.235294	0.272727	0	0	0	0	0	N	0	0	N	N	0	1	1	1	N	1	1	0.5	0	N	0.5	0.5	0	0	0	0	0	0	0	0	0	N	N	N	N	N	N	N	0	0	0	0
1	6733795	S1_6733795	C	A	0.2	0	0	0	0	0	0	0	0	0	0	0	0	0	1	1	1	1	1	1	0.5	0	0	0.5	0.5	0	0	0	0	0	0	0	0	0	0	0	0.5	0	0.5	0	0	0	0	0	0
1	6772303	S1_6772303	T	C	0.184783	0.294118	0.163636	0	0	0	0	0	N	N	0	0	0	N	1	1	1	N	1	N	0.5	0	0	0.5	0.5	0	0	0	0	0	0	0	0	N	N	0	N	0	0.5	0	0	0	0	0	0
1	6772375	S1_6772375	C	G	0.193548	0.294118	0.436364	0	0	0	0	N	N	N	0	0	0	0	1	1	N	1	N	1	0.5	0	0	N	0.5	0	N	N	0	0	0	0	0	N	0	0	N	N	0.5	N	0	N	N	0	N
1	6774929	S1_6774929	A	T	0.176471	0.0588235	0.0727273	0	0	0	0	0	0	0	0	0	0	0	1	1	1	1	1	N	0.5	0	0	0.5	0.5	0	0	0	0	0	0	0	0	0	0	0	N	0	N	0	0	0	N	0	0
1	6833967	S1_6833967	G	A	0.169811	0.0588235	0.0363636	0	0	0	0	0	0	0	0	0	0	0	1	1	N	1	1	1	0.5	0	0	0.5	0.5	0	0	0	0	0	0	0	0	0	0	0	N	0	0.5	0	0	0	0	0	0
1	6847537	S1_6847537	C	G	0.179245	0.0588235	0.0363636	0	0	0	0	0	0	0	0	0	0	0	1	1	1	1	1	N	0.5	0	0	0.5	0.5	0	0	0	0	0	0	0	0	0	0	0	N	0	0.5	0	0	0	0	0	0
1	6847565	S1_6847565	G	A	0.197917	0.117647	0.127273	0	0	0	0	0	0	0	0	0	0	N	1	1	1	1	1	N	0.5	0	0	0.5	0.5	0	N	0	0	0	0	0	0	0	0	0	N	0	0.5	0	0	N	0	N	0
1	6847571	S1_6847571	A	G	0.235849	0.0588235	0.0363636	0	0	0	0	0	0	0	0	0	0	0.5	1	1	1	1	1	N	0.5	0	0	0.5	0.5	0	0.5	0	0	0	0	0	0	0	0	0	N	0	0.5	0	0.5	0.5	0	0.5	0
1	6960375	S1_6960375	C	A	0.2	0	0	0	0	0	0	0	0	0	0	0	0	0	1	1	1	1	1	1	0.5	0	0	0.5	0.5	0	0	0	0	0	0	0	0	0	0	0	0.5	0	0.5	0	0	0	0	0	0
1	7000139	S1_7000139	T	-	0.0980392	0.117647	0.0727273	0	0	0	0	0	0	0	0	0	0	0	N	1	1	1	1	N	0.5	0	0	0	0	0	0	0	0	0	0	0	0	0	0	0	N	0	0	0	0	0	0	0	0
1	7000141	S1_7000141	G	-	0.0980392	0.117647	0.0727273	0	0	0	0	0	0	0	0	0	0	0	N	1	1	1	1	N	0.5	0	0	0	0	0	0	0	0	0	0	0	0	0	0	0	N	0	0	0	0	0	0	0	0
1	7003873	S1_7003873	G	T	0.163462	0.0588235	0.0545455	0	0	0	0	0	0	0	0	0	0	0	N	1	1	1	1	1	0.5	0	0	0.5	0.5	0	0	0	0	0	0	0	0	0	0	0	N	0	N	0	0	0	0	0	0
1	7003984	S1_7003984	T	A	0.15625	0.176471	0.127273	0	0	0	N	0	0	0	0	0	0	0	1	1	1	1	N	N	0.5	0	0	0.5	0.5	0	0	0	0	0	0	0	0	0	0	0	N	0	N	0	0	0	0	N	0
1	7042573	S1_7042573	T	-	0.122222	0.176471	0.181818	0	0	0	0	0	0	0	0	0	0	0	1	1	N	1	N	N	0.5	0	N	0.5	0.5	0	0	0	0	0	0	0	0	0	0	0	N	0	N	N	0	0	0	0	0
1	7042603	S1_7042603	A	-	0.122222	0.176471	0.181818	0	0	0	0	0	0	0	0	0	0	0	1	1	N	1	N	N	0.5	0	N	0.5	0.5	0	0	0	0	0	0	0	0	0	0	0	N	0	N	N	0	0	0	0	0
1	7042611	S1_7042611	T	C	0.122222	0.176471	0.181818	0	0	0	0	0	0	0	0	0	0	0	1	1	N	1	N	N	0.5	0	N	0.5	0.5	0	0	0	0	0	0	0	0	0	0	0	N	0	N	N	0	0	0	0	0
1	7054534	S1_7054534	C	G	0.166667	0.0588235	0.0727273	0	0	0	0	0	0	0	0	0	0	0	1	1	1	1	1	N	0.5	0	0	0.5	0.5	0	0	0	0	0	0	0	0	0	0	0	N	0	N	0	0	0	0	0	0
1	7152314	S1_7152314	T	C	0.209091	0	0	0	0	0	0	0	0	0	0	0	0	0	1	1	1	1	1	1	1	0	0	0.5	0.5	0	0	0	0	0	0	0	0	0	0	0	0.5	0	0.5	0	0	0	0	0	0
1	7163441	S1_7163441	G	C	0.2	0	0	0	0	0	0	0	0	0	0	0	0	0	1	1	1	1	1	1	0.5	0	0	0.5	0.5	0	0	0	0	0	0	0	0	0	0	0	0.5	0	0.5	0	0	0	0	0	0
1	7163588	S1_7163588	T	G	0.1625	0.176471	0.272727	0	0	0	0	0	0	0	0	0	0	0	N	1	N	1	1	N	0.5	0	N	0.5	0.5	N	0	0	0	0	0	0	0	0	0	0	N	0	N	N	N	0	0	N	0
1	7173684	S1_7173684	T	C	0.2	0	0	0	0	0	0	0	0	0	0	0	0	0	1	1	1	1	1	1	0.5	0	0	0.5	0.5	0	0	0	0	0	0	0	0	0	0	0	0.5	0	0.5	0	0	0	0	0	0
1	7329195	S1_7329195	C	G	0.127907	0.294118	0.218182	0	0	0	N	0	0	0	0	N	0	0	N	N	1	1	1	N	0.5	0	0	0.5	0.5	0	0	0	0	0	0	0	0	0	N	0	N	0	N	0	N	0	0	0	0
1	7329203	S1_7329203	G	A	0.127907	0.294118	0.218182	0	0	0	N	0	0	0	0	N	0	0	N	N	1	1	1	N	0.5	0	0	0.5	0.5	0	0	0	0	0	0	0	0	0	N	0	N	0	N	0	N	0	0	0	0
1	7363848	S1_7363848	C	T	0.2	0	0	0	0	0	0	0	0	0	0	0	0	0	1	1	1	1	1	1	0.5	0	0	0.5	0.5	0	0	0	0	0	0	0	0	0	0	0	0.5	0	0.5	0	0	0	0	0	0
1	7384451	S1_7384451	G	A	0.2	0	0	0	0	0	0	0	0	0	0	0	0	0	1	1	1	1	1	1	0.5	0	0	0.5	0.5	0	0	0	0	0	0	0	0	0	0	0	0.5	0	0.5	0	0	0	0	0	0
1	7384464	S1_7384464	G	A	0.2	0	0	0	0	0	0	0	0	0	0	0	0	0	1	1	1	1	1	1	0.5	0	0	0.5	0.5	0	0	0	0	0	0	0	0	0	0	0	0.5	0	0.5	0	0	0	0	0	0
1	7389957	S1_7389957	T	C	0.182692	0	0.0545455	0	0	0	0	0	0	0	0	0	0	0	1	1	1	1	1	1	0.5	0	0	0.5	0.5	0	0	0	0	0	0	0	0	0	0	0	N	0	N	0	0	0	0	0	0
1	7390036	S1_7390036	A	G	0.166667	0.0588235	0.0727273	0	0	0	0	0	0	0	0	0	0	0	1	1	1	1	1	N	0.5	0	0	0.5	0.5	0	0	0	0	0	0	0	0	0	0	0	N	0	N	0	0	0	0	0	0
1	7390039	S1_7390039	A	G	0.166667	0.0588235	0.0727273	0	0	0	0	0	0	0	0	0	0	0	1	1	1	1	1	N	0.5	0	0	0.5	0.5	0	0	0	0	0	0	0	0	0	0	0	N	0	N	0	0	0	0	0	0
1	7400883	S1_7400883	A	G	0.2	0	0	0	0	0	0	0	0	0	0	0	0	0	1	1	1	1	1	1	0.5	0	0	0.5	0.5	0	0	0	0	0	0	0	0	0	0	0	0.5	0	0.5	0	0	0	0	0	0
1	7585813	S1_7585813	A	G	0.194444	0	0.0181818	0	0	0	0	0	0	0	0	0	0	0	1	1	1	1	1	1	0.5	0	0	0.5	0.5	0	0	0	0	0	0	0	0	0	0	0	N	0	0.5	0	0	0	0	0	0
1	7585827	S1_7585827	G	A	0.2	0	0	0	0	0	0	0	0	0	0	0	0	0	1	1	1	1	1	1	0.5	0	0	0.5	0.5	0	0	0	0	0	0	0	0	0	0	0	0.5	0	0.5	0	0	0	0	0	0
1	7585847	S1_7585847	T	G	0.198113	0	0.0363636	0	0	0	0	0	0	0	0	0	0	0	1	1	1	1	1	1	0.5	0	0	0.5	0.5	0	0	0	0	0	0	0	0	0	0	0	N	0	1	0	0	0	0	0	0
1	7678613	S1_7678613	C	T	0.145161	0.294118	0.436364	0	0	0	0	0	N	0	0	0	N	0	N	1	1	N	1	N	0.5	0	0	0.5	0.5	0	0	0	0	0	0	0	0	N	N	N	N	N	N	0	N	0	N	N	N
1	7678625	S1_7678625	C	A	0.145161	0.294118	0.436364	0	0	0	0	0	N	0	0	0	N	0	N	1	1	N	1	N	0.5	0	0	0.5	0.5	0	0	0	0	0	0	0	0	N	N	N	N	N	N	0	N	0	N	N	N
1	7678644	S1_7678644	G	A	0.145161	0.294118	0.436364	0	0	0	0	0	N	0	0	0	N	0	N	1	1	N	1	N	0.5	0	0	0.5	0.5	0	0	0	0	0	0	0	0	N	N	N	N	N	N	0	N	0	N	N	N
1	7775798	S1_7775798	G	C	0.127907	0.117647	0.218182	0	0	0	0	0	0	0	0	0	0	0	N	N	1	1	1	1	0	0	0	N	0.5	0	0	0	0	0	0	0	0	0	0	0	N	N	N	N	0	0	N	0	0
1	7775809	S1_7775809	C	A	0.104651	0.117647	0.218182	0	0	0	0	0	0	0	0	0	0	0	N	N	1	1	1	1	0	0	0	N	0	0	0	0	0	0	0	0	0	0	0	0	N	N	N	N	0	0	N	0	0
1	7779369	S1_7779369	A	-	0.198113	0	0.0363636	0	0	0	0	0	0.5	0	0	0	0	0	1	1	1	1	1	1	0.5	0	0	0.5	0.5	0	0	0	0	0	0	0	0	0	0	0	N	0	0.5	0	0	0	0	0	0
1	7793883	S1_7793883	C	T	0.163043	0.117647	0.163636	0	0	0	0	0	0	0	0	0	0	N	N	1	1	1	1	1	0.5	0	0	N	0.5	0	0	0	0	0	0	0	0	0	N	0	N	0	N	0	N	0	0	0	0
1	7843579	S1_7843579	C	G	0.114286	0.294118	0.363636	0	0	0	0	0	0	0	0	0	0	N	1	1	N	N	N	N	N	0	N	0.5	0.5	N	0	N	0	0	0	0	0	0	N	0	N	N	N	0	0	0	N	0	0
1	7849847	S1_7849847	A	G	0.203704	0.294118	0.509091	0	0	0	0	N	0	0	0	N	0	N	1	1	1	1	N	N	0.5	0	N	N	0.5	0	0	0	N	0	0	N	0	N	N	N	N	N	N	N	N	N	0	N	0
1	7849879	S1_7849879	A	G	0.222222	0.294118	0.509091	0	0	0	0	N	0	0	0	N	0	N	1	1	1	1	N	N	0.5	0	N	N	0.5	0	0	0	N	0	0.5	N	0	N	N	N	N	N	N	N	N	N	0	N	0
1	7849889	S1_7849889	T	G	0.203704	0.294118	0.509091	0	0	0	0	N	0	0	0	N	0	N	1	1	1	1	N	N	0.5	0	N	N	0.5	0	0	0	N	0	0	N	0	N	N	N	N	N	N	N	N	N	0	N	0
1	7954570	S1_7954570	T	C	0.0686275	0.176471	0.0727273	0	0	0	0	0	0	0	0	0	0	0	1	1	N	1	N	N	0.5	0	0	0	0	0	0	0	0	0	0	0	0	0	0	0	0	0	0	0	0	0	0	0	0
1	7954594	S1_7954594	T	G	0.0686275	0.176471	0.0727273	0	0	0	0	0	0	0	0	0	0	0	1	1	N	1	N	N	0.5	0	0	0	0	0	0	0	0	0	0	0	0	0	0	0	0	0	0	0	0	0	0	0	0
1	7954604	S1_7954604	A	T	0.0686275	0.176471	0.0727273	0	0	0	0	0	0	0	0	0	0	0	1	1	N	1	N	N	0.5	0	0	0	0	0	0	0	0	0	0	0	0	0	0	0	0	0	0	0	0	0	0	0	0
1	7954608	S1_7954608	A	C	0.0686275	0.176471	0.0727273	0	0	0	0	0	0	0	0	0	0	0	1	1	N	1	N	N	0.5	0	0	0	0	0	0	0	0	0	0	0	0	0	0	0	0	0	0	0	0	0	0	0	0
1	7954610	S1_7954610	A	G	0.0686275	0.176471	0.0727273	0	0	0	0	0	0	0	0	0	0	0	1	1	N	1	N	N	0.5	0	0	0	0	0	0	0	0	0	0	0	0	0	0	0	0	0	0	0	0	0	0	0	0
1	7954614	S1_7954614	G	T	0.0686275	0.176471	0.0727273	0	0	0	0	0	0	0	0	0	0	0	1	1	N	1	N	N	0.5	0	0	0	0	0	0	0	0	0	0	0	0	0	0	0	0	0	0	0	0	0	0	0	0
1	7954619	S1_7954619	T	A	0.0686275	0.176471	0.0727273	0	0	0	0	0	0	0	0	0	0	0	1	1	N	1	N	N	0.5	0	0	0	0	0	0	0	0	0	0	0	0	0	0	0	0	0	0	0	0	0	0	0	0
1	7954620	S1_7954620	T	A	0.0686275	0.176471	0.0727273	0	0	0	0	0	0	0	0	0	0	0	1	1	N	1	N	N	0.5	0	0	0	0	0	0	0	0	0	0	0	0	0	0	0	0	0	0	0	0	0	0	0	0
1	7954621	S1_7954621	T	A	0.0686275	0.176471	0.0727273	0	0	0	0	0	0	0	0	0	0	0	1	1	N	1	N	N	0.5	0	0	0	0	0	0	0	0	0	0	0	0	0	0	0	0	0	0	0	0	0	0	0	0
1	7954624	S1_7954624	T	C	0.0686275	0.176471	0.0727273	0	0	0	0	0	0	0	0	0	0	0	1	1	N	1	N	N	0.5	0	0	0	0	0	0	0	0	0	0	0	0	0	0	0	0	0	0	0	0	0	0	0	0
1	7954627	S1_7954627	G	A	0.0686275	0.176471	0.0727273	0	0	0	0	0	0	0	0	0	0	0	1	1	N	1	N	N	0.5	0	0	0	0	0	0	0	0	0	0	0	0	0	0	0	0	0	0	0	0	0	0	0	0
1	8010152	S1_8010152	T	A	0.142857	0.294118	0.490909	0	0	0	0	0	N	0	0	0	0	N	1	1	N	1	N	N	0.5	0	0	N	0.5	0	0	N	0	N	0	0	0	N	N	N	N	N	N	N	0	0	N	0	0
1	8107239	S1_8107239	T	C	0.21875	0.294118	0.418182	0	0	0	0	0	N	N	0	0	0	N	1	1	N	1	1	N	0.5	0	N	0.5	0.5	N	0	N	0	0	0	0	0	N	0	0	N	N	N	0	N	N	0	N	N
1	8107285	S1_8107285	A	C	0.21875	0.294118	0.418182	0	0	0	0	0	N	N	0	0	0	N	1	1	N	1	1	N	0.5	0	N	0.5	0.5	N	0	N	0	0	0	0	0	N	0	0	N	N	N	0	N	N	0	N	N
1	8130485	S1_8130485	A	T	0.198113	0	0.0363636	0	0	0	0	0	0	0	0	0	0	0	1	1	1	1	1	1	0.5	0	0	0.5	0.5	0	0	0	0	0	0	0	0	0	0	0	N	0	0.5	0	0	0	0	0	0
1	8170826	S1_8170826	G	A	0.188679	0	0.0363636	0	0	0	0	0	0	0	0	0	0	0	1	1	1	1	1	1	0.5	0	0	0.5	0.5	0	0	0	0	0	0	0	0	0	0	0	N	0	0.5	0	0	0	0	0	0
1	8197055	S1_8197055	A	G	0.155556	0.235294	0.181818	0	0	0	0	0	0	0	0	N	0	0	N	1	1	N	1	N	0.5	0	0	0.5	0.5	0	0	0	0	0	0	0	0	0	0	0	N	N	0.5	0	0	0	0	0.5	0
1	8315695	S1_8315695	A	T	0.198113	0	0.0363636	0	0	0	0	0	0	0	0	0	0	0	1	1	1	1	1	1	0.5	0	0	0.5	0.5	0	0	0	0	0	0	0	0	0	0	0	N	0	0.5	0	0	0	0	0	0
1	8315697	S1_8315697	G	T	0.198113	0	0.0363636	0	0	0	0	0	0	0	0	0	0	0	1	1	1	1	1	1	0.5	0	0	0.5	0.5	0	0	0	0	0	0	0	0	0	0	0	N	0	0.5	0	0	0	0	0	0
1	8361571	S1_8361571	C	G	0.186275	0.0588235	0.0727273	0	0	0	0	0	0	0	0	0	N	0	1	1	1	1	1	1	0.5	0	0	0.5	0.5	0	0	0	0	0	0	0	0	0	0	0	N	0	0.5	0	0	0	0	0	0
1	8372545	S1_8372545	A	G	0.454545	0.235294	0.4	N	N	0	0	0	0	0	N	0	0	N	1	1	1	1	1	1	1	0	0	1	1	N	N	0	0	N	N	0	N	0	N	0	1	N	1	N	N	N	N	N	0
1	8422276	S1_8422276	A	T	0.216981	0.0588235	0.0363636	0	0	0	N	0	0	0	0	0	0	0	1	1	1	1	1	1	0.5	0	0	0.5	0.5	0	0	0	0	0	0	0	0	0	0	0	0.5	0	0.5	0	0	0	0	0	0
1	8422289	S1_8422289	A	G	0.207547	0.0588235	0.0363636	0	0	0	N	0	0	0	0	0	0	0	1	1	1	1	1	1	0	0	0	0.5	0.5	0	0	0	0	0	0	0	0	0	0	0	0.5	0	0.5	0	0	0	0	0	0
1	8422326	S1_8422326	G	A	0.221154	0.117647	0.0545455	0	0	0	N	0	0	N	0	0	0	0	1	1	1	1	1	1	0.5	0	0	0.5	0.5	0	0	0	0	0	0	0	0	0	0	0	0.5	0	0.5	0	0	0	0	0	0
1	8424310	S1_8424310	A	G	0.188679	0	0.0363636	0	0	0	0	0	0	0	0	0	0	0	1	1	1	1	1	1	0.5	0	0	0.5	0.5	0	0	0	0	0	0	0	0	0	0	0	N	0	0.5	0	0	0	0	0	0
1	8479478	S1_8479478	T	A	0.193878	0.0588235	0.109091	0	0	0	0	0	0	0	0	0	0	N	1	1	1	1	1	1	0.5	0	N	0.5	0.5	0	0	0	0	0	0	0	0	0	0	0	N	N	N	0	0	0	0	0	0
1	8543722	S1_8543722	A	G	0.2	0	0	0	0	0	0	0	0	0	0	0	0	0	1	1	1	1	1	1	0.5	0	0	0.5	0.5	0	0	0	0	0	0	0	0	0	0	0	0.5	0	0.5	0	0	0	0	0	0
1	8543728	S1_8543728	C	A	0.2	0	0	0	0	0	0	0	0	0	0	0	0	0	1	1	1	1	1	1	0.5	0	0	0.5	0.5	0	0	0	0	0	0	0	0	0	0	0	0.5	0	0.5	0	0	0	0	0	0
1	8628729	S1_8628729	G	A	0.0612245	0.235294	0.109091	0	0	0	0	0	0	0	0	0	0	0	N	1	N	N	1	N	0	0	0	0	0.5	0	0	0	0	0	0	0	0	0	0	0	N	0	0	0	0	0	0	0	0
1	8634583	S1_8634583	G	A	0.188679	0	0.0363636	0	0	0	0	0	0	0	0	0	0	0	1	1	1	1	1	1	0.5	0	0	0.5	0.5	0	0	0	0	0	0	0	0	0	0	0	N	0	0.5	0	0	0	0	0	0
1	8682396	S1_8682396	T	C	0.152174	0.176471	0.163636	0	0	0	0	0	0	0	0	0	N	0	1	1	N	1	1	N	0.5	0	N	0.5	0.5	0	0	N	0	0	0	0	0	0	0	0	N	0	N	0	0	0	0	0	0
1	8696953	S1_8696953	A	G	0.783019	0	0.0363636	1	1	1	1	1	1	1	0.5	1	1	1	0	0	0	0	0	0	0.5	1	1	0.5	0.5	1	1	1	1	1	1	1	1	1	1	1	N	1	0	1	1	1	1	1	1
1	8696955	S1_8696955	A	-	0.764151	0	0.0363636	1	1	1	1	1	1	1	0.5	1	1	1	0	0	0	0	0	0	0.5	1	1	0.5	0.5	1	1	1	1	1	1	1	1	1	0.5	1	N	1	0	1	1	1	1	1	1
1	8696976	S1_8696976	T	G	0.781818	0	0	1	1	1	1	1	1	1	1	1	1	1	0	0	0	0	0	0	0.5	1	1	0.5	0.5	1	1	1	1	1	1	1	1	1	1	1	0.5	1	0	1	1	1	1	1	1
1	8696981	S1_8696981	C	A	0.218182	0	0	0	0	0	0	0	0	0	0	0	0	0	1	1	1	1	1	1	0.5	0	0	0.5	0.5	0	0	0	0	0	0	0	0	0	0	0	0.5	0	1	0	0	0	0	0	0
1	8697007	S1_8697007	A	G	0.198113	0	0.0363636	0	0	0	0	0	0	0	0	0	0	0	1	1	1	1	1	1	0.5	0	0	0.5	0.5	0	0	0	0	0	0	0	0	0	0	0	N	0	1	0	0	0	0	0	0
1	8819547	S1_8819547	C	G	0.179245	0	0.0363636	0	0	0	0	0	0	0	0	0	0	0	1	1	1	1	1	1	0.5	0	0	0.5	0.5	0	0	0	0	0	0	0	0	0	0	0	N	0	0.5	0	0	0	0	0	0
1	8867092	S1_8867092	G	A	0.2	0	0	0	0	0	0	0	0	0	0	0	0	0	1	1	1	1	1	1	0.5	0	0	0.5	0.5	0	0	0	0	0	0	0	0	0	0	0	0.5	0	0.5	0	0	0	0	0	0
1	8876002	S1_8876002	A	G	0.139535	0.117647	0.218182	0	0	0	0	0	N	0	0	0	0	0	1	1	1	1	1	N	0.5	0	0	N	0	0	0	0	0	0	0	0	0	0	N	0	N	0	N	0	0	0	N	0	0
1	8876014	S1_8876014	T	G	0.139535	0.117647	0.218182	0	0	0	0	0	N	0	0	0	0	0	1	1	1	1	1	N	0.5	0	0	N	0	0	0	0	0	0	0	0	0	0	N	0	N	0	N	0	0	0	N	0	0
1	8961989	S1_8961989	T	C	0.162791	0.235294	0.218182	0	0	0	0	0	0	0	0	0	N	N	N	1	N	1	1	1	0.5	0	N	0.5	0.5	0	0	N	0	0	0	0	0	0	0	0	N	0	0	0	0	0	0	0	0
1	9091769	S1_9091769	G	A	0.185185	0	0.0181818	0	0	0	0	0	0	0	0	0	0	0	1	1	1	1	1	1	0	0	0	0.5	0.5	0	0	0	0	0	0	0	0	0	0	0	N	0	0.5	0	0	0	0	0	0
1	9321341	S1_9321341	G	C	0.141026	0.235294	0.290909	0	0	0	0	0	0	0	0	0	0	N	N	1	1	N	N	1	0.5	0	0	0.5	0.5	0	0	0	0	0	0	N	0	0	N	0	N	N	N	N	N	0	0	0	0
1	9321782	S1_9321782	A	-	0.196078	0	0.0727273	0	0	0	0	0	0	0	0	0	0	0	1	1	1	1	1	1	0.5	0	0	0.5	0.5	0	0	0	0	0	0	0	0	0	0	0	0.5	0	0.5	0	0	0	0	0	0
1	9322127	S1_9322127	A	G	0.15	0.176471	0.272727	0	0	0	0	0	0	0	0	0	0	N	1	1	N	1	1	N	0.5	0	N	0.5	0.5	0	0	N	0	0	0	0	0	0	0	0	N	N	N	N	0	0	0	0	0
1	9322129	S1_9322129	C	A	0.15	0.176471	0.272727	0	0	0	0	0	0	0	0	0	0	N	1	1	N	1	1	N	0.5	0	N	0.5	0.5	0	0	N	0	0	0	0	0	0	0	0	N	N	N	N	0	0	0	0	0
1	9385723	S1_9385723	G	A	0.2	0	0	0	0	0	0	0	0	0	0	0	0	0	1	1	1	1	1	1	0.5	0	0	0.5	0.5	0	0	0	0	0	0	0	0	0	0	0	0.5	0	0.5	0	0	0	0	0	0
1	9422974	S1_9422974	A	C	0.2	0	0	0	0	0	0	0	0	0	0	0	0	0	1	1	1	1	1	1	0.5	0	0	0.5	0.5	0	0	0	0	0	0	0	0	0	0	0	0.5	0	0.5	0	0	0	0	0	0
1	9422987	S1_9422987	C	T	0.2	0	0	0	0	0	0	0	0	0	0	0	0	0	1	1	1	1	1	1	0.5	0	0	0.5	0.5	0	0	0	0	0	0	0	0	0	0	0	0.5	0	0.5	0	0	0	0	0	0
1	9450368	S1_9450368	T	-	0.271429	0.294118	0.363636	0	0	0	0	0	N	N	N	0	N	N	1	1	1	1	1	1	0.5	0	0	0.5	0.5	0	N	N	0	0	N	0	0	0	N	0	N	0	N	0	N	N	0	0	0
1	9452617	S1_9452617	C	T	0.2	0	0	0	0	0	0	0	0	0	0	0	0	0	1	1	1	1	1	1	0.5	0	0	0.5	0.5	0	0	0	0	0	0	0	0	0	0	0	0.5	0	0.5	0	0	0	0	0	0
1	9454413	S1_9454413	C	T	0.403226	0.235294	0.436364	N	N	0	0	0	0	0	N	0	0	N	1	1	1	1	1	1	1	0	0	N	1	N	N	0	0	N	N	0	N	0	N	0	N	N	1	N	N	N	N	N	0
1	9490300	S1_9490300	C	G	0.107843	0.0588235	0.0727273	0	0	0	0	0	0	0	0	0	0	0	N	1	1	1	1	1	0.5	0	0	0	0	0	0	0	0	0	0	0	0	0	0	0	N	0	N	0	0	0	0	0	0
1	9531298	S1_9531298	G	A	0.378788	0.294118	0.4	0	0	0	0	0	N	N	N	N	0	N	1	1	1	1	1	1	1	0	N	1	0.5	0	0	N	N	N	N	0	0	0	N	N	N	N	1	N	0	N	N	0	0
1	9531929	S1_9531929	A	G	0.203704	0	0.0181818	0	0	0	0	0	0	0	0	0	0	0	1	1	1	1	1	1	0.5	0	0	0.5	0.5	0	0	0	0	0	0	0	0	0	0	0	N	0	0.5	0	0	0	0	0	0
1	9532059	S1_9532059	C	-	0.173077	0.0588235	0.0545455	0	0	0	0	0	0	0	0	0	0	0	1	1	N	1	1	1	0.5	0	0	0.5	0.5	0	0	0	0	0	0	0	0	0	0	0	N	0	0.5	0	0	0	0	0	0
1	9592130	S1_9592130	G	A	0.239583	0.0588235	0.127273	0	0	0	0	0	0	0	0	0	0	N	1	1	1	1	1	1	0.5	0	0	1	1	0	0	0	0	0	0	0	0	0	N	0	N	0	0.5	N	0	0	N	N	0
1	9592295	S1_9592295	C	A	0.1875	0	0.127273	0	0	0	0	0	0	0	0	0	0	0	1	1	1	1	1	1	0.5	0	0	0.5	0.5	0	0	0	0	0	0	0	0	0	0	0	N	0	N	0	0	0	0	0	0
1	9913183	S1_9913183	C	T	0.193878	0.0588235	0.109091	0	0	0	N	0	0	0	0	0	0	0	1	1	1	1	1	1	0.5	0	0	0.5	0.5	0	0	N	0	0	0	0	0	0	0	0	N	0	N	0	0	0	0	0	0
1	10533909	S1_10533909	C	A	0.190909	0	0	0	0	0	0	0	0	0	0	0	0	0	1	1	1	1	1	1	0.5	0	0	0.5	0.5	0	0	0	0	0	0	0	0	0	0	0	0	0	0.5	0	0	0	0	0	0
1	10533917	S1_10533917	T	G	0.190909	0	0	0	0	0	0	0	0	0	0	0	0	0	1	1	1	1	1	1	0.5	0	0	0.5	0.5	0	0	0	0	0	0	0	0	0	0	0	0	0	0.5	0	0	0	0	0	0
1	10533946	S1_10533946	A	T	0.2	0	0	0	0	0	0	0	0	0	0	0	0	0	1	1	1	1	1	1	0.5	0	0	0.5	0.5	0	0	0	0	0	0	0	0	0	0	0	0.5	0	0.5	0	0	0	0	0	0
1	10534042	S1_10534042	A	T	0.194444	0	0.0181818	0	0	0	0	0	0	0	0	0	0	0	1	1	1	1	1	1	0.5	0	0	0.5	0.5	0	0	0	0	0	0	0	0	0	0	0	N	0	0.5	0	0	0	0	0	0
1	10558128	S1_10558128	C	T	0.194444	0	0.0181818	0	0	0	0	0	0	0	0	0	0	0	1	1	1	1	1	1	0.5	0	0	0.5	0.5	0	0	0	0	0	0	0	0	0	0	0	N	0	0.5	0	0	0	0	0	0
1	10558143	S1_10558143	T	C	0.194444	0	0.0181818	0	0	0	0	0	0	0	0	0	0	0	1	1	1	1	1	1	0.5	0	0	0.5	0.5	0	0	0	0	0	0	0	0	0	0	0	N	0	0.5	0	0	0	0	0	0
1	10823914	S1_10823914	A	T	0.166667	0.0588235	0.0727273	0	0	0	0	0	0	0	0	0	0	0	1	1	N	1	1	1	0.5	0	0	0.5	0.5	0	0	0	0	0	0	0	0	0	0	0	N	0	N	0	0	0	0	0	0
1	10823949	S1_10823949	G	A	0.166667	0.0588235	0.0727273	0	0	0	0	0	0	0	0	0	0	0	1	1	N	1	1	1	0.5	0	0	0.5	0.5	0	0	0	0	0	0	0	0	0	0	0	N	0	N	0	0	0	0	0	0
1	10946596	S1_10946596	G	A	0.117647	0.294118	0.381818	0	0	0	0	0	0	0	0	0	0	N	N	1	N	N	1	N	0.5	0	0	0.5	0.5	0	0	N	0	0	0	0	0	0	N	0	N	0	N	0	0	0	N	0	0
1	11009558	S1_11009558	T	C	0.2	0	0	0	0	0	0	0	0	0	0	0	0	0	1	1	1	1	1	1	0.5	0	0	0.5	0.5	0	0	0	0	0	0	0	0	0	0	0	0.5	0	0.5	0	0	0	0	0	0
1	11009576	S1_11009576	C	T	0.2	0	0	0	0	0	0	0	0	0	0	0	0	0	1	1	1	1	1	1	0.5	0	0	0.5	0.5	0	0	0	0	0	0	0	0	0	0	0	0.5	0	0.5	0	0	0	0	0	0
1	11009664	S1_11009664	A	-	0.2	0	0	0	0	0	0	0	0	0	0	0	0	0	1	1	1	1	1	1	0.5	0	0	0.5	0.5	0	0	0	0	0	0	0	0	0	0	0	0	0	0.5	0	0	0	0	0	0
1	11012242	S1_11012242	C	G	0.2	0	0	0	0	0	0	0	0	0	0	0	0	0	1	1	1	1	1	1	0.5	0	0	0.5	0.5	0	0	0	0	0	0	0	0	0	0	0	0.5	0	0.5	0	0	0	0	0	0
1	11100123	S1_11100123	A	T	0.198113	0.0588235	0.0363636	0	0	0	0	0	0	0	0	0	0	N	1	1	1	1	1	1	0.5	0	0	0.5	0.5	0	0	0	0	0	0	0	0	0	0	0	N	0	0.5	0	0	0	0	0	0
1	11100170	S1_11100170	T	C	0.173469	0.117647	0.109091	0	0	0	0	0	0	0	0	0	0	N	1	1	1	1	1	N	0.5	0	0	0.5	0.5	0	0	0	0	0	0	0	0	0	0	0	N	0	N	0	0	0	0	N	0
1	11101700	S1_11101700	T	C	0.2	0	0	0	0	0	0	0	0	0	0	0	0	0	1	1	1	1	1	1	0.5	0	0	0.5	0.5	0	0	0	0	0	0	0	0	0	0	0	0.5	0	0.5	0	0	0	0	0	0
1	11101754	S1_11101754	G	A	0.198113	0	0.0363636	0	0	0	0	0	0	0	0	0	0	0	1	1	1	1	1	1	0.5	0	0	0.5	0.5	0	0	0	0	0	0	0	0	0	N	0	0.5	0	N	0	0	0	0	0	0
1	11214690	S1_11214690	C	T	0.2	0	0.0909091	0	0	0	0	0	0	0	0	0	0	0	1	1	1	1	1	1	0.5	0	0	0.5	0.5	0	0	0	0	0	0	0	0	0	0	0	0.5	0	N	0	0	0	0	0	0
1	11230952	S1_11230952	C	T	0.188679	0	0.0363636	0	0	0	0	0	0	0	0	0	0	0	1	1	1	1	1	1	0.5	0	0	0.5	0.5	0	0	0	0	0	0	0	0	0	0	0	N	0	0.5	0	0	0	0	0	0
1	11230986	S1_11230986	A	C	0.188679	0	0.0363636	0	0	0	0	0	0	0	0	0	0	0	1	1	1	1	1	1	0.5	0	0	0.5	0.5	0	0	0	0	0	0	0	0	0	0	0	N	0	0.5	0	0	0	0	0	0
1	11340663	S1_11340663	T	-	0.223684	0.294118	0.309091	0	0	0	0	N	N	0	0	N	0	N	1	1	1	1	1	N	0.5	N	N	0.5	0.5	0	0	N	0	N	0	N	0	0	0	N	N	0	N	0	0	0	0	0	0
1	11539208	S1_11539208	C	T	0.198113	0	0.0363636	0	0	0	0	0	0	0	0	0	0	0.5	1	1	1	1	1	1	0.5	0	0	0.5	0.5	0	0	0	0	0	0	0	0	0	0	0	N	0	0.5	0	0	0	0	0	0
1	11539434	S1_11539434	A	G	0.194444	0	0.0181818	0	0	0	0	0	0	0	0	0	0	0	1	1	1	1	1	1	0.5	0	0	0.5	0.5	0	0	0	0	0	0	0	0	0	0	0	N	0	0.5	0	0	0	0	0	0
1	11872921	S1_11872921	T	C	0.204082	0.0588235	0.109091	0	0	0	0	0	0	0	0	0	0.5	0	1	1	1	1	1	N	0.5	0	N	0.5	0.5	0	0	0.5	0	0	0	0	0	0	0	0	N	0	0.5	0	0	0	0	0	0
1	11944627	S1_11944627	G	C	0.211538	0.235294	0.527273	0	0	0	0	0	N	0	0	0	0	N	1	1	N	1	1	N	0.5	0	0	N	0.5	0	0	N	0	0	0	0	0	N	N	N	N	N	N	N	N	0	N	N	N
1	11944645	S1_11944645	A	G	0.211538	0.235294	0.527273	0	0	0	0	0	N	0	0	0	0	N	1	1	N	1	1	N	0.5	0	0	N	0.5	0	0	N	0	0	0	0	0	N	N	N	N	N	N	N	N	0	N	N	N
1	12049001	S1_12049001	G	A	0.0961538	0.117647	0.0545455	0	0	0	0	0	0	0	0	0	0	0	N	1	1	1	1	N	0.5	0	0	0	0.5	0	0	0	0	0	0	0	0	0	0	0	N	0	0	0	0	0	0	0	0
1	12281888	S1_12281888	C	T	0.264706	0.294118	0.381818	N	0	N	0	0	N	0	N	0	0	N	1	1	1	1	1	1	0.5	0	N	0.5	0.5	0	0	0	0	0	0	N	0	N	N	N	N	0	N	0	0	0	N	0	N
1	12281890	S1_12281890	G	A	0.264706	0.294118	0.381818	N	0	N	0	0	N	0	N	0	0	N	1	1	1	1	1	1	0.5	0	N	0.5	0.5	0	0	0	0	0	0	N	0	N	N	N	N	0	N	0	0	0	N	0	N
1	12501125	S1_12501125	A	G	0.194444	0	0.0181818	0	0	0	0	0	0	0	0	0	0	0	1	1	1	1	1	1	0.5	0	0	0.5	0.5	0	0	0	0	0	0	0	0	0	0	0	N	0	0.5	0	0	0	0	0	0
1	12501152	S1_12501152	G	A	0.194444	0	0.0181818	0	0	0	0	0	0	0	0	0	0	0	1	1	1	1	1	1	0.5	0	0	0.5	0.5	0	0	0	0	0	0	0	0	0	0	0	N	0	0.5	0	0	0	0	0	0
1	12800312	S1_12800312	T	G	0.226415	0	0.0363636	0	0	0	0	0	0	0	0	0	0	0	1	1	1	1	1	1	0.5	0	0	0.5	0.5	0	0	0	0	0	0	0	0	0	0	0	0.5	0	1	N	0	0	0	0	0
1	12800314	S1_12800314	C	T	0.226415	0	0.0363636	0	0	0	0	0	0	0	0	0	0	0	1	1	1	1	1	1	0.5	0	0	0.5	0.5	0	0	0	0	0	0	0	0	0	0	0	0.5	0	1	N	0	0	0	0	0
1	12800315	S1_12800315	T	G	0.226415	0	0.0363636	0	0	0	0	0	0	0	0	0	0	0	1	1	1	1	1	1	0.5	0	0	0.5	0.5	0	0	0	0	0	0	0	0	0	0	0	0.5	0	1	N	0	0	0	0	0
1	12800317	S1_12800317	T	C	0.226415	0	0.0363636	0	0	0	0	0	0	0	0	0	0	0	1	1	1	1	1	1	0.5	0	0	0.5	0.5	0	0	0	0	0	0	0	0	0	0	0	0.5	0	1	N	0	0	0	0	0
1	12904550	S1_12904550	T	C	0.190909	0	0	0	0	0	0	0	0	0	0	0	0	0	1	1	1	1	1	1	0	0	0	0.5	0.5	0	0	0	0	0	0	0	0	0	0	0	0.5	0	0.5	0	0	0	0	0	0
1	12904577	S1_12904577	G	C	0.190909	0	0	0	0	0	0	0	0	0	0	0	0	0	1	1	1	1	1	1	0	0	0	0.5	0.5	0	0	0	0	0	0	0	0	0	0	0	0.5	0	0.5	0	0	0	0	0	0
1	12980704	S1_12980704	A	G	0.198113	0	0.0363636	0	0	0	0	0	0	0	0	0	0	0	1	1	1	1	1	1	0.5	0	0	0.5	0.5	0	0	0	0	0	0	0	0	0	N	0	N	0	0.5	0	0	0	0	0	0
1	12980969	S1_12980969	A	G	0.173077	0.0588235	0.0545455	0	0	0	0	0	0	0	0	0	0	0	1	1	1	1	1	N	0.5	0	0	0.5	0.5	0	0	0	0	0	0	0	0	0	0	0	N	0	0.5	0	0	0	0	0	0
1	13031502	S1_13031502	G	A	0.152778	0.294118	0.345455	0	0	0	0	0	0	0	0	0	N	N	1	1	N	1	N	N	0.5	0	N	0.5	0.5	0	0	N	0	0	0	0	0	0	0	0	N	0	N	0	N	0	0	0	0
1	13031507	S1_13031507	A	T	0.152778	0.294118	0.345455	0	0	0	0	0	0	0	0	0	N	N	1	1	N	1	N	N	0.5	0	N	0.5	0.5	0	0	N	0	0	0	0	0	0	0	0	N	0	N	0	N	0	0	0	0
1	13032603	S1_13032603	G	A	0.173077	0.117647	0.0545455	0	0	0	0	0	0	0	0	0	N	0	N	1	1	1	1	1	0.5	0	0.5	0.5	0.5	0	0	0	0	0	0	0	0	0	0	0	0	0	N	0	0	0	0	0	0
1	13048419	S1_13048419	A	T	0.2	0	0	0	0	0	0	0	0	0	0	0	0	0	1	1	1	1	1	1	0.5	0	0	0.5	0.5	0	0	0	0	0	0	0	0	0	0	0	0.5	0	0.5	0	0	0	0	0	0
1	13061013	S1_13061013	C	A	0.21	0.0588235	0.0909091	0	N	0	0	0	0	0	0	0	0	0	1	1	1	1	1	1	0.5	0	0	1	N	0	0	0	0	0	N	0	0	0	0	0	0.5	0	0	0	0	0	0	0	0
1	13061038	S1_13061038	G	A	0.21	0.0588235	0.0909091	0	N	0	0	0	0	0	0	0	0	0	1	1	1	1	1	1	0.5	0	0	1	N	0	0	0	0	0	N	0	0	0	0	0	0.5	0	0	0	0	0	0	0	0
1	13068028	S1_13068028	G	-	0.201923	0.0588235	0.0545455	0	0	0	0	0	0	0	0	0	0	N	1	1	1	1	1	1	0.5	0	0	0.5	0.5	N	0	0	0	0	0	0	0	0	0	0	N	0	0.5	0	0	0	0	0	0
1	13128446	S1_13128446	G	C	0.2	0	0	0	0	0	0	0	0	0	0	0	0	0	1	1	1	1	1	1	0.5	0	0	0.5	0.5	0	0	0	0	0	0	0	0	0	0	0	0.5	0	0.5	0	0	0	0	0	0
1	13128447	S1_13128447	A	C	0.2	0	0	0	0	0	0	0	0	0	0	0	0	0	1	1	1	1	1	1	0.5	0	0	0.5	0.5	0	0	0	0	0	0	0	0	0	0	0	0.5	0	0.5	0	0	0	0	0	0
1	13128448	S1_13128448	G	T	0.2	0	0	0	0	0	0	0	0	0	0	0	0	0	1	1	1	1	1	1	0.5	0	0	0.5	0.5	0	0	0	0	0	0	0	0	0	0	0	0.5	0	0.5	0	0	0	0	0	0
1	13128513	S1_13128513	C	T	0.2	0	0	0	0	0	0	0	0	0	0	0	0	0	1	1	1	1	1	1	0.5	0	0	0.5	0.5	0	0	0	0	0	0	0	0	0	0	0	0.5	0	0.5	0	0	0	0	0	0
1	13128545	S1_13128545	T	C	0.2	0	0	0	0	0	0	0	0	0	0	0	0	0	1	1	1	1	1	1	0.5	0	0	0.5	0.5	0	0	0	0	0	0	0	0	0	0	0	0.5	0	0.5	0	0	0	0	0	0
1	13135331	S1_13135331	T	C	0.182927	0.294118	0.254545	0	0	0	0	0	0	0	N	0	N	N	N	1	1	1	N	1	0.5	0	0	0.5	0.5	0	0	0	0	0	0	0	0	N	0	0	N	0	0.5	0	0	0.5	0	0	0
1	13148237	S1_13148237	A	C	0.205128	0.294118	0.290909	0	0	N	N	0	N	0	0	N	0	N	1	1	1	1	1	1	0.5	0	N	N	0.5	0	0	0	0	0	0	0	0	0	0	0	N	0	N	N	N	0	N	N	0
1	13208431	S1_13208431	T	-	0.179245	0	0.0363636	0	0	0	0	0	0	0	0	0	0	0	1	1	1	1	1	1	0.5	0	0	0.5	0.5	0	0	0	0	0	0	0	0	0	0	0	N	0	0	0	0	0	0	0	0
1	13317836	S1_13317836	A	G	0.209677	0.294118	0.436364	0	0	0	N	0	N	0	0	0	0	N	1	1	1	N	1	N	0.5	0	0	1	0.5	0	0	0	0	N	0	0	0	N	N	0	N	N	N	N	N	0	0	0	N
1	13318286	S1_13318286	G	T	0.183673	0.0588235	0.109091	0	0	0	0	0	0	0	0	0	0	0	1	1	N	1	1	1	0.5	0	0	0.5	0.5	0	0	0	0	0	0	0	0	0	0	0	N	0	0.5	0	0	0	0	0	0
1	13318289	S1_13318289	T	-	0.204082	0.0588235	0.109091	0	0	0	0	0	0	0	0	0	0	0	1	1	N	1	1	1	0.5	0	0	0.5	0.5	0	0	0	0	0	0	0	0	0	0	0	N	0	0.5	0	0	0	0	0	0
1	13318292	S1_13318292	T	G	0.183673	0.0588235	0.109091	0	0	0	0	0	0	0	0	0	0	0	1	1	N	1	1	1	0.5	0	0	0.5	0.5	0	0	0	0	0	0	0	0	0	0	0	N	0	0.5	0	0	0	0	0	0
1	13326124	S1_13326124	A	T	0.203704	0	0.0181818	0	0	0	0	0	0	0	0	0	0	0	1	1	1	1	1	1	0.5	0	0	0.5	0.5	0	0	0	0	0	0	0	0	0	0	0	N	0	1	0	0	0	0	0	0
1	13326217	S1_13326217	T	C	0.144737	0.235294	0.309091	0	0	0	0	0	0	0	N	0	0	0	1	1	N	N	1	N	0.5	0	0	N	0.5	0	0	0	0	0	0	0	0	0	N	0	N	N	0.5	0	0	0	0	N	N
1	13334472	S1_13334472	T	A	0.193182	0.117647	0.2	0	0	0	N	0	0	0	0	0	0	0	1	1	1	N	1	1	0.5	0	0	0.5	0.5	0	0	0	0	N	0	0	0	0	N	0	0.5	N	N	0	0	0	0	N	0
1	13522138	S1_13522138	A	T	0.458333	0.176471	0.127273	0	0	0	0	0	0	0	0	0	N	N	1	1	N	1	1	1	0	0	1	1	1	0	0	N	0	0	0	0	0	1	0	0	N	1	N	1	1	1	1	1	1
1	13827219	S1_13827219	T	-	0.424528	0	0.0363636	0	0	0	0	0	0	0	0	0	0	0	1	1	1	1	1	1	1	0	1	1	1	0	0	0	0	0	0	0	0	1	N	0	N	0.5	0	1	0.5	1	1	0.5	1
1	13827223	S1_13827223	T	-	0.45283	0	0.0363636	0	0	0	0	0	0	0	0	0	0	0	1	1	1	1	1	1	1	0	1	1	1	0	0	0	0	0	0	0	0	1	N	0	N	1	0	1	1	1	1	1	1
1	13847412	S1_13847412	G	A	0.2	0	0	0	0	0	0	0	0	0	0	0	0	0	1	1	1	1	1	1	0.5	0	0	0.5	0.5	0	0	0	0	0	0	0	0	0	0	0	0.5	0	0.5	0	0	0	0	0	0
1	13847423	S1_13847423	A	G	0.203704	0.0588235	0.0181818	0	0	0	0	N	0	0	0	0	0	0	1	1	1	1	1	1	0.5	0	0	0.5	0.5	0	0	0	0	0	0	0	0	0	0	0	0.5	0	0.5	0	0	0	0	0	0
1	13865593	S1_13865593	A	G	0.171053	0.294118	0.309091	0	0	N	N	0	N	0	0	0	0	0	1	1	N	N	1	1	0.5	0	N	N	1	0	0	0.5	0	0	0	0	0	0	N	0	N	0	N	0	0	0	0	N	0
1	13870199	S1_13870199	C	T	0.194444	0	0.0181818	0	0	0	0	0	0	0	0	0	0	0	1	1	1	1	1	1	0.5	0	0	0.5	0.5	0	0	0	0	0	0	0	0	0	0	0	N	0	0.5	0	0	0	0	0	0
1	13871949	S1_13871949	T	A	0.180851	0	0.145455	0	0	0	0	0	0	0	0	0	0	0	1	1	1	1	1	1	0.5	0	0	0.5	0.5	0	0	0	0	0	0	0	0	0	0	0	N	0	N	0	0	0	0	0	0
1	13931572	S1_13931572	A	C	0.173077	0.0588235	0.0545455	0	0	0	0	0	0	0	0	0	0	0	1	1	N	1	1	1	0.5	0	0	0.5	0.5	0	0	0	0	0	0	0	0	0	0	0	N	0	0.5	0	0	0	0	0	0
1	13931601	S1_13931601	C	T	0.173077	0.0588235	0.0545455	0	0	0	0	0	0	0	0	0	0	0	1	1	N	1	1	1	0.5	0	0	0.5	0.5	0	0	0	0	0	0	0	0	0	0	0	N	0	0.5	0	0	0	0	0	0
1	14009151	S1_14009151	A	C	0.194444	0	0.0181818	0	0	0	0	0	0	0	0	0	0	0	1	1	1	1	1	1	0.5	0	0	0.5	0.5	0	0	0	0	0	0	0	0	0	0	0	N	0	0.5	0	0	0	0	0	0
1	14034042	S1_14034042	C	T	0.205882	0.294118	0.381818	0	0	0	N	0	N	0	0	N	0	N	1	1	1	1	1	N	0.5	0	0	N	0.5	0	0	0	0	0	0	0	0	0	N	N	N	N	N	N	N	0	0	0	0
1	14034098	S1_14034098	G	-	0.205882	0.294118	0.381818	0	0	0	N	0	N	0	0	N	0	N	1	1	1	1	1	N	0.5	0	0	N	0.5	0	0	0	0	0	0	0	0	0	N	N	N	N	N	N	N	0	0	0	0
1	14260555	S1_14260555	C	T	0.176471	0.0588235	0.0727273	0	0	0	0	0	0	0	0	0	0	0	1	1	1	1	1	N	0.5	0	0	0.5	0.5	0	0	0	0	0	0	0	0	0	0	0	0.5	0	N	N	0	0	0	0	0
1	14260593	S1_14260593	C	T	0.176471	0.0588235	0.0727273	0	0	0	0	0	0	0	0	0	0	0	1	1	1	1	1	N	0.5	0	0	0.5	0.5	0	0	0	0	0	0	0	0	0	0	0	0.5	0	N	N	0	0	0	0	0
1	14333055	S1_14333055	C	T	0.2	0	0	0	0	0	0	0	0	0	0	0	0	0	1	1	1	1	1	1	0.5	0	0	0.5	0.5	0	0	0	0	0	0	0	0	0	0	0	0.5	0	0.5	0	0	0	0	0	0
1	14412285	S1_14412285	A	G	0.198113	0.0588235	0.0363636	0	0	0	0	0	0	0	0	0	N	0	1	1	1	1	1	1	0.5	0	0	0.5	0.5	0	0	0	0	0	0	0	0	0	0	0	N	0	0.5	0	0	0	0	0	0
1	14454739	S1_14454739	A	G	0.21875	0.117647	0.127273	0	0	0	0	0	N	0	0	0	0	N	1	1	1	1	1	1	0.5	0	0	0.5	0.5	0	0	0	0	0	0	0	0	0	N	0.5	0.5	0	0.5	0	N	0	0	0	0
1	14508316	S1_14508316	G	T	0.132353	0.294118	0.381818	0	0	0	0	0	N	N	0	0	0	N	N	1	1	1	1	N	0.5	0	N	N	N	0	0	0	0	0	0	0	0	0	N	0	N	N	N	N	0	0	0	0	N
1	14571340	S1_14571340	G	A	0.117647	0.235294	0.0727273	0	0	0	0	0	0	0	0	0	0	0	N	1	N	N	1	N	0.5	0	0	0.5	0.5	0	0	0	0	0	0	0	0	0	0	0	0	0	0.5	0	0	0	0	0	0
1	14665417	S1_14665417	A	T	0.190909	0	0	0	0	0	0	0	0	0	0	0	0	0	1	1	1	1	1	1	0	0	0	0.5	0.5	0	0	0	0	0	0	0	0	0	0	0	0.5	0	0.5	0	0	0	0	0	0
1	14665452	S1_14665452	T	G	0.2	0	0	0	0	0	0	0	0	0	0	0	0	0	1	1	1	1	1	1	0.5	0	0	0.5	0.5	0	0	0	0	0	0	0	0	0	0	0	0.5	0	0.5	0	0	0	0	0	0
1	14668951	S1_14668951	A	G	0.204545	0.235294	0.2	0	0	0	N	0	N	0	0	0	0	N	1	1	1	1	1	N	0.5	0	0	0.5	0.5	0	0	N	0	0	0	0	0	0	0	0	0.5	0	N	0	0	0	0	0	0
1	14702968	S1_14702968	A	T	0.144444	0.117647	0.181818	0	0	0	0	0	0	0	0	0	0	0	1	1	N	1	1	N	0.5	0	0	0.5	0.5	0	0	N	0	0	0	0	0	0	0	0	N	N	N	0	0	0	0	0	0
1	14703018	S1_14703018	C	G	0.144444	0.117647	0.181818	0	0	0	0	0	0	0	0	0	0	0	1	1	N	1	1	N	0.5	0	0	0.5	0.5	0	0	N	0	0	0	0	0	0	0	0	N	N	N	0	0	0	0	0	0
1	14706408	S1_14706408	T	-	0.194444	0	0.0181818	0	0	0	0	0	0	0	0	0	0	0	1	1	1	1	1	1	0.5	0	0	0.5	0.5	0	0	0	0	0	0	0	0	0	0	0	N	0	0.5	0	0	0	0	0	0
1	14706424	S1_14706424	G	T	0.2	0	0	0	0	0	0	0	0	0	0	0	0	0	1	1	1	1	1	1	0.5	0	0	0.5	0.5	0	0	0	0	0	0	0	0	0	0	0	0.5	0	0.5	0	0	0	0	0	0
1	14706448	S1_14706448	A	G	0.2	0	0	0	0	0	0	0	0	0	0	0	0	0	1	1	1	1	1	1	0.5	0	0	0.5	0.5	0	0	0	0	0	0	0	0	0	0	0	0.5	0	0.5	0	0	0	0	0	0
1	14706465	S1_14706465	T	-	0.2	0	0	0	0	0	0	0	0	0	0	0	0	0	1	1	1	1	1	1	0.5	0	0	0.5	0.5	0	0	0	0	0	0	0	0	0	0	0	0.5	0	0.5	0	0	0	0	0	0
1	14829177	S1_14829177	G	A	0.191489	0.117647	0.145455	0	0	0	0	0	0	0	0	0	0	N	1	1	1	1	1	N	0.5	0	0	0.5	0.5	0	0	0	0	0	0	0	0	0	N	0	N	0	0.5	N	0	0	N	0	0
1	14829321	S1_14829321	C	A	0.184783	0.117647	0.163636	0	0	0	N	0	0	0	0	0	0	N	1	1	1	1	1	1	0.5	0	0	N	0.5	0	0	0	0	0	0	0	0	0	N	0	N	0	N	0	0	0	0	0	0
1	14829433	S1_14829433	C	T	0.173469	0.117647	0.109091	0	0	0	0	0	0	0	0	0	N	0	1	1	N	1	1	1	0.5	0	0	0.5	0.5	0	0	0	0	0	0	0	0	0	0	0	N	0	N	N	0	0	0	0	0
1	14839366	S1_14839366	T	G	0.196078	0.0588235	0.0727273	0	0	0	0	0	0	0	0	0	N	0	1	1	1	1	1	1	0.5	0	0	0.5	0.5	0	0	N	0	0	0	0	0	0	0	0	N	0	0.5	0	0	0	0	0	0
1	14866095	S1_14866095	C	T	0.190909	0	0	0	0	0	0	0	0	0	0	0	0	0	1	1	1	1	1	1	0.5	0	0	0.5	0.5	0	0	0	0	0	0	0	0	0	0	0	0.5	0	0	0	0	0	0	0	0
1	14866103	S1_14866103	C	T	0.236364	0	0	0	0	0	0	0	0	0	0	0	0	0.5	1	1	1	1	1	1	0.5	0	0	0.5	0.5	0	0	0	0	0.5	0	0	0	0	0	0	0.5	0	0.5	0	0	0	0	0	0
1	14866107	S1_14866107	A	G	0.2	0	0	0	0	0	0	0	0	0	0	0	0	0	1	1	1	1	1	1	0.5	0	0	0.5	0.5	0	0	0	0	0	0	0	0	0	0	0	0.5	0	0.5	0	0	0	0	0	0
1	14874367	S1_14874367	C	A	0.190476	0.176471	0.236364	0	0	0	0	0	N	0	0	0	0	N	1	1	1	1	1	N	0.5	0	0	0.5	0.5	0	0	0	0	0	0	0	0	0	N	N	N	N	N	0	0	0	0	0	0
1	14982897	S1_14982897	G	C	0.170732	0.176471	0.254545	0	0	0	0	0	N	0	0	0	0	N	1	1	1	1	1	N	0.5	0	N	0.5	0.5	0	0	N	0	0	0	0	0	0	0	0	N	0	N	N	0	0	0	0	0
1	14982928	S1_14982928	G	A	0.170732	0.176471	0.254545	0	0	0	0	0	N	0	0	0	0	N	1	1	1	1	1	N	0.5	0	N	0.5	0.5	0	0	N	0	0	0	0	0	0	0	0	N	0	N	N	0	0	0	0	0
1	14988898	S1_14988898	A	G	0.111111	0.176471	0.181818	0	0	0	0	0	0	0	0	0	N	0	N	1	1	1	1	N	0.5	0	0	N	N	0	0	N	0	0	0	0	0	0	0	0	N	0	0.5	0	0	0	0	0	0
1	14994430	S1_14994430	T	C	0.333333	0.294118	0.4	N	0	N	0	N	N	N	0	0	0	0	1	1	1	1	1	1	0.5	0	N	0.5	0.5	0	N	N	N	0	N	N	N	0	N	N	1	0	0.5	N	0	N	0	N	0
1	15048798	S1_15048798	A	G	0.212766	0.176471	0.145455	0	0	0	0	0	N	0	0	0	N	N	1	1	1	1	1	1	0.5	0	0	0.5	0.5	0	0	0	0	0	0	0	0	0	0	0	N	N	0.5	0	0	N	0	0	0
1	15366630	S1_15366630	C	G	0.185714	0.235294	0.363636	0	0	0	0	0	0	0	0	N	0	N	1	1	N	N	1	1	0.5	0	N	N	0.5	0	0	0	0	0	0	0	0	0	N	N	N	N	0.5	N	0	0	0	N	0
1	15366675	S1_15366675	A	C	0.185714	0.235294	0.363636	0	0	0	0	0	0	0	0	N	0	N	1	1	N	N	1	1	0.5	0	N	N	0.5	0	0	0	0	0	0	0	0	0	N	N	N	N	0.5	N	0	0	0	N	0
1	15593453	S1_15593453	C	T	0.177778	0.294118	0.181818	0	0	0	N	0	0	0	0	0	N	N	1	1	N	1	1	N	0.5	0	0	0.5	0.5	0	0	N	0	0	0	0	0	0	0	N	N	0	0.5	0	0	0	0	0	0
1	15593460	S1_15593460	A	G	0.177778	0.294118	0.181818	0	0	0	N	0	0	0	0	0	N	N	1	1	N	1	1	N	0.5	0	0	0.5	0.5	0	0	N	0	0	0	0	0	0	0	N	N	0	0.5	0	0	0	0	0	0
1	15593483	S1_15593483	A	G	0.177778	0.294118	0.181818	0	0	0	N	0	0	0	0	0	N	N	1	1	N	1	1	N	0.5	0	0	0.5	0.5	0	0	N	0	0	0	0	0	0	0	N	N	0	0.5	0	0	0	0	0	0
1	15609810	S1_15609810	C	T	0.2	0	0	0	0	0	0	0	0	0	0	0	0	0	1	1	1	1	1	1	0.5	0	0	0.5	0.5	0	0	0	0	0	0	0	0	0	0	0	0.5	0	0.5	0	0	0	0	0	0
1	15609813	S1_15609813	T	C	0.2	0	0	0	0	0	0	0	0	0	0	0	0	0	1	1	1	1	1	1	0.5	0	0	0.5	0.5	0	0	0	0	0	0	0	0	0	0	0	0.5	0	0.5	0	0	0	0	0	0
1	15609834	S1_15609834	G	A	0.2	0	0	0	0	0	0	0	0	0	0	0	0	0	1	1	1	1	1	1	0.5	0	0	0.5	0.5	0	0	0	0	0	0	0	0	0	0	0	0.5	0	0.5	0	0	0	0	0	0
1	15609843	S1_15609843	A	T	0.2	0	0	0	0	0	0	0	0	0	0	0	0	0	1	1	1	1	1	1	0.5	0	0	0.5	0.5	0	0	0	0	0	0	0	0	0	0	0	0.5	0	0.5	0	0	0	0	0	0
1	15742193	S1_15742193	G	A	0.2	0	0	0	0	0	0	0	0	0	0	0	0	0	1	1	1	1	1	1	0.5	0	0	0.5	0.5	0	0	0	0	0	0	0	0	0	0	0	0.5	0	0.5	0	0	0	0	0	0
1	15742208	S1_15742208	A	C	0.127273	0	0	0	0	0	0	0	0	0	0	0	0	0	1	1	1	1	1	1	0	0	0	0	0	0	0	0	0	0	0	0	0	0	0	0	0.5	0	0	0	0	0	0	0	0
1	15764039	S1_15764039	G	A	0.211538	0.0588235	0.0545455	0	0	0	0	0	N	0	0	0	0	0	1	1	1	1	1	1	0.5	0	0	0.5	0.5	0	0	0	0	0	0	0	0	0	0	0	N	0	0.5	0	0	0	0	0	0
1	15764066	S1_15764066	G	A	0.211538	0.0588235	0.0545455	0	0	0	0	0	N	0	0	0	0	0	1	1	1	1	1	1	0.5	0	0	0.5	0.5	0	0	0	0	0	0	0	0	0	0	0	N	0	0.5	0	0	0	0	0	0
1	15807426	S1_15807426	G	T	0.182692	0	0.0545455	0	0	0	0	0	0	0	0	0	0	0	1	1	1	1	1	1	0.5	0	0	0.5	0.5	0	0	0	0	0	0	0	0	0	0	0	N	0	N	0	0	0	0	0	0
1	15866206	S1_15866206	G	A	0.2	0	0	0	0	0	0	0	0	0	0	0	0	0	1	1	1	1	1	1	0.5	0	0	0.5	0.5	0	0	0	0	0	0	0	0	0	0	0	0.5	0	0.5	0	0	0	0	0	0
1	15876803	S1_15876803	C	T	0.163043	0.0588235	0.163636	0	0	0	0	0	0	0	0	0	0	0	1	1	1	1	1	N	0.5	0	0	0.5	0.5	0	0	N	0	0	0	0	0	0	0	0	N	N	N	0	0	N	0	0	0
1	15876820	S1_15876820	T	C	0.163043	0.0588235	0.163636	0	0	0	0	0	0	0	0	0	0	0	1	1	1	1	1	N	0.5	0	0	0.5	0.5	0	0	N	0	0	0	0	0	0	0	0	N	N	N	0	0	N	0	0	0
1	15995524	S1_15995524	T	-	0.152174	0.235294	0.163636	0	0	0	0	0	0	0	0	0	N	N	N	1	1	1	1	N	0.5	0	0	0.5	0.5	0	0	N	0	0.5	0	0	0	0	0	0	N	0	0	N	0	0	0	0	0
1	16098656	S1_16098656	A	T	0.204545	0.117647	0.2	0	0	0	N	0	N	0	0	0	0	0	1	1	1	1	1	1	0.5	0	0	N	0.5	0	0	N	0	0	0	0	0	0	0	0	N	N	N	0	0	0	0	N	0
1	16102902	S1_16102902	C	T	0.188679	0	0.0363636	0	0	0	0	0	0	0	0	0	0	0	1	1	1	1	1	1	0.5	0	0	0.5	0.5	0	0	0	0	0	0	0	0	0	0	0	N	0	0.5	0	0	0	0	0	0
1	16168167	S1_16168167	G	T	0.12766	0.0588235	0.145455	0	0	0	0	0	0	0	0	0	0	0	1	1	1	1	1	N	0.5	0	0	N	0	0	0	0	0	0	0	0	0	0	0	0	N	0	N	0	0	0	0	0	0
1	16173211	S1_16173211	T	C	0.196078	0.0588235	0.0727273	0	0	0	0	0	0	0	0	0	0	N	1	1	1	1	1	1	0.5	0	0	0.5	0.5	0	0	0	0	0	0	0	0	0	N	0	N	0	N	0	0	0	0	0	0
1	16173407	S1_16173407	C	G	0.102041	0.117647	0.109091	0	0	0	0	0	0	0	0	0	0	0	1	1	1	N	1	N	0.5	0	0	0	0	0	0	0	0	0	0	0	0	0	0	0	N	0	N	0	0	0	0	0	0
1	16204808	S1_16204808	C	T	0.2	0	0	0	0	0	0	0	0	0	0	0	0	0	1	1	1	1	1	1	0.5	0	0	0.5	0.5	0	0	0	0	0	0	0	0	0	0	0	0.5	0	0.5	0	0	0	0	0	0
1	16204877	S1_16204877	T	C	0.166667	0.0588235	0.0181818	0	0	0	0	0	0	0	0	0	0	0	1	1	1	1	1	N	0.5	0	0	0.5	0.5	0	0	0	0	0	0	0	0	0	0	0	0	0	0.5	0	0	0	0	0	0
1	16292366	S1_16292366	A	T	0.136364	0.294118	0.4	0	0	0	N	0	0	0	0	N	0	0	1	1	1	N	N	N	0.5	0	0	N	0.5	0	0	N	0	0	0	0	0	N	N	0	N	0	N	0	0	0	N	N	0
1	16292389	S1_16292389	A	G	0.162791	0.176471	0.218182	0	0	0	N	0	0	0	0	0	0	0	1	1	1	1	N	N	0.5	0	0	0.5	0.5	0	0	0	0	0	0	0	0	0	N	0	N	0	N	0	0	0	N	0	0
1	16577550	S1_16577550	T	C	0.153846	0.117647	0.290909	0	0	0	0	0	0	0	0	0	0	0	1	1	N	1	1	N	0.5	0	N	0.5	0.5	0	0	N	0	0	0	0	0	0	0	0	N	N	N	N	0	0	0	0	0
1	16581803	S1_16581803	A	-	0.219512	0.176471	0.254545	0	0	0	N	0	0	0	0	0	0	N	1	1	1	1	1	N	0.5	0	0	0.5	0.5	0	0	N	0	0	0	0	0	0	N	0	N	0	N	0	N	0	0	0	0
1	16581970	S1_16581970	C	G	0.215909	0.235294	0.2	0	0	0	N	0	0	0	N	0	N	N	1	1	1	1	1	1	0.5	0	0	N	0.5	0	0	0	0	0	0	0	0	0	N	0	0.5	N	N	N	N	0	0	0	0
1	16582148	S1_16582148	A	G	0.188679	0	0.0363636	0	0	0	0	0	0	0	0	0	0	0	1	1	1	1	1	1	0.5	0	0	0.5	0.5	0	0	0	0	0	0	0	0	0	0	0	N	0	0.5	0	0	0	0	0	0
1	16679493	S1_16679493	G	A	0.2	0	0	0	0	0	0	0	0	0	0	0	0	0	1	1	1	1	1	1	0.5	0	0	0.5	0.5	0	0	0	0	0	0	0	0	0	0	0	0.5	0	0.5	0	0	0	0	0	0
1	16691595	S1_16691595	C	T	0.2	0	0	0	0	0	0	0	0	0	0	0	0	0	1	1	1	1	1	1	0.5	0	0	0.5	0.5	0	0	0	0	0	0	0	0	0	0	0	0.5	0	0.5	0	0	0	0	0	0
1	16691596	S1_16691596	T	G	0.2	0	0	0	0	0	0	0	0	0	0	0	0	0	1	1	1	1	1	1	0.5	0	0	0.5	0.5	0	0	0	0	0	0	0	0	0	0	0	0.5	0	0.5	0	0	0	0	0	0
1	16698415	S1_16698415	T	C	0.231707	0.235294	0.254545	0	0	N	N	0	N	0	0	N	0	0	1	1	1	1	1	1	0.5	0	N	0.5	0.5	0	0	0	0	0	0	0	0	N	0	N	N	0	0.5	N	N	0	0	0	0
1	16939048	S1_16939048	T	-	0.03	0.294118	0.0909091	0	0	0	0	0	0	0	0	0	0	0	N	N	N	N	N	1	0	0	0	0	0	0	0	0	0	0	0	0	0	0	0	0	0	0	0	0	0	0	0	0	0
1	17027686	S1_17027686	A	G	0.170455	0.117647	0.2	0	0	0	0	0	0	0	0	0	0	N	1	1	1	1	1	N	0.5	0	0	0.5	0.5	0	0	0	0	0	0	0	0	0	N	0	N	N	N	0	0	0	0	N	0
1	17027694	S1_17027694	T	C	0.170455	0.117647	0.2	0	0	0	0	0	0	0	0	0	0	N	1	1	1	1	1	N	0.5	0	0	0.5	0.5	0	0	0	0	0	0	0	0	0	N	0	N	N	N	0	0	0	0	N	0
1	17027734	S1_17027734	T	-	0.170455	0.117647	0.2	0	0	0	0	0	0	0	0	0	0	N	1	1	1	1	1	N	0.5	0	0	0.5	0.5	0	0	0	0	0	0	0	0	0	N	0	N	N	N	0	0	0	0	N	0
1	17027735	S1_17027735	G	C	0.170455	0.117647	0.2	0	0	0	0	0	0	0	0	0	0	N	1	1	1	1	1	N	0.5	0	0	0.5	0.5	0	0	0	0	0	0	0	0	0	N	0	N	N	N	0	0	0	0	N	0
1	17155107	S1_17155107	A	G	0.142857	0.0588235	0.109091	0	0	0	0	0	0	0	0	0	0	0	1	1	N	1	1	1	0	0	0	0.5	0.5	0	0	0	0	0	0	0	0	0	0	0	N	0	N	0	0	0	0	0	0
1	17180496	S1_17180496	C	T	0.214286	0.0588235	0.236364	0	0	0	0	0	0	0	0	N	0	0	1	1	1	1	1	1	0.5	0	0	N	0.5	0	0	0	0	0	0	0	0	0	0	0	N	0	N	N	0	0	0	N	N
1	17180499	S1_17180499	A	C	0.214286	0.0588235	0.236364	0	0	0	0	0	0	0	0	N	0	0	1	1	1	1	1	1	0.5	0	0	N	0.5	0	0	0	0	0	0	0	0	0	0	0	N	0	N	N	0	0	0	N	N
1	17180535	S1_17180535	C	G	0.214286	0.0588235	0.236364	0	0	0	0	0	0	0	0	N	0	0	1	1	1	1	1	1	0.5	0	0	N	0.5	0	0	0	0	0	0	0	0	0	0	0	N	0	N	N	0	0	0	N	N
1	17209111	S1_17209111	T	A	0.2	0	0	0	0	0	0	0	0	0	0	0	0	0	1	1	1	1	1	1	0.5	0	0	0.5	0.5	0	0	0	0	0	0	0	0	0	0	0	0.5	0	0.5	0	0	0	0	0	0
1	17261825	S1_17261825	G	A	0.194444	0	0.0181818	0	0	0	0	0	0	0	0	0	0	0	1	1	1	1	1	1	0.5	0	0	0.5	0.5	0	0	0	0	0	0	0	0	0	0	0	0.5	0	0.5	0	0	0	0	0	0
1	17261852	S1_17261852	C	G	0.194444	0	0.0181818	0	0	0	0	0	0	0	0	0	0	0	1	1	1	1	1	1	0.5	0	0	0.5	0.5	0	0	0	0	0	0	0	0	0	0	0	0.5	0	0.5	0	0	0	0	0	0
1	17398443	S1_17398443	T	A	0.218182	0	0	0	0	0	0	0	0	0	0	0	0	0	1	1	1	1	1	1	1	0	0	0.5	0.5	0	0	0	0	0	0	0	0	0	0	0	0.5	0	1	0	0	0	0	0	0
1	17415134	S1_17415134	A	C	0.203704	0	0.0181818	0	0	0	0	0	0	0	0	0	0	0	1	1	1	1	1	1	1	0	0	0.5	0.5	0	0	0	0	0	0	0	0	0	0	0	N	0	0.5	0	0	0	0	0	0
1	17415162	S1_17415162	A	G	0.209091	0	0	0	0	0	0	0	0	0	0	0	0	0	1	1	1	1	1	1	1	0	0	0.5	0.5	0	0	0	0	0	0	0	0	0	0	0	0.5	0	0.5	0	0	0	0	0	0
1	17415172	S1_17415172	A	G	0.209091	0	0	0	0	0	0	0	0	0	0	0	0	0	1	1	1	1	1	1	1	0	0	0.5	0.5	0	0	0	0	0	0	0	0	0	0	0	0.5	0	0.5	0	0	0	0	0	0
1	17471476	S1_17471476	C	T	0.141304	0.117647	0.163636	0	0	0	0	0	0	0	0	0	0	0	1	1	1	N	1	N	0.5	0	0	N	0.5	0	0	0	0	0	0	0	0	0	N	0	N	0	0.5	0	0	0	0	0	0
1	17471477	S1_17471477	G	A	0.141304	0.117647	0.163636	0	0	0	0	0	0	0	0	0	0	0	1	1	1	N	1	N	0.5	0	0	N	0.5	0	0	0	0	0	0	0	0	0	N	0	N	0	0.5	0	0	0	0	0	0
1	17475787	S1_17475787	C	G	0.144444	0.117647	0.181818	0	0	0	0	0	0	0	0	0	0	0	1	1	N	1	1	N	0.5	0	0	N	0.5	0	0	0	0	0	0	0	0	0	0	0	N	N	N	0	0	0	N	0	0
1	17489979	S1_17489979	T	G	0.205128	0.0588235	0.290909	0	0	0	0	0	0	0	N	0	0	0	1	1	1	1	1	1	0.5	0	0	N	0.5	0	0	N	0	0	0	0	0	0	0	N	N	N	N	0	0	0	N	0	0
1	17498878	S1_17498878	T	C	0.153061	0.0588235	0.109091	0	0	0	0	0	0	0	0	0	0	0	1	1	1	1	1	N	0.5	0	0	0.5	0	0	0	0	0	0	0	0	0	0	0	0	N	0	N	N	0	0	0	0	0
1	17532832	S1_17532832	C	T	0.192308	0.294118	0.290909	0	0	0	0	0	N	0	N	0	N	0	1	1	N	1	1	N	0.5	0	N	1	0.5	0	0	N	0	0	0	0	0	0	0	N	N	0	0.5	N	0	0	0	0	0
1	17591557	S1_17591557	T	G	0.25	0.235294	0.454545	0	0	0	0	0	N	0	0	0	0	N	1	1	N	1	1	N	0.5	0	N	1	0.5	N	0	N	0	0	0	0	0	0	N	N	N	N	N	N	0	0	N	N	0
1	17689340	S1_17689340	C	A	0.2	0	0	0	0	0	0	0	0	0	0	0	0	0	1	1	1	1	1	1	0.5	0	0	0.5	0.5	0	0	0	0	0	0	0	0	0	0	0	0.5	0	0.5	0	0	0	0	0	0
1	17831359	S1_17831359	C	T	0.179245	0	0.0363636	0	0	0	0	0	0	0	0	0	0	0	1	1	1	1	1	1	0.5	0	0	0.5	0.5	0	0	0	0	0	0	0	0	0	0	0	N	0	0.5	0	0	0	0	0	0
1	17831399	S1_17831399	G	T	0.2	0.0588235	0.0909091	0	0	0	0	0	0	0	0	0	0	N	1	1	1	1	1	1	0.5	0	0	0.5	0.5	0	0	0	0	0	0	0	0	0	N	0	N	0	N	0	0	0	0	0	0
1	17991405	S1_17991405	G	A	0.140625	0.235294	0.418182	0	0	0	N	0	0	0	0	0	0	N	1	N	N	1	1	1	0.5	0	N	N	N	0	0	0	0	0	0	N	0	0	N	N	N	N	N	0	N	0	N	N	N
1	18061363	S1_18061363	C	T	0.2	0	0	0	0	0	0	0	0	0	0	0	0	0	1	1	1	1	1	1	0.5	0	0	0.5	0.5	0	0	0	0	0	0	0	0	0	0	0	0.5	0	0.5	0	0	0	0	0	0
1	18110790	S1_18110790	G	T	0.2	0	0	0	0	0	0	0	0	0	0	0	0	0	1	1	1	1	1	1	0	0	0	0.5	0.5	0	0	0	0	0	0	0	0	0	0	0	1	0	0.5	0	0	0	0	0	0
1	18170887	S1_18170887	C	T	0.195652	0.176471	0.163636	0	0	0	0	0	N	0	0	0	0	N	1	1	1	1	1	N	0.5	0	0	0.5	0.5	0	0	0	0	0	0	0	0	N	N	0	1	0	N	0	0	0	0	0	0
1	18172984	S1_18172984	C	T	0.2	0	0	0	0	0	0	0	0	0	0	0	0	0	1	1	1	1	1	1	0.5	0	0	0.5	0.5	0	0	0	0	0	0	0	0	0	0	0	0.5	0	0.5	0	0	0	0	0	0
1	18260336	S1_18260336	C	T	0.23	0	0.0909091	0	0	0	0	0	0	0	0	0.5	0	0	1	1	1	1	1	1	0.5	0	0	0.5	0.5	0	0	0	0	0	0	0	0	0	N	0	0.5	0	0.5	0	0	0	N	0	0
1	18271880	S1_18271880	C	A	0.2	0	0	0	0	0	0	0	0	0	0	0	0	0	1	1	1	1	1	1	0.5	0	0	0.5	0.5	0	0	0	0	0	0	0	0	0	0	0	0.5	0	0.5	0	0	0	0	0	0
1	18304463	S1_18304463	A	G	0.227273	0.0588235	0.2	0	0	0	N	0	0	0	0	0	0	0	1	1	1	1	1	1	0.5	0	0	0.5	0.5	0	0	0	0	0	0	0	0	0	N	0	N	0	0.5	0	0	0	N	N	0
1	18464644	S1_18464644	A	G	0.194444	0	0.0181818	0	0	0	0	0	0	0	0	0	0	0	1	1	1	1	1	1	0.5	0	0	0.5	0.5	0	0	0	0	0	0	0	0	0	0	0	N	0	0.5	0	0	0	0	0	0
1	18540434	S1_18540434	C	G	0.255102	0.176471	0.109091	N	0	0	N	N	0	0	0	0	0	0	1	1	1	1	1	1	0.5	N	0	0.5	0.5	0	0	0	0	0	0	0	0	0	0	N	N	0	1	0	0	0	0	0	0
1	18540512	S1_18540512	T	G	0.26	0.176471	0.0909091	N	0	0	N	N	0	0	0	0	0	0	1	1	1	1	1	1	0.5	N	0	0.5	0.5	0	0	0	0	0	0	0	0	0	0	N	0.5	0	1	0	0	0	0	0	0
1	18540542	S1_18540542	A	G	0.26	0.176471	0.0909091	N	0	0	N	N	0	0	0	0	0	0	1	1	1	1	1	1	0.5	N	0	0.5	0.5	0	0	0	0	0	0	0	0	0	0	N	0.5	0	1	0	0	0	0	0	0
1	18562735	S1_18562735	C	A	0.32	0.294118	0.545455	0	0	N	0	0	0	0	N	0	0	N	N	1	1	1	1	N	1	0	0	N	1	N	N	0	0	N	N	N	0	0	N	N	N	N	N	N	N	0	N	N	N
1	18562736	S1_18562736	G	A	0.32	0.294118	0.545455	0	0	N	0	0	0	0	N	0	0	N	N	1	1	1	1	N	1	0	0	N	1	N	N	0	0	N	N	N	0	0	N	N	N	N	N	N	N	0	N	N	N
1	18563434	S1_18563434	A	C	0.27	0.0588235	0.0909091	0	0	0	0	0	0	0	0	0	0	N	1	1	1	1	1	1	1	0	0	1	1	0	0	0	0	0	N	0	0	0	N	0	1	0	0.5	0	0	0	0	0	0
1	18563459	S1_18563459	A	-	0.27	0.0588235	0.0909091	0	0	0	0	0	0	0	0	0	0	N	1	1	1	1	1	1	1	0	0	1	1	0	0	0	0	0	N	0	0	0	N	0	1	0	0.5	0	0	0	0	0	0
1	18569266	S1_18569266	G	A	0.194444	0	0.0181818	0	0	0	0	0	0	0	0	0	0	0	1	1	1	1	1	1	0.5	0	0	0.5	0.5	0	0	0	0	0	0	0	0	0	0	0	0.5	0	0.5	0	0	0	0	0	0
1	18580040	S1_18580040	C	T	0.188679	0.0588235	0.0363636	0	0	0	0	0	0	0	0	0	0	0	1	1	1	N	1	1	0.5	0	0	1	0.5	0	0	0	0	0	0	0	0	0	0	0	0.5	0	N	0	0	0	0	0	0
1	18580052	S1_18580052	G	T	0.188679	0.0588235	0.0363636	0	0	0	0	0	0	0	0	0	0	0	1	1	1	N	1	1	0.5	0	0	1	0.5	0	0	0	0	0	0	0	0	0	0	0	0.5	0	N	0	0	0	0	0	0
1	18589334	S1_18589334	G	C	0.22973	0.294118	0.327273	0	0	0	0	0	0	N	0	N	N	N	1	1	N	1	1	1	0	0	N	0.5	0.5	0	0	N	0	0	0	0	0	N	0	0	N	0	0.5	N	0	N	N	N	0
1	18589347	S1_18589347	A	G	0.22973	0.294118	0.327273	0	0	0	0	0	0	N	0	N	N	N	1	1	N	1	1	1	0	0	N	0.5	0.5	0	0	N	0	0	0	0	0	N	0	0	N	0	0.5	N	0	N	N	N	0
1	18680845	S1_18680845	G	A	0.0869565	0.117647	0.163636	0	0	0	0	0	0	0	0	0	0	0	1	1	1	1	N	N	0	0	0	0	0	0	0	0	0	0	0	0	0	0	N	0	N	0	N	0	N	0	0	0	0
1	18682734	S1_18682734	T	C	0.211538	0.0588235	0.0545455	0	0	0	N	0	0	0	0	0	0	0	1	1	1	1	1	1	0.5	0	0	0.5	0.5	0	0	0	0	0	0	0	0	0	0	0	N	0	0.5	0	0	0	0	0	0
1	18694060	S1_18694060	G	A	0.2	0	0	0	0	0	0	0	0	0	0	0	0	0	1	1	1	1	1	1	0.5	0	0	0.5	0.5	0	0	0	0	0	0	0	0	0	0	0	0.5	0	0.5	0	0	0	0	0	0
1	18694115	S1_18694115	T	C	0.209091	0	0	0	0.5	0	0	0	0	0	0	0	0	0	1	1	1	1	1	1	0.5	0	0	0.5	0.5	0	0	0	0	0	0	0	0	0	0	0	0.5	0	0.5	0	0	0	0	0	0
1	18768644	S1_18768644	G	T	0.21875	0.0588235	0.127273	0	0	0	0	0	0	0	0	0	0	N	1	1	1	1	1	1	0.5	0	0	0.5	0.5	0	0	0	0	0	0	0	0	0	0	0	N	N	1	N	0	0	0	0	0
1	18769236	S1_18769236	G	A	0.177083	0.0588235	0.127273	0	0	0	0	0	0	0	0	0	0	0	1	1	1	1	1	N	0.5	0	0	0.5	0.5	0	0	N	0	0	0	0	0	0	0	0	N	0	N	0	0	0	0	0	0
1	18769308	S1_18769308	A	T	0.193878	0.0588235	0.109091	0	0	0	0	0	0	0	0	0	0	0	1	1	1	1	1	N	0.5	0	N	0.5	0.5	0	0	0	0	0	0	0	0	0	N	0	N	0	N	N	0	0	0	0	0
1	18782655	S1_18782655	T	C	0.141026	0.294118	0.290909	0	0	N	0	0	0	0	0	0	N	0	N	1	1	1	N	N	N	0	0	N	0.5	0	0	0	0	0	0	0	0	N	0	0	N	N	N	0	N	0	0	N	0
1	18804786	S1_18804786	C	T	0.194444	0	0.0181818	0	0	0	0	0	0	0	0	0	0	0	1	1	1	1	1	1	0.5	0	0	0.5	0.5	0	0	0	0	0	0	0	0	0	0	0	N	0	0.5	0	0	0	0	0	0
1	18937167	S1_18937167	T	G	0.188679	0	0.0363636	0	0	0	0	0	0	0	0	0	0	0	1	1	1	1	1	1	0.5	0	0	0.5	0.5	0	0	0	0	0	0	0	0	0	0	0	N	0	0.5	0	0	0	0	0	0
1	18940498	S1_18940498	A	T	0.138889	0.0588235	0.0181818	0	0	0	0	0	0	0	0	0	0	0	1	1	1	N	1	1	0.5	0	0	0	0.5	0	0	0	0	0	0	0	0	0	0	0	0	0	0	0	0	0	0	0	0
1	18940505	S1_18940505	G	A	0.138889	0.0588235	0.0181818	0	0	0	0	0	0	0	0	0	0	0	1	1	1	N	1	1	0.5	0	0	0	0.5	0	0	0	0	0	0	0	0	0	0	0	0	0	0	0	0	0	0	0	0
1	18940506	S1_18940506	G	A	0.138889	0.0588235	0.0181818	0	0	0	0	0	0	0	0	0	0	0	1	1	1	N	1	1	0.5	0	0	0	0.5	0	0	0	0	0	0	0	0	0	0	0	0	0	0	0	0	0	0	0	0
1	18940538	S1_18940538	C	G	0.138889	0.0588235	0.0181818	0	0	0	0	0	0	0	0	0	0	0	1	1	1	N	1	1	0.5	0	0	0	0.5	0	0	0	0	0	0	0	0	0	0	0	0	0	0	0	0	0	0	0	0
1	18940541	S1_18940541	G	C	0.138889	0.0588235	0.0181818	0	0	0	0	0	0	0	0	0	0	0	1	1	1	N	1	1	0.5	0	0	0	0.5	0	0	0	0	0	0	0	0	0	0	0	0	0	0	0	0	0	0	0	0
1	18940554	S1_18940554	A	C	0.138889	0.0588235	0.0181818	0	0	0	0	0	0	0	0	0	0	0	1	1	1	N	1	1	0.5	0	0	0	0.5	0	0	0	0	0	0	0	0	0	0	0	0	0	0	0	0	0	0	0	0
1	18940555	S1_18940555	G	C	0.138889	0.0588235	0.0181818	0	0	0	0	0	0	0	0	0	0	0	1	1	1	N	1	1	0.5	0	0	0	0.5	0	0	0	0	0	0	0	0	0	0	0	0	0	0	0	0	0	0	0	0
1	18940558	S1_18940558	G	A	0.138889	0.0588235	0.0181818	0	0	0	0	0	0	0	0	0	0	0	1	1	1	N	1	1	0.5	0	0	0	0.5	0	0	0	0	0	0	0	0	0	0	0	0	0	0	0	0	0	0	0	0
1	18940646	S1_18940646	A	G	0.185714	0.235294	0.363636	0	0	0	N	0	N	0	0	0	0	0	1	1	1	N	1	N	0.5	0	0	0.5	0.5	0	0	N	0	0	0	0	0	0	N	0	N	N	N	N	N	0	0	N	0
1	18940663	S1_18940663	A	G	0.185714	0.235294	0.363636	0	0	0	N	0	N	0	0	0	0	0	1	1	1	N	1	N	0.5	0	0	0.5	0.5	0	0	N	0	0	0	0	0	0	N	0	N	N	N	N	N	0	0	N	0
1	18940665	S1_18940665	A	T	0.185714	0.235294	0.363636	0	0	0	N	0	N	0	0	0	0	0	1	1	1	N	1	N	0.5	0	0	0.5	0.5	0	0	N	0	0	0	0	0	0	N	0	N	N	N	N	N	0	0	N	0
1	18957473	S1_18957473	T	C	0.203125	0.294118	0.418182	0	0	N	N	0	N	0	0	0	0	N	1	1	1	1	1	N	0	0.5	0	N	N	0	0	0	0	0	0	0	0	N	N	N	N	N	N	N	N	0	0	N	N
1	18958742	S1_18958742	A	-	0.161765	0.235294	0.381818	0	0	0	0	0	0	0	0	0	0	N	1	1	N	N	1	N	0.5	0	N	N	0.5	N	0	0	N	0	0	0	0	0	N	0	N	0	N	0	N	N	0	0	0
1	18958911	S1_18958911	A	T	0.190909	0	0	0	0	0	0	0	0	0	0	0	0	0	1	1	1	1	1	1	0	0	0	0.5	0.5	0	0	0	0	0	0	0	0	0	0	0	0.5	0	0.5	0	0	0	0	0	0
1	18958920	S1_18958920	T	C	0.2	0	0	0	0	0	0	0	0	0	0	0	0	0	1	1	1	1	1	1	0.5	0	0	0.5	0.5	0	0	0	0	0	0	0	0	0	0	0	0.5	0	0.5	0	0	0	0	0	0
1	18958959	S1_18958959	A	-	0.2	0.294118	0.454545	0	0	0	0	0	N	0	0	0	N	N	N	1	1	1	1	N	0	0	N	N	0.5	0	0	N	0	N	0	N	0	0	N	0	N	N	N	N	N	0	N	N	0
1	18959946	S1_18959946	T	C	0.188679	0	0.0363636	0	0	0	0	0	0	0	0	0	0	0	1	1	1	1	1	1	0.5	0	0	0.5	0.5	0	0	0	0	0	0	0	0	0	0	0	N	0	0.5	0	0	0	0	0	0
1	18963391	S1_18963391	C	T	0.2	0	0	0	0	0	0	0	0	0	0	0	0	0	1	1	1	1	1	1	0.5	0	0	0.5	0.5	0	0	0	0	0	0	0	0	0	0	0	0.5	0	0.5	0	0	0	0	0	0
1	19015783	S1_19015783	T	C	0.2	0	0	0	0	0	0	0	0	0	0	0	0	0	1	1	1	1	1	1	0.5	0	0	0.5	0.5	0	0	0	0	0	0	0	0	0	0	0	0.5	0	0.5	0	0	0	0	0	0
1	19058678	S1_19058678	T	C	0.194444	0	0.0181818	0	0	0	0	0	0	0	0	0	0	0	1	1	1	1	1	1	0.5	0	0	0.5	0.5	0	0	0	0	0	0	0	0	0	0	0	N	0	0.5	0	0	0	0	0	0
1	19058682	S1_19058682	C	T	0.194444	0	0.0181818	0	0	0	0	0	0	0	0	0	0	0	1	1	1	1	1	1	0.5	0	0	0.5	0.5	0	0	0	0	0	0	0	0	0	0	0	N	0	0.5	0	0	0	0	0	0
1	19097730	S1_19097730	G	A	0.212963	0	0.0181818	0	0	0	0	0	0	0	0	0	0	0	1	1	1	1	1	1	0.5	0	0	0.5	0.5	0	0	0	0	0	0	0	0	0	0	0	0.5	0	0.5	0	0	0	0	0	0
1	19100282	S1_19100282	G	T	0.233333	0.176471	0.181818	0	0	0	0	0	N	0	0	N	0	N	1	1	1	1	1	1	0.5	0	0	1	0.5	0	0	0	0	0	0	0	0	0	0	0	N	0	N	N	0	0	0	0	0
1	19123698	S1_19123698	C	G	0.170455	0.235294	0.2	0	0	0	N	0	0	0	0	0	0	N	1	1	1	1	N	N	0.5	0	N	0.5	0.5	0	0	N	0	0	0	0	0	0	0	0	N	0	N	N	0	0	0	0	0
1	19124426	S1_19124426	T	C	0.194444	0	0.0181818	0	0	0	0	0	0	0	0	0	0	0	1	1	1	1	1	1	0.5	0	0	0.5	0.5	0	0	0	0	0	0	0	0	0	0	0	N	0	0.5	0	0	0	0	0	0
1	19124475	S1_19124475	A	T	0.194444	0	0.0181818	0	0	0	0	0	0	0	0	0	0	0	1	1	1	1	1	1	0.5	0	0	0.5	0.5	0	0	0	0	0	0	0	0	0	0	0	N	0	0.5	0	0	0	0	0	0
1	19207307	S1_19207307	G	A	0.209091	0	0	0	0.5	0	0	0	0	0	0	0	0	0	1	1	1	1	1	1	0.5	0	0	0.5	0.5	0	0	0	0	0	0	0	0	0	0	0	0.5	0	0.5	0	0	0	0	0	0
1	19230410	S1_19230410	A	T	0.0918367	0.294118	0.109091	0	0	0	0	0	0	0	0	0	0	0	1	N	N	N	N	N	0	0	0	0.5	0.5	0	0	0	0	0	0	0	0	0	0	0	N	0	0.5	0	0	0	0	0	0
1	19230455	S1_19230455	A	G	0.102041	0.294118	0.109091	0	0	0	0	0	0	0	0	0	0	0	1	N	N	N	N	N	0.5	0	0	0.5	0.5	0	0	0	0	0	0	0	0	0	0	0	N	0	0.5	0	0	0	0	0	0
1	19231879	S1_19231879	C	G	0.125	0.176471	0.0545455	0	0	0	0	0	0	0	0	0	0	0	1	N	N	1	1	N	0	0	0	0.5	0.5	0	0	0	0	0	0	0	0	0	0	0	0	0	0.5	0	0	0	0	0	0
1	19444224	S1_19444224	T	G	0.197917	0.0588235	0.127273	0	0	0	0	0	0	0	0	0	0	N	1	1	1	1	1	1	0.5	0	0	0.5	0.5	0	0	0	0	0	0	0	0	0	0	0	N	0	N	0	0	0	N	0	0
1	19589063	S1_19589063	A	G	0.188679	0	0.0363636	0	0	0	0	0	0	0	0	0	0	0	1	1	1	1	1	1	0.5	0	0	0.5	0.5	0	0	0	0	0	0	0	0	0	0	0	N	0	0.5	0	0	0	0	0	0
1	19589068	S1_19589068	T	-	0.188679	0	0.0363636	0	0	0	0	0	0	0	0	0	0	0	1	1	1	1	1	1	0.5	0	0	0.5	0.5	0	0	0	0	0	0	0	0	0	0	0	N	0	0.5	0	0	0	0	0	0
1	19589156	S1_19589156	T	C	0.194444	0	0.0181818	0	0	0	0	0	0	0	0	0	0	0	1	1	1	1	1	1	0.5	0	0	0.5	0.5	0	0	0	0	0	0	0	0	0	0	0	N	0	0.5	0	0	0	0	0	0
1	19589157	S1_19589157	A	G	0.194444	0	0.0181818	0	0	0	0	0	0	0	0	0	0	0	1	1	1	1	1	1	0.5	0	0	0.5	0.5	0	0	0	0	0	0	0	0	0	0	0	N	0	0.5	0	0	0	0	0	0
1	19593376	S1_19593376	C	T	0.147059	0.0588235	0.0727273	0	0	0	0	0	0	0	0	0	0	0	1	1	1	1	N	1	0.5	0	0	0.5	0.5	0	0	0	0	0	0	0	0	0	0	0	N	0	0	0	0	0	0	0	0
1	19593383	S1_19593383	A	T	0.147059	0.0588235	0.0727273	0	0	0	0	0	0	0	0	0	0	0	1	1	1	1	N	1	0.5	0	0	0.5	0.5	0	0	0	0	0	0	0	0	0	0	0	N	0	0	0	0	0	0	0	0
1	19593386	S1_19593386	A	G	0.147059	0.0588235	0.0727273	0	0	0	0	0	0	0	0	0	0	0	1	1	1	1	N	1	0.5	0	0	0.5	0.5	0	0	0	0	0	0	0	0	0	0	0	N	0	0	0	0	0	0	0	0
1	19593501	S1_19593501	A	G	0.0865385	0.117647	0.0545455	0	0	0	0	0	0	0	0	0	0	0	N	1	1	1	N	1	0	0	0	0	0	0	0	0	0	0	0	0	0	0	0	0	N	0	0	0	0	0	0	0	0
1	19593508	S1_19593508	A	-	0.0865385	0.117647	0.0545455	0	0	0	0	0	0	0	0	0	0	0	N	1	1	1	N	1	0	0	0	0	0	0	0	0	0	0	0	0	0	0	0	0	N	0	0	0	0	0	0	0	0
1	19593516	S1_19593516	A	T	0.0865385	0.117647	0.0545455	0	0	0	0	0	0	0	0	0	0	0	N	1	1	1	N	1	0	0	0	0	0	0	0	0	0	0	0	0	0	0	0	0	N	0	0	0	0	0	0	0	0
1	19642994	S1_19642994	T	C	0.151163	0.235294	0.218182	0	0	0	0	0	N	0	0	0	0	N	1	1	N	1	1	N	0.5	0	N	0.5	0.5	0	0	N	0	0	0	0	0	0	0	0	N	0	N	N	0	0	0	0	0
1	19652759	S1_19652759	C	G	0.227273	0.0588235	0.2	0	0	0	0	0	0	0	0	0	N	0	1	1	1	1	1	1	0.5	0	N	0.5	0.5	0	0	N	0	0	0	0	0	0	N	N	N	0	0.5	0	0	N	0	0	0
1	19679841	S1_19679841	G	C	0.193548	0.235294	0.436364	0	0	0	0	0	N	0	0	0	N	0	1	1	N	1	1	N	0.5	0	N	0.5	0.5	0	0	0	0	0	0	0	0	0	N	N	N	N	N	N	N	0	N	0	N
1	19679843	S1_19679843	A	G	0.193548	0.235294	0.436364	0	0	0	0	0	N	0	0	0	N	0	1	1	N	1	1	N	0.5	0	N	0.5	0.5	0	0	0	0	0	0	0	0	0	N	N	N	N	N	N	N	0	N	0	N
1	19690488	S1_19690488	G	-	0.198113	0	0.0363636	0	0	0	0	0	0	0	0	0	0	0	1	1	1	1	1	1	0.5	0	0	0.5	0.5	0	0	0	0	0	0	0	0	0	0	0	N	0	N	0	0	0	0	0	0
1	19795291	S1_19795291	G	A	0.906977	0.294118	0.218182	N	1	1	1	N	1	1	1	1	1	1	N	N	0	0	0	N	0	1	1	1	1	1	1	1	N	1	1	1	1	1	1	1	N	1	N	1	1	N	1	1	1
1	19795316	S1_19795316	T	G	0.906977	0.294118	0.218182	N	1	1	1	N	1	1	1	1	1	1	N	N	0	0	0	N	0	1	1	1	1	1	1	1	N	1	1	1	1	1	1	1	N	1	N	1	1	N	1	1	1
1	19803997	S1_19803997	T	-	0.2375	0.235294	0.272727	N	0	0	N	0	N	0	0	0	0	0	N	1	1	1	1	1	0.5	N	0.5	0.5	0.5	0	0	0	0	N	0	0	0	N	N	N	N	N	N	0	0	0	0.5	0	0
1	20005941	S1_20005941	C	G	0.194444	0	0.0181818	0	0	0	0	0	0	0	0	0	0	0	1	1	1	1	1	1	0.5	0	0	0.5	0.5	0	0	0	0	0	0	0	0	0	0	0	N	0	0.5	0	0	0	0	0	0
1	20012489	S1_20012489	C	A	0.0744681	0.235294	0.145455	0	0	0	0	0	0	0	0	0	0	0	N	N	N	N	1	1	0	0	0	0.5	0	0	0	0	0	0	0	0	0	0	0	0	N	0	N	0	0	0	0	0	0
1	20096453	S1_20096453	T	C	0.166667	0.235294	0.290909	0	0	0	0	0	N	0	0	N	0	0	1	1	1	N	1	N	0	0	0	0.5	0.5	0	0	0	0	0	0	0	0	0	N	N	N	N	N	0	0	0	N	N	0
1	20105324	S1_20105324	A	T	0.191489	0.117647	0.145455	0	0	0	0	0	0	N	0	0	0	N	1	1	1	1	1	1	0.5	0	0	0.5	0.5	0	0	0	0	0	0	0	0	0	N	0	N	0	N	0	N	0	0	0	0
1	20105346	S1_20105346	A	G	0.202128	0.117647	0.145455	0	0	0	0	0	0	N	0	0	0	N	1	1	1	1	1	1	0.5	0	0	0.5	0.5	0	0	0	0	0	0	0	0	0	N	0	N	0	N	0	N	0	0	0	0
1	20105381	S1_20105381	G	C	0.183673	0.176471	0.109091	0	0	0	N	0	0	0	0	0	N	0	1	1	1	1	1	N	0	0	N	0.5	0.5	0	0	0	0	0	0	0	0	0	0	0	0.5	0	N	0	0	0	0	0	0
1	20404158	S1_20404158	T	A	0.0865385	0.117647	0.0545455	0	0	0	0	0	0	0	0	0	0	0	1	1	N	1	1	N	0	0	0	0	0	0	0	0	0	N	0	0	0	0	0	0	0	0	0	0	0	0	0	0	0
1	20414002	S1_20414002	A	G	0.227273	0.235294	0.4	0	0	N	N	0	0	0	0	0	N	0	1	1	1	1	1	N	1	0	N	0.5	0.5	0	0	N	0	0	0	0	0	0	N	0	N	N	N	0	0	N	0	N	0
1	20432114	S1_20432114	G	T	0.198113	0.0588235	0.0363636	0	0	0	0	0	N	0	0	0	0	0	1	1	1	1	1	1	0.5	0	0	0.5	0.5	0	0	0	0	0	0	0	0	0	0	0	N	0	0.5	0	0	0	0	0	0
1	20432353	S1_20432353	A	G	0.156863	0.0588235	0.0727273	0	0	0	0	0	0	0	0	0	0	0	1	1	1	1	1	N	0	0	0	0.5	0.5	0	0	0	0	0	0	0	0	0	0	0	N	0	N	0	0	0	0	0	0
1	20476189	S1_20476189	G	A	0.2	0	0	0	0	0	0	0	0	0	0	0	0	0	1	1	1	1	1	1	0.5	0	0	0.5	0.5	0	0	0	0	0	0	0	0	0	0	0	0.5	0	0.5	0	0	0	0	0	0
1	20476221	S1_20476221	G	A	0.2	0	0	0	0	0	0	0	0	0	0	0	0	0	1	1	1	1	1	1	0.5	0	0	0.5	0.5	0	0	0	0	0	0	0	0	0	0	0	0.5	0	0.5	0	0	0	0	0	0
1	20516683	S1_20516683	A	C	0.27907	0.294118	0.218182	0	0	0	N	0	N	0	N	0	N	N	1	1	1	1	1	1	1	0	N	0.5	0.5	0	0	N	0	0	0	0	0	0	N	0	N	0	0.5	0	0	0	0	0	0
1	20553265	S1_20553265	G	A	0.2	0	0	0	0	0	0	0	0	0	0	0	0	0	1	1	1	1	1	1	0.5	0	0	0.5	0.5	0	0	0	0	0	0	0	0	0	0	0	0.5	0	0.5	0	0	0	0	0	0
1	20890531	S1_20890531	A	T	0.161765	0.294118	0.381818	0	0	0	0	0	0	N	0	0	0	N	1	1	N	1	N	N	0.5	N	0	0.5	0.5	N	0	N	0	0	0	0	0	0	0	0	N	N	N	N	0	0	0	N	0
1	20938076	S1_20938076	G	A	0.183673	0.176471	0.109091	0	0	0	0	0	0	0	0	0	0	N	1	1	N	1	1	N	0.5	0	0	0.5	0.5	0	0	0	0	0	0	0	0	0	0	0	N	0	1	N	0	0	0	0	0
1	21037227	S1_21037227	A	T	0.1875	0.235294	0.272727	0	0	0	0	0	N	0	0	0	0	N	1	1	N	1	1	N	0.5	0	N	0.5	0.5	0	N	N	0	0	0	0	0	N	0	0	N	N	N	0	0	0	N	0	0
1	21037229	S1_21037229	T	-	0.1875	0.235294	0.272727	0	0	0	0	0	N	0	0	0	0	N	1	1	N	1	1	N	0.5	0	N	0.5	0.5	0	N	N	0	0	0	0	0	N	0	0	N	N	N	0	0	0	N	0	0
1	21037466	S1_21037466	C	T	0.185185	0	0.0181818	0	0	0	0	0	0	0	0	0	0	0	1	1	1	1	1	1	0	0	0	0.5	0.5	0	0	0	0	0	0	0	0	0	0	0	N	0	0.5	0	0	0	0	0	0
1	21037468	S1_21037468	A	G	0.185185	0	0.0181818	0	0	0	0	0	0	0	0	0	0	0	1	1	1	1	1	1	0	0	0	0.5	0.5	0	0	0	0	0	0	0	0	0	0	0	N	0	0.5	0	0	0	0	0	0
1	21050171	S1_21050171	G	A	0.0918367	0.294118	0.109091	0	0	0	0	0	0	0	0	0	0	0	N	1	N	N	N	N	0	0	0	0.5	0.5	0	0	0	0	0	0	0	0	0	0	0	N	0	0.5	0	0	0	0	0	0
1	21246580	S1_21246580	A	-	0.309091	0	0	0	0.5	0	0	0	0	0	0	0	0	0.5	1	1	1	1	1	1	0.5	0	0.5	0.5	0.5	0	0	0.5	0	0.5	0	0	0	0	0	0.5	1	0.5	0	0	0.5	0.5	0	0	0
1	21246583	S1_21246583	T	C	0.309091	0	0	0	0.5	0	0	0	0	0	0	0	0	0.5	1	1	1	1	1	1	0.5	0	0.5	0.5	0.5	0	0	0.5	0	0.5	0	0	0	0	0	0.5	1	0.5	0	0	0.5	0.5	0	0	0
1	21246584	S1_21246584	G	C	0.309091	0	0	0	0.5	0	0	0	0	0	0	0	0	0.5	1	1	1	1	1	1	0.5	0	0.5	0.5	0.5	0	0	0.5	0	0.5	0	0	0	0	0	0.5	1	0.5	0	0	0.5	0.5	0	0	0
1	21246585	S1_21246585	T	G	0.309091	0	0	0	0.5	0	0	0	0	0	0	0	0	0.5	1	1	1	1	1	1	0.5	0	0.5	0.5	0.5	0	0	0.5	0	0.5	0	0	0	0	0	0.5	1	0.5	0	0	0.5	0.5	0	0	0
1	21246589	S1_21246589	A	G	0.309091	0	0	0	0.5	0	0	0	0	0	0	0	0	0.5	1	1	1	1	1	1	0.5	0	0.5	0.5	0.5	0	0	0.5	0	0.5	0	0	0	0	0	0.5	1	0.5	0	0	0.5	0.5	0	0	0
1	21246592	S1_21246592	C	-	0.309091	0	0	0	0.5	0	0	0	0	0	0	0	0	0.5	1	1	1	1	1	1	0.5	0	0.5	0.5	0.5	0	0	0.5	0	0.5	0	0	0	0	0	0.5	1	0.5	0	0	0.5	0.5	0	0	0
1	21246598	S1_21246598	C	A	0.309091	0	0	0	0.5	0	0	0	0	0	0	0	0	0.5	1	1	1	1	1	1	0.5	0	0.5	0.5	0.5	0	0	0.5	0	0.5	0	0	0	0	0	0.5	1	0.5	0	0	0.5	0.5	0	0	0
1	21246602	S1_21246602	C	A	0.309091	0	0	0	0.5	0	0	0	0	0	0	0	0	0.5	1	1	1	1	1	1	0.5	0	0.5	0.5	0.5	0	0	0.5	0	0.5	0	0	0	0	0	0.5	1	0.5	0	0	0.5	0.5	0	0	0
1	21246608	S1_21246608	G	A	0.309091	0	0	0	0.5	0	0	0	0	0	0	0	0	0.5	1	1	1	1	1	1	0.5	0	0.5	0.5	0.5	0	0	0.5	0	0.5	0	0	0	0	0	0.5	1	0.5	0	0	0.5	0.5	0	0	0
1	21246619	S1_21246619	A	G	0.309091	0	0	0	0.5	0	0	0	0	0	0	0	0	0.5	1	1	1	1	1	1	0.5	0	0.5	0.5	0.5	0	0	0.5	0	0.5	0	0	0	0	0	0.5	1	0.5	0	0	0.5	0.5	0	0	0
1	21246620	S1_21246620	C	G	0.309091	0	0	0	0.5	0	0	0	0	0	0	0	0	0.5	1	1	1	1	1	1	0.5	0	0.5	0.5	0.5	0	0	0.5	0	0.5	0	0	0	0	0	0.5	1	0.5	0	0	0.5	0.5	0	0	0
1	21326665	S1_21326665	T	G	0.227273	0.0588235	0.2	0	0	0	0	0	0	0	0	0	0	N	1	1	1	1	1	1	0.5	0	0	1	0.5	0	0	N	0	0	0	0	0	0	0	0	N	0	N	0	0	0	N	0	0
1	21332309	S1_21332309	A	C	0.132075	0	0.0363636	0	0	0	0	0	0	0	0	0	0	0	1	1	1	1	1	1	0.5	0	0	0	0	0	0	0	0	0	0	0	0	0	0	0	N	0	0	0	0	0	0	0	0
1	21351874	S1_21351874	C	T	0.2	0	0	0	0	0	0	0	0	0	0	0	0	0	1	1	1	1	1	1	0.5	0	0	0.5	0.5	0	0	0	0	0	0	0	0	0	0	0	0.5	0	0.5	0	0	0	0	0	0
1	21410191	S1_21410191	A	G	0.107843	0.117647	0.0727273	0	0	0	0	0	0	0	0	0	0	0	1	1	1	1	N	N	0	0	0	0	0	0	0	0	0	0	0	0	0	0	0	0	1	0	N	0	0	0	0	0	0
1	21446722	S1_21446722	C	T	0.228571	0.294118	0.363636	0	0	0	N	0	0	0	0	0	N	N	1	1	1	1	N	N	0.5	0	0	1	1	N	0	N	0	0	N	0	0	0	N	0	N	N	N	N	0	N	0	N	0
1	21465121	S1_21465121	T	A	0.190909	0	0	0	0	0	0	0	0	0	0	0	0	0	1	1	1	1	1	1	0.5	0	0.5	0.5	0.5	0	0	0	0	0	0	0	0	0	0	0	0	0	0.5	0	0	0	0	0	0
1	21669540	S1_21669540	T	G	0.214286	0.117647	0.109091	0	0	0	0	N	0	0	0	0	0	N	1	1	1	1	1	1	N	0	0	0.5	0.5	0	0	0	0	0	0	0	0	0	0	0	N	0	0.5	0	0	0	0	0	0
1	21889297	S1_21889297	G	C	0.190909	0	0	0	0	0	0	0	0	0	0	0	0	0	1	1	1	1	1	1	0.5	0	0	0.5	0.5	0	0	0	0	0	0	0	0	0	0	0	0.5	0	0.5	0	0	0	0	0	0
1	21909973	S1_21909973	C	T	0.185185	0	0.0181818	0	0	0	0	0	0	0	0	0	0	0	1	1	1	1	1	1	0.5	0	0	0.5	0.5	0	0	0	0	0	0	0	0	0	0	0	N	0	0.5	0	0	0	0	0	0
1	21910003	S1_21910003	T	G	0.202703	0.235294	0.327273	0	0	0	N	0	0	0	0	0	N	N	1	1	1	N	1	1	0.5	0	N	0.5	0.5	0	0	0	0	0	0	0	N	0	N	0	N	N	N	0	0	N	0	0	0
1	21913015	S1_21913015	T	-	0.107843	0.176471	0.0727273	0	0	0	0	0	0	0	0	0	0	0	1	1	N	1	N	N	0.5	0	0	0.5	0.5	0	0	0	0	0	0	0	0	0	0	0	N	0	0	0	0	0	0	0	0
1	22005260	S1_22005260	G	A	0.163462	0.0588235	0.0545455	0	0	0	0	0	0	0	0	0	0	0	1	1	N	1	1	1	0.5	0	0	0.5	0.5	0	0	0	0	0	0	0	0	0	0	0	N	0	0.5	0	0	0	0	0	0
1	22008682	S1_22008682	T	C	0.1875	0	0.127273	0	0	0	0	0	0	0	0	0	0	0	1	1	1	1	1	1	0.5	0	0	0.5	0.5	0	0	0	0	0	0	0	0	0	N	0	N	0	N	0	N	0	0	N	0
1	22017622	S1_22017622	A	G	0.184783	0.0588235	0.163636	0	0	0	0	0	0	0	0	0	N	0	1	1	1	1	1	1	0.5	0	N	0.5	0.5	0	0	N	0	0	0	0	0	0	0	0	N	0	0	0	0	N	N	0	0
1	22094469	S1_22094469	G	A	0.2	0	0	0	0	0	0	0	0	0	0	0	0	0	1	1	1	1	1	1	0.5	0	0	0.5	0.5	0	0	0	0	0	0	0	0	0	0	0	1	0	0.5	0	0	0	0	0	0
1	22122744	S1_22122744	C	T	0.170213	0.117647	0.145455	0	0	0	0	0	N	0	0	0	0	0	1	1	1	1	1	N	0.5	0	0	0.5	0.5	0	0	N	0	0	0	0	0	0	N	0	N	N	N	0	0	0	0	0	0
1	22136937	S1_22136937	C	T	0.132653	0.176471	0.109091	0	0	0	0	0	0	0	0	0	0	N	N	1	1	N	1	1	N	0	0	0	0.5	0	0	0	0	0	0	0	0	0	0	0	N	0	N	0	0	0	0	0	0
1	22146105	S1_22146105	C	T	0.169811	0.0588235	0.0363636	0	0	0	0	0	0	0	0	0	0	0	1	1	N	1	1	1	0.5	0	0	0.5	0.5	0	0	0	0	0	0	0	0	0	0	0	0.5	0	0.5	0	0	0	0	0	0
1	22178288	S1_22178288	T	-	0.180851	0.117647	0.145455	0	0	0	0	0	0	0	0	0	N	N	1	1	1	1	1	1	0	0	N	0.5	0.5	0	0	N	0	0	0	0	0	0	0	0	N	0	0.5	0	0	0	0	0	0
1	22178312	S1_22178312	C	T	0.212766	0.117647	0.145455	0	0	0	0	0	0	0	0	0	N	N	1	1	1	1	1	1	1	0	N	0.5	0.5	0	0	N	0	0	0	0	0	0	0	0	N	0	0.5	0	0	0	0	0	0
1	22178347	S1_22178347	A	C	0.202128	0.117647	0.145455	0	0	0	0	0	0	0	0	0	N	N	1	1	1	1	1	1	1	0	N	0.5	0.5	0	0	N	0	0	0	0	0	0	0	0	N	0	0.5	0	0	0	0	0	0
1	22202202	S1_22202202	C	A	0.2	0.294118	0.181818	0	0	0	0	0	0	0	N	0	N	N	N	1	1	1	1	N	1	0	N	0.5	0.5	0	0	0	0	0	0	0	0	0	0	0	N	0	1	0	0	0	0	0	0
1	22294575	S1_22294575	C	-	0.105263	0.294118	0.309091	0	0	N	0	0	0	0	0	0	N	0	1	1	N	N	N	1	0	0	N	0	N	0	0	0	0	N	0	0	0	0	0	0	N	N	N	0	0	0	N	0	0
1	22294578	S1_22294578	T	-	0.0789474	0.294118	0.309091	0	0	N	0	0	0	0	0	0	N	0	1	1	N	N	N	1	0	0	N	0	N	0	0	0	0	N	0	0	0	0	0	0	N	N	N	0	0	0	N	0	0
1	22361852	S1_22361852	C	G	0.0625	0.294118	0.127273	0	0	0	0	0	0	0	0	0	0	0.5	N	1	N	N	N	N	0	0	0	0	0	0	0	0	0	0	0.5	0	0	0	0	0	N	0	0	0	0	0	0	0	0
1	22361899	S1_22361899	T	A	0.0666667	0.294118	0.181818	0	0	0	0	0	0	0	0	0	0	0.5	N	1	N	N	N	N	0	0	0	0	0	0	0	0	0	0	0.5	0	0	0	0	0	N	0	N	0	0	0	0	0	0
1	22377987	S1_22377987	A	-	0.190909	0	0	0	0	0	0	0	0	0	0	0	0	0	1	1	1	1	1	1	0.5	0	0	0.5	0.5	0	0	0	0	0	0	0	0	0	0	0	0.5	0	0.5	0	0	0	0	0	0
1	22377995	S1_22377995	C	T	0.190909	0	0	0	0	0	0	0	0	0	0	0	0	0	1	1	1	1	1	1	0.5	0	0	0.5	0.5	0	0	0	0	0	0	0	0	0	0	0	0.5	0	0.5	0	0	0	0	0	0
1	22378003	S1_22378003	G	-	0.190909	0	0	0	0	0	0	0	0	0	0	0	0	0	1	1	1	1	1	1	0.5	0	0	0.5	0.5	0	0	0	0	0	0	0	0	0	0	0	0.5	0	0.5	0	0	0	0	0	0
1	22383431	S1_22383431	T	C	0.153846	0.0588235	0.0545455	0	0	0	0	0	0	0	0	0	0	0	1	1	1	1	1	N	0.5	0	0	0.5	0.5	0	0	0	0	0	0	0	0	0	0	0	N	0	N	0	0	0	0	0	0
1	22383432	S1_22383432	G	A	0.153846	0.0588235	0.0545455	0	0	0	0	0	0	0	0	0	0	0	1	1	1	1	1	N	0.5	0	0	0.5	0.5	0	0	0	0	0	0	0	0	0	0	0	N	0	N	0	0	0	0	0	0
1	22383439	S1_22383439	G	A	0.153846	0.0588235	0.0545455	0	0	0	0	0	0	0	0	0	0	0	1	1	1	1	1	N	0.5	0	0	0.5	0.5	0	0	0	0	0	0	0	0	0	0	0	N	0	N	0	0	0	0	0	0
1	22389394	S1_22389394	T	-	0.160377	0.0588235	0.0363636	0	0	0	0	0	0	0	0	0	0	0	1	1	1	1	1	N	0	0	0	0.5	0.5	0	0	0	0	0	0	0	0	0	0	0	N	0	0.5	0	0	0	0	0	0
1	22395171	S1_22395171	T	-	0.222222	0	0.0181818	0	0	0	0	0	0	0	0	0	0	0	1	1	1	1	1	1	0.5	0	0	0.5	0.5	0	0	0	0	0	0	0	0	0	0	0	1	0	1	0	0	0	0	0	0
1	22402128	S1_22402128	C	T	0.18	0.0588235	0.0909091	0	0.5	0	0	0	0	0	0	0	0	0	1	1	1	1	1	N	0.5	0	0	0.5	0.5	0	0	0	0	0	0	0	0	0	N	0	N	0	0	0	0	0	0	0	0
1	22409573	S1_22409573	T	G	0.14	0.176471	0.0909091	0	0	0	0	0	N	0	0	0	0	0	1	1	N	1	1	N	0.5	0	0	0.5	0.5	0	0	0	0	0	0	0	0	0	0	0	N	0	0.5	0	0	0	0	0	0
1	22409619	S1_22409619	C	T	0.15	0.176471	0.0909091	0	0.5	0	0	0	N	0	0	0	0	0	1	1	N	1	1	N	0.5	0	0	0.5	0.5	0	0	0	0	0	0	0	0	0	0	0	N	0	0.5	0	0	0	0	0	0
1	22428714	S1_22428714	C	T	0.0531915	0.235294	0.145455	0	0	0	0	0	0	0	0	0	0	0	N	1	N	1	N	N	0.5	0	0	0	0	0	0	0	0	0	0	0	0	0	0	0	N	0	N	0	0	0	0	0	0
1	22449816	S1_22449816	T	C	0.190909	0	0	0	0	0	0	0	0	0	0	0	0	0	1	1	1	1	1	1	0.5	0	0	0.5	0.5	0	0	0	0	0	0	0	0	0	0	0	0.5	0	0.5	0	0	0	0	0	0
1	22499956	S1_22499956	C	A	0.198113	0	0.0363636	0	0.5	0	0	0	0	0	0	0	0	0	1	1	1	1	1	1	0.5	0	0	0.5	0.5	0	0	0	0	0	0	0	0	0	0	0	N	0	0.5	0	0	0	0	0.5	0
1	22505984	S1_22505984	A	-	0.232143	0.235294	0.490909	0	0	0	N	0	0	0	0	0	0	N	1	1	N	1	N	1	0.5	0	N	0.5	0.5	0	N	N	0	N	0	0	0	N	N	0	N	N	N	N	N	0	N	0.5	N
1	22505993	S1_22505993	A	T	0.232143	0.235294	0.490909	0	0	0	N	0	0	0	0	0	0	N	1	1	N	1	N	1	0.5	0	N	0.5	0.5	0	N	N	0	N	0	0	0	N	N	0	N	N	N	N	N	0	N	0.5	N
1	22527427	S1_22527427	C	T	0.204545	0.0588235	0.2	0	0	0	0	0	0	0	0	0	0	N	1	1	1	1	1	1	0.5	0	N	0.5	0.5	0	0	0	0	0	0	0	0	0	N	N	N	N	N	N	0	0	0	0.5	0
1	22527438	S1_22527438	T	C	0.204545	0.0588235	0.2	0	0	0	0	0	0	0	0	0	0	N	1	1	1	1	1	1	0.5	0	N	0.5	0.5	0	0	0	0	0	0	0	0	0	N	N	N	N	N	N	0	0	0	0.5	0
1	22552548	S1_22552548	G	A	0.113636	0.235294	0.2	0	0	0	0	0	0	0	0	0	0	0	1	N	N	N	N	1	0.5	0	N	0.5	0.5	0	0	N	0	0	0	0	0	0	N	0	N	0	N	0	0	0	0	N	0
1	22552573	S1_22552573	T	C	0.116279	0.294118	0.218182	0	0	0	0	0	0	0	N	0	0	0	1	N	N	N	N	1	0.5	0	N	0.5	0.5	0	0	N	0	0	0	0	0	0	N	0	N	0	N	0	0	0	0	N	0
1	22599759	S1_22599759	A	T	0.178571	0.176471	0.236364	0	0	0	0	0	0	0	0	0	0	N	1	1	1	N	1	N	0.5	0	0	1	0.5	0	0	N	0	0	0	0	0	0	0	0	N	0	N	N	0	0	N	0	0
1	22626205	S1_22626205	T	A	0.144231	0.176471	0.0545455	0	0	0	0	0	0	0	0	0	0	0	1	N	1	N	N	1	0	0	0	0.5	0.5	0	0	0	0	0	0	0	0	0	0	0	0.5	0	0.5	0	0	0	0	0.5	0
1	22626213	S1_22626213	G	T	0.144231	0.176471	0.0545455	0	0	0	0	0	0	0	0	0	0	0	1	N	1	N	N	1	0	0	0	0.5	0.5	0	0	0	0	0	0	0	0	0	0	0	0.5	0	0.5	0	0	0	0	0.5	0
1	22626272	S1_22626272	T	A	0.214286	0	0.109091	0	0	0	0	0	0	0	0	0	0	0	1	1	1	1	1	1	0.5	0	0	0.5	0.5	0	0	N	0	0	0	0	0	N	N	0	N	0	N	0	0	0	0	0.5	0
1	22626304	S1_22626304	A	-	0.214286	0	0.109091	0	0	0	0	0	0	0	0	0	0	0	1	1	1	1	1	1	0.5	0	0	0.5	0.5	0	0	N	0	0	0	0	0	N	N	0	N	0	N	0	0	0	0	0.5	0
1	22626308	S1_22626308	T	G	0.214286	0	0.109091	0	0	0	0	0	0	0	0	0	0	0	1	1	1	1	1	1	0.5	0	0	0.5	0.5	0	0	N	0	0	0	0	0	N	N	0	N	0	N	0	0	0	0	0.5	0
1	22638648	S1_22638648	C	T	0.310345	0.294118	0.472727	0	0	N	N	0	0	N	0	0	N	N	1	1	1	1	1	1	0.5	0	N	0.5	0.5	0	0	N	0	0	N	0	0	N	N	0	N	N	0.5	0	N	N	N	0.5	0
1	22638656	S1_22638656	T	G	0.310345	0.294118	0.472727	0	0	N	N	0	0	N	0	0	N	N	1	1	1	1	1	1	0.5	0	N	0.5	0.5	0	0	N	0	0	N	0	0	N	N	0	N	N	0.5	0	N	N	N	0.5	0
1	22638665	S1_22638665	G	T	0.310345	0.294118	0.472727	0	0	N	N	0	0	N	0	0	N	N	1	1	1	1	1	1	0.5	0	N	0.5	0.5	0	0	N	0	0	N	0	0	N	N	0	N	N	0.5	0	N	N	N	0.5	0
1	22664530	S1_22664530	T	A	0.152778	0.235294	0.345455	0	0	0	0	0	0	0	0	0	N	0	1	1	N	N	1	N	0.5	0	N	N	0.5	0	0	0	0	0	0	0	0	0	N	0	N	N	0.5	0	0	0	N	0.5	0
1	22664531	S1_22664531	T	A	0.152778	0.235294	0.345455	0	0	0	0	0	0	0	0	0	N	0	1	1	N	N	1	N	0.5	0	N	N	0.5	0	0	0	0	0	0	0	0	0	N	0	N	N	0.5	0	0	0	N	0.5	0
1	22664537	S1_22664537	G	T	0.166667	0.235294	0.345455	0	0.5	0	0	0	0	0	0	0	N	0	1	1	N	N	1	N	0.5	0	N	N	0.5	0	0	0	0	0	0	0	0	0	N	0	N	N	0.5	0	0	0	N	0.5	0
1	22672184	S1_22672184	A	G	0.195652	0.176471	0.163636	0	0	0	0	0	N	0	0	0	N	0	N	1	1	1	1	1	0.5	0	0	0.5	0.5	0	0	N	0	0	0	0	0	0	0	0	N	0	0.5	0	0	N	0	0.5	0
1	22672189	S1_22672189	A	G	0.195652	0.176471	0.163636	0	0	0	0	0	N	0	0	0	N	0	N	1	1	1	1	1	0.5	0	0	0.5	0.5	0	0	N	0	0	0	0	0	0	0	0	N	0	0.5	0	0	N	0	0.5	0
1	22679793	S1_22679793	T	C	0.205882	0.117647	0.0727273	0	0	0	N	0	0	0	0	0	0	N	1	1	1	1	1	1	0.5	0	0	0.5	0.5	0	0	0	0	0	0	0	0	0	0	0	N	0	0.5	0	0	0	0	0.5	0
1	22694654	S1_22694654	A	G	0.2	0	0	0	0	0	0	0	0	0	0	0	0	0	1	1	1	1	1	1	0.5	0	0	0.5	0.5	0	0	0	0	0	0	0	0	0	0	0	0.5	0	0.5	0	0	0	0	0.5	0
1	22696943	S1_22696943	C	T	0.214286	0.294118	0.490909	0	0	0	N	0	N	0	0	N	0	N	1	1	1	1	1	N	0.5	0	0	N	N	N	N	0	0	0	0	0	0	N	N	0	N	N	N	N	N	0	N	N	0
1	22697078	S1_22697078	G	C	0.150943	0.0588235	0.0363636	0	0	0	0	0	0	0	0	0	0	0	1	1	1	1	1	N	0.5	0	0	0.5	0.5	0	0	0	0	0	0	0	0	0	0	0	N	0	0	0	0	0	0	0	0
1	22697080	S1_22697080	G	A	0.150943	0.0588235	0.0363636	0	0	0	0	0	0	0	0	0	0	0	1	1	1	1	1	N	0.5	0	0	0.5	0.5	0	0	0	0	0	0	0	0	0	0	0	N	0	0	0	0	0	0	0	0
1	22697100	S1_22697100	T	C	0.150943	0.0588235	0.0363636	0	0	0	0	0	0	0	0	0	0	0	1	1	1	1	1	N	0.5	0	0	0.5	0.5	0	0	0	0	0	0	0	0	0	0	0	N	0	0	0	0	0	0	0	0
1	22786094	S1_22786094	G	C	0.104167	0.294118	0.127273	0	0	0	0	0	0	0	0	0	0	0	N	1	N	N	N	N	N	0	0	0.5	0.5	0	0	0	0	0	0	0	0	0	0	0	N	0	0.5	0	0	0	0	0.5	0
1	22786127	S1_22786127	T	G	0.194444	0	0.0181818	0	0	0	0	0	0	0	0	0	0	0	1	1	1	1	1	1	0.5	0	0	0.5	0.5	0	0	0	0	0	0	0	0	0	0	0	N	0	0.5	0	0	0	0	0.5	0
1	22786128	S1_22786128	T	C	0.194444	0	0.0181818	0	0	0	0	0	0	0	0	0	0	0	1	1	1	1	1	1	0.5	0	0	0.5	0.5	0	0	0	0	0	0	0	0	0	0	0	N	0	0.5	0	0	0	0	0.5	0
1	22793349	S1_22793349	G	C	0.281818	0	0	0	0	0	0	0	0	0	0	0	0	0	1	1	1	1	1	1	0.5	0.5	0.5	0.5	0.5	0	0	0.5	0	0	0	0.5	0	0	0	0	0.5	0	0.5	0	0	0	0	0.5	0
1	22801460	S1_22801460	C	G	0.195122	0.294118	0.254545	0	0	0	0	0	N	N	0	0	N	N	1	1	1	1	1	N	0.5	0	N	0.5	0.5	0	0	0	0	0	0	0	0	0	0	N	N	N	N	N	0	0	0	0.5	0
1	22826134	S1_22826134	T	C	0.21875	0.235294	0.418182	0	0	0	0	N	N	0	0	0	0	N	1	1	N	1	1	1	0.5	0	N	0.5	0.5	0	0	N	0	N	0	0	0	0	N	N	N	N	N	N	0	0	N	N	0
1	22843964	S1_22843964	C	T	0.243902	0.176471	0.254545	0	0	0	0	0	0	0	0	0	N	N	1	1	1	1	1	N	0.5	0	0	0.5	1	0	N	N	0	0	N	0	0	0	0	N	N	0	0.5	0	N	0	0	0.5	0
1	22863560	S1_22863560	A	G	0.179245	0.0588235	0.0363636	0	0	0	0	0	0	0	0	0	0	0	1	1	1	1	1	N	0.5	0	0	0.5	0.5	0	0	0	0	0	0	0	0	0	0	0	0.5	0	0	0	0	0	0	0.5	0
1	22881909	S1_22881909	G	C	0.16	0.117647	0.0909091	0	0.5	0	0	0	0	0	0	0	0	0	1	1	N	1	1	N	0.5	0	0	0.5	0.5	0	0	0	0	0	0	0	0	0	0	0	N	0	N	0	0	0	0	0.5	0
1	22881915	S1_22881915	T	A	0.16	0.117647	0.0909091	0	0.5	0	0	0	0	0	0	0	0	0	1	1	N	1	1	N	0.5	0	0	0.5	0.5	0	0	0	0	0	0	0	0	0	0	0	N	0	N	0	0	0	0	0.5	0
1	22881916	S1_22881916	A	C	0.16	0.117647	0.0909091	0	0.5	0	0	0	0	0	0	0	0	0	1	1	N	1	1	N	0.5	0	0	0.5	0.5	0	0	0	0	0	0	0	0	0	0	0	N	0	N	0	0	0	0	0.5	0
1	22886820	S1_22886820	G	A	0.194444	0	0.0181818	0	0	0	0	0	0	0	0	0	0	0	1	1	1	1	1	1	0.5	0	0	0.5	0.5	0	0	0	0	0	0	0	0	0	0	0	N	0	0.5	0	0	0	0	0.5	0
1	22886823	S1_22886823	T	C	0.194444	0	0.0181818	0	0	0	0	0	0	0	0	0	0	0	1	1	1	1	1	1	0.5	0	0	0.5	0.5	0	0	0	0	0	0	0	0	0	0	0	N	0	0.5	0	0	0	0	0.5	0
1	22889751	S1_22889751	A	G	0.151163	0.176471	0.218182	0	0	0	0	0	0	0	0	0	0	N	1	1	1	N	1	N	0.5	0	0	0.5	0.5	0	0	0	0	0	0	0	0	0	N	0	N	0	N	0	N	0	0	N	0
1	22894428	S1_22894428	T	A	0.206522	0.117647	0.163636	0	0	0	0	0	N	0	0	0	0	0	1	1	1	1	1	N	0.5	0	0	0.5	0.5	0	0	N	0	0	0	0	0	0	0	N	N	N	1	0	0	0	0	0.5	0
1	22966544	S1_22966544	C	T	0.166667	0.0588235	0.127273	0	0	0	0	0	0	0	0	0	0	0	1	1	1	1	1	N	0.5	0	0	0.5	0.5	0	0	N	0	0	0	0	0	0	0	0	N	N	N	0	0	0	0	0.5	0
1	22975910	S1_22975910	G	T	0.297872	0.0588235	0.145455	0	0	0	N	0	0	0	0	0	0	0	1	1	1	1	1	1	0.5	0.5	0.5	0.5	0.5	0	0	0.5	0	0	0	0.5	0	0	N	0.5	N	0	0	0	0	0	0	N	0
1	22979321	S1_22979321	T	C	0.301887	0	0.0363636	0	0	0	0	0	0	0	0	0	0	0	1	1	1	1	1	1	0.5	0.5	0.5	0.5	0.5	0	0	N	0	0	0	0.5	0	0	0	0.5	0.5	0	0.5	0	0	0	0	0.5	0
1	22984279	S1_22984279	C	T	0.309091	0	0	0	0	0	0	0	0	0	0	0	0	0	1	1	1	1	1	1	0.5	0.5	0.5	0.5	0.5	0	0	0.5	0	0	0	0.5	0	0	0	0.5	0.5	0	0.5	0	0	0	0	0.5	0
1	23021396	S1_23021396	T	C	0.265306	0.117647	0.109091	0	0	0	0	0	0	0	0	0	0	0	1	1	N	1	1	N	0.5	0.5	0.5	0.5	0.5	0	0	0.5	0	0	0	0.5	0	0	0	0.5	N	0	0.5	0	0	0	0	0.5	0
1	23021426	S1_23021426	C	T	0.265306	0.117647	0.109091	0	0	0	0	0	0	0	0	0	0	0	1	1	N	1	1	N	0.5	0.5	0.5	0.5	0.5	0	0	0.5	0	0	0	0.5	0	0	0	0.5	N	0	0.5	0	0	0	0	0.5	0
1	23028644	S1_23028644	T	C	0.24359	0.235294	0.290909	0	0	0	0	0	0	0	0	0	N	N	1	1	N	1	1	N	0.5	0.5	0.5	0	0.5	0	0	N	0	0	0	0.5	0	0	N	0.5	N	N	N	0	0	0	N	0.5	0
1	23040521	S1_23040521	T	C	0.284314	0.0588235	0.0727273	0	0	0	0	0	0	0	0	0	0	0	1	1	N	1	1	1	0.5	0.5	0.5	0.5	0.5	0	0	0.5	0	0	0	0.5	0	0	0	0.5	N	0	0.5	0	0	0	0	0.5	0
1	23057921	S1_23057921	G	A	0.292453	0.0588235	0.0363636	0	0	0	0	0	0	0	0	0	0	0	1	1	1	1	1	N	0.5	0.5	0.5	0	0.5	0	0	0.5	0	0	0	0.5	0	0	0	0.5	N	0	0.5	0	0	0	0	0.5	0
1	23096037	S1_23096037	T	C	0.3	0	0	0	0	0	0	0	0	0	0	0	0	0	1	1	1	1	1	1	0.5	0.5	0.5	0.5	0.5	0	0	0.5	0	0	0	0.5	0	0	0	0.5	0.5	0	0	0	0	0	0	0.5	0
1	23096040	S1_23096040	C	T	0.3	0	0	0	0	0	0	0	0	0	0	0	0	0	1	1	1	1	1	1	0.5	0.5	0.5	0.5	0.5	0	0	0.5	0	0	0	0.5	0	0	0	0.5	0.5	0	0	0	0	0	0	0.5	0
1	23099590	S1_23099590	C	T	0.259259	0.0588235	0.0181818	0	0	0	0	0	0	0	0	0	0	0	N	1	1	1	1	1	0.5	0.5	0.5	0	0.5	0	0	0.5	0	0	0	0.5	0	0	0	0.5	0	0	0	0	0	0	0	0	0
1	23099592	S1_23099592	C	T	0.259259	0.0588235	0.0181818	0	0	0	0	0	0	0	0	0	0	0	N	1	1	1	1	1	0.5	0.5	0.5	0	0.5	0	0	0.5	0	0	0	0.5	0	0	0	0.5	0	0	0	0	0	0	0	0	0
1	23099598	S1_23099598	C	T	0.259259	0.0588235	0.0181818	0	0	0	0	0	0	0	0	0	0	0	N	1	1	1	1	1	0.5	0.5	0.5	0	0.5	0	0	0.5	0	0	0	0.5	0	0	0	0.5	0	0	0	0	0	0	0	0	0
1	23147976	S1_23147976	A	G	0.265625	0.294118	0.418182	0	0	0	0	0	N	0	0	0	0	N	1	1	N	1	N	N	0.5	0.5	N	0.5	0.5	0	0	N	0	N	0	0.5	0	0	N	N	N	N	N	N	0	N	0	0.5	N
1	23149460	S1_23149460	C	T	0.3	0	0	0	0	0	0	0	0	0	0	0	0	0	1	1	1	1	1	1	0.5	0.5	0.5	0.5	0.5	0	0	0.5	0	0	0	0.5	0	0	0	0.5	0.5	0	0	0	0	0	0	0.5	0
1	23154482	S1_23154482	A	T	0.295918	0.117647	0.109091	0	0	0	0	0	0	0	0	0	N	0	1	1	1	1	1	N	0.5	0.5	0.5	0.5	0.5	0	0	0.5	0	0	0	0.5	0	0	0	0.5	0.5	0	0	0	N	N	0	0.5	0
1	23162531	S1_23162531	C	A	0.309091	0	0	0	0.5	0	0	0	0	0	0	0	0	0	1	1	1	1	1	1	0.5	0.5	0.5	0.5	0.5	0	0	0.5	0	0	0	0.5	0	0	0	0.5	0.5	0	0	0	0	0	0	0.5	0
1	23162558	S1_23162558	G	C	0.309091	0	0	0	0.5	0	0	0	0	0	0	0	0	0	1	1	1	1	1	1	0.5	0.5	0.5	0.5	0.5	0	0	0.5	0	0	0	0.5	0	0	0	0.5	0.5	0	0	0	0	0	0	0.5	0
1	23191922	S1_23191922	C	A	0.292453	0	0.0363636	0	0	0	0	0	0	0	0	0	0	0	1	1	1	1	1	1	0.5	0.5	0.5	0.5	0.5	0	0	0.5	0	0	0	0.5	0	0	0	0.5	N	0	0	0	0	0	0	0.5	0
1	23227492	S1_23227492	T	C	0.352273	0.235294	0.2	0	0	N	N	0	N	0	N	0	0	0	1	1	1	1	1	1	0.5	0.5	0.5	0.5	0.5	0	0	0.5	0	0	0	0.5	0	0	N	N	N	0	N	0	N	0	0	0.5	0
1	23237151	S1_23237151	T	C	0.28125	0	0.127273	0	0	0	0	0	0	0	0	0	0	0	1	1	1	1	1	1	0.5	0.5	0.5	0.5	0.5	0	0	0.5	0	0	0	0.5	0	0	0	0.5	N	0	N	0	0	0	0	N	0
1	23241566	S1_23241566	T	C	0.276316	0.176471	0.309091	0	0	0	0	0	N	0	0	0	0	N	1	1	N	1	1	1	0.5	0.5	0.5	0.5	0.5	0	0	N	0	0	0	0.5	0	0	N	0.5	N	N	N	N	0	0	0	0.5	N
1	23248238	S1_23248238	C	T	0.298077	0	0.0545455	0	0	0	0	0	0	0	0	0	0	0	1	1	1	1	1	1	0.5	0.5	0.5	0.5	0.5	0	0	0.5	0	0	0	0.5	0	0	0	0.5	N	0	N	0	0	0	0	0.5	0
1	23248268	S1_23248268	G	C	0.285714	0.117647	0.109091	0	0	0	0	0	N	0	0	0	0	0	1	1	1	1	1	N	0.5	0.5	0.5	0.5	0.5	0	0	0.5	0	0	0	0.5	0	0	0	0.5	N	0	N	0	0	0	0	0.5	0
1	23306296	S1_23306296	G	T	0.348485	0.235294	0.4	0	0	N	0	0	N	0	0	0	N	N	1	1	1	1	1	1	0.5	0.5	0.5	0.5	N	0	0	N	0	N	0	0.5	0	N	N	0.5	N	N	N	0	0	0	N	0.5	0
1	23307410	S1_23307410	G	C	0.285714	0.0588235	0.109091	0	0	0	0	0	0	0	0	0	0	0	1	1	N	1	1	1	0.5	0.5	0.5	0.5	0.5	0	0	0.5	0	0	0	0.5	0	0	0	0.5	N	0	N	0	0	0	0	0.5	0
1	23307438	S1_23307438	T	C	0.285714	0.0588235	0.109091	0	0	0	0	0	0	0	0	0	0	0	1	1	N	1	1	1	0.5	0.5	0.5	0.5	0.5	0	0	0.5	0	0	0	0.5	0	0	0	0.5	N	0	N	0	0	0	0	0.5	0
1	23343551	S1_23343551	A	G	0.707317	0.117647	0.254545	1	1	1	1	1	1	1	1	1	N	1	N	0	0	0	0	0	0.5	0.5	N	0.5	N	1	1	0	1	1	1	0.5	1	1	N	0.5	N	1	1	N	1	N	N	0.5	1
1	23369703	S1_23369703	A	G	0.7	0	0	1	1	1	1	1	1	1	1	1	1	1	0	0	0	0	0	0	0.5	0.5	0.5	0.5	0.5	1	1	0.5	1	1	1	0.5	1	1	1	0.5	0.5	1	1	1	1	1	1	0.5	1
1	23369704	S1_23369704	A	G	0.7	0	0	1	1	1	1	1	1	1	1	1	1	1	0	0	0	0	0	0	0.5	0.5	0.5	0.5	0.5	1	1	0.5	1	1	1	0.5	1	1	1	0.5	0.5	1	1	1	1	1	1	0.5	1
1	23369736	S1_23369736	C	-	0.7	0	0	1	1	1	1	1	1	1	1	1	1	1	0	0	0	0	0	0	0.5	0.5	0.5	0.5	0.5	1	1	0.5	1	1	1	0.5	1	1	1	0.5	0.5	1	1	1	1	1	1	0.5	1
1	23369746	S1_23369746	C	T	0.7	0	0	1	1	1	1	1	1	1	1	1	1	1	0	0	0	0	0	0	0.5	0.5	0.5	0.5	0.5	1	1	0.5	1	1	1	0.5	1	1	1	0.5	0.5	1	1	1	1	1	1	0.5	1
1	23369755	S1_23369755	T	-	0.7	0	0	1	1	1	1	1	1	1	1	1	1	1	0	0	0	0	0	0	0.5	0.5	0.5	0.5	0.5	1	1	0.5	1	1	1	0.5	1	1	1	0.5	0.5	1	1	1	1	1	1	0.5	1
1	23382661	S1_23382661	A	-	0.676471	0	0.0727273	1	1	1	1	1	1	1	1	1	1	1	0	0	0	0	0	0	0.5	0.5	0.5	0.5	0.5	1	1	0.5	1	1	1	0.5	1	1	N	0.5	N	1	1	1	1	1	1	0.5	1
1	23382696	S1_23382696	G	A	0.676471	0	0.0727273	1	1	1	1	1	1	1	1	1	1	1	0	0	0	0	0	0	0.5	0.5	0.5	0.5	0.5	1	1	0.5	1	1	1	0.5	1	1	N	0.5	N	1	1	1	1	1	1	0.5	1
1	23408448	S1_23408448	T	C	0.690909	0	0	1	1	1	1	1	1	1	1	1	1	1	0	0	0	0	0	0	0.5	0.5	0.5	0.5	0.5	1	1	0.5	1	1	1	0.5	1	1	1	0.5	0	1	1	1	1	1	1	0.5	1
1	23409318	S1_23409318	A	C	0.7	0	0	1	1	1	1	1	1	1	1	1	1	1	0	0	0	0	0	0	0.5	0.5	0.5	0.5	0.5	1	1	0.5	1	1	1	0.5	1	1	1	0.5	0.5	1	1	1	1	1	1	0.5	1
1	23409324	S1_23409324	C	T	0.7	0	0	1	1	1	1	1	1	1	1	1	1	1	0	0	0	0	0	0	0.5	0.5	0.5	0.5	0.5	1	1	0.5	1	1	1	0.5	1	1	1	0.5	0.5	1	1	1	1	1	1	0.5	1
1	23409328	S1_23409328	G	C	0.7	0	0	1	1	1	1	1	1	1	1	1	1	1	0	0	0	0	0	0	0.5	0.5	0.5	0.5	0.5	1	1	0.5	1	1	1	0.5	1	1	1	0.5	0.5	1	1	1	1	1	1	0.5	1
1	23416621	S1_23416621	A	G	0.739583	0.0588235	0.127273	1	1	1	1	1	1	1	1	1	1	1	0	0	0	0	0	N	0.5	0.5	0.5	0.5	0.5	1	1	0.5	1	1	1	0.5	1	1	N	0.5	N	1	1	1	1	1	1	0.5	1
1	23470011	S1_23470011	T	A	0.522727	0.0588235	0.2	1	1	N	1	1	1	1	1	1	1	1	0	0	0	0	0	0	0.5	0	N	0	0	N	N	0	1	N	1	0.5	N	N	1	0	N	1	N	N	1	1	1	0.5	1
1	23470028	S1_23470028	C	G	0.522727	0.0588235	0.2	1	1	N	1	1	1	1	1	1	1	1	0	0	0	0	0	0	0.5	0	N	0	0	N	N	0	1	N	1	0.5	N	N	1	0	N	1	N	N	1	1	1	0.5	1
1	23473350	S1_23473350	A	G	0.738095	0.176471	0.236364	1	1	1	1	1	N	1	1	N	1	1	0	0	0	0	0	N	0.5	0.5	N	0.5	0.5	1	1	N	1	1	1	0.5	1	1	1	0.5	N	1	N	N	1	1	1	0.5	N
1	23484041	S1_23484041	T	C	0.759259	0	0.0181818	1	1	1	1	1	1	1	1	1	1	1	0	0	0	0	0	0	0.5	1	1	0.5	0.5	1	1	1	1	1	1	0.5	1	1	1	1	0.5	1	1	1	1	1	1	0.5	1
1	23484070	S1_23484070	T	C	0.759259	0	0.0181818	1	1	1	1	1	1	1	1	1	1	1	0	0	0	0	0	0	0.5	1	1	0.5	0.5	1	1	1	1	1	1	0.5	1	1	1	1	0.5	1	1	1	1	1	1	0.5	1
1	23492345	S1_23492345	G	A	0.715686	0.0588235	0.0727273	1	1	1	1	1	1	1	1	1	1	1	0	0	N	0	0	0	0	0.5	0.5	0.5	0.5	1	1	N	1	1	1	0.5	1	1	1	0.5	N	1	1	1	1	1	1	0.5	1
1	23500078	S1_23500078	G	A	0.7	0	0	1	1	1	1	1	1	1	1	1	1	1	0	0	0	0	0	0	0.5	0.5	0.5	0.5	0.5	1	1	0.5	1	1	1	0.5	1	1	1	0.5	0.5	1	1	1	1	1	1	0.5	1
1	23511257	S1_23511257	G	T	0.681818	0	0	1	1	1	1	1	1	1	1	1	1	1	0	0	0	0	0	0	0	0.5	0.5	0.5	0.5	1	1	0.5	1	1	1	0.5	1	1	1	0.5	0.5	1	1	1	1	1	1	0.5	1
1	23536638	S1_23536638	G	A	0.7	0	0	1	1	1	1	1	1	1	1	1	1	1	0	0	0	0	0	0	0.5	0.5	0.5	0.5	0.5	1	1	0.5	1	1	1	0.5	1	1	1	0.5	0.5	1	1	1	1	1	1	0.5	1
1	23562557	S1_23562557	C	A	0.7	0	0	1	1	1	1	1	1	1	1	1	1	1	0	0	0	0	0	0	0.5	0.5	0.5	0.5	0.5	1	1	0.5	1	1	1	0.5	1	1	1	0.5	0.5	1	1	1	1	1	1	0.5	1
1	23564761	S1_23564761	G	A	0.722222	0.0588235	0.181818	1	1	1	1	1	1	1	1	1	1	1	0	0	0	0	0	N	0.5	0.5	N	0.5	0.5	1	1	0.5	1	1	1	0.5	1	1	1	0.5	N	1	N	1	1	1	N	0.5	N
1	23577077	S1_23577077	A	G	0.84375	0.294118	0.418182	1	1	1	1	1	N	1	1	1	1	1	0	0	N	N	N	N	0.5	1	N	0.5	0.5	1	1	N	1	1	1	0.5	1	1	N	N	N	N	1	1	1	N	1	0.5	1
1	23582210	S1_23582210	G	T	0.7	0	0	1	1	1	1	1	1	1	1	1	1	1	0	0	0	0	0	0	0.5	0.5	0.5	0.5	0.5	1	1	0.5	1	1	1	0.5	1	1	1	0.5	0.5	1	1	1	1	1	1	0.5	1
1	23582222	S1_23582222	G	A	0.7	0	0	1	1	1	1	1	1	1	1	1	1	1	0	0	0	0	0	0	0.5	0.5	0.5	0.5	0.5	1	1	0.5	1	1	1	0.5	1	1	1	0.5	0.5	1	1	1	1	1	1	0.5	1
1	23582227	S1_23582227	G	C	0.7	0	0	1	1	1	1	1	1	1	1	1	1	1	0	0	0	0	0	0	0.5	0.5	0.5	0.5	0.5	1	1	0.5	1	1	1	0.5	1	1	1	0.5	0.5	1	1	1	1	1	1	0.5	1
1	23582229	S1_23582229	C	A	0.7	0	0	1	1	1	1	1	1	1	1	1	1	1	0	0	0	0	0	0	0.5	0.5	0.5	0.5	0.5	1	1	0.5	1	1	1	0.5	1	1	1	0.5	0.5	1	1	1	1	1	1	0.5	1
1	23618648	S1_23618648	C	T	0.7	0	0	1	1	1	1	1	1	1	1	1	1	1	0	0	0	0	0	0	0.5	0.5	0.5	0.5	0.5	1	1	0.5	1	1	1	0.5	1	1	1	0.5	0.5	1	1	1	1	1	1	0.5	1
1	23642714	S1_23642714	C	T	0.735294	0.176471	0.381818	1	1	1	1	1	1	1	1	1	1	N	N	0	0	0	0	N	0.5	0.5	N	0.5	0.5	1	1	N	1	1	N	0.5	1	1	1	0.5	N	N	N	N	1	N	N	0.5	1
1	23642716	S1_23642716	T	C	0.735294	0.176471	0.381818	1	1	1	1	1	1	1	1	1	1	N	N	0	0	0	0	N	0.5	0.5	N	0.5	0.5	1	1	N	1	1	N	0.5	1	1	1	0.5	N	N	N	N	1	N	N	0.5	1
1	23647496	S1_23647496	T	C	0.694444	0	0.0181818	1	1	1	1	1	1	1	1	1	1	1	0	0	0	0	0	0	0.5	0.5	0.5	0.5	0.5	1	1	0.5	1	1	1	0.5	1	1	1	0.5	N	1	1	1	1	1	1	0.5	1
1	23649414	S1_23649414	T	A	0.694444	0	0.0181818	1	1	1	1	1	1	1	1	1	1	1	0	0	0	0	0	0	0.5	0.5	0.5	0.5	0.5	1	1	0.5	1	1	1	0.5	1	1	1	0.5	N	1	1	1	1	1	1	0.5	1
1	23686481	S1_23686481	G	T	0.716981	0	0.0363636	1	1	1	1	1	1	1	1	1	1	1	0	0	0	0	0	0	0.5	0.5	0.5	0.5	0.5	1	1	0.5	1	1	1	0.5	1	1	1	0.5	N	1	1	1	1	1	1	0.5	1
1	23690734	S1_23690734	G	A	0.697917	0.0588235	0.127273	1	1	1	1	1	1	1	1	1	1	N	0	0	0	0	0	0	0.5	0.5	0.5	0.5	0.5	1	1	0.5	1	1	1	0.5	1	1	1	0.5	N	N	1	1	1	1	1	0.5	1
1	23699596	S1_23699596	T	G	0.704545	0.235294	0.2	1	N	1	1	1	N	1	1	1	1	1	0	0	0	N	N	0	0.5	0.5	N	0.5	0.5	1	1	0.5	1	1	1	0.5	1	1	N	0.5	N	N	N	1	1	1	1	0.5	1
1	23699599	S1_23699599	T	C	0.704545	0.235294	0.2	1	N	1	1	1	N	1	1	1	1	1	0	0	0	N	N	0	0.5	0.5	N	0.5	0.5	1	1	0.5	1	1	1	0.5	1	1	N	0.5	N	N	N	1	1	1	1	0.5	1
1	23701355	S1_23701355	T	C	0.708333	0.294118	0.345455	1	1	1	1	1	N	1	N	1	1	N	0	0	0	0	N	N	0.5	0.5	0.5	0.5	0.5	1	1	N	1	1	1	0.5	1	1	N	0.5	N	N	N	N	1	1	N	0.5	1
1	23701591	S1_23701591	C	T	0.75	0.294118	0.309091	1	1	1	1	1	N	1	1	1	1	N	0	0	0	N	N	N	0.5	0.5	0.5	0.5	0.5	1	1	0.5	1	1	1	0.5	1	1	N	0	N	1	N	1	N	1	1	N	1
1	23707849	S1_23707849	C	T	0.696078	0.117647	0.0727273	1	1	1	1	1	1	1	1	1	1	N	0	0	0	0	0	N	0	0.5	0.5	0.5	0.5	1	1	0.5	1	1	1	0.5	1	1	1	0.5	N	1	1	1	1	1	1	0.5	1
1	23708570	S1_23708570	T	C	0.7	0	0	1	1	1	1	1	1	1	1	1	1	1	0	0	0	0	0	0	0.5	0.5	0.5	0.5	0.5	1	1	0.5	1	1	1	0.5	1	1	1	0.5	0.5	1	1	1	1	1	1	0.5	1
1	23708572	S1_23708572	T	C	0.7	0	0	1	1	1	1	1	1	1	1	1	1	1	0	0	0	0	0	0	0.5	0.5	0.5	0.5	0.5	1	1	0.5	1	1	1	0.5	1	1	1	0.5	0.5	1	1	1	1	1	1	0.5	1
1	23708576	S1_23708576	C	T	0.7	0	0	1	1	1	1	1	1	1	1	1	1	1	0	0	0	0	0	0	0.5	0.5	0.5	0.5	0.5	1	1	0.5	1	1	1	0.5	1	1	1	0.5	0.5	1	1	1	1	1	1	0.5	1
1	23726502	S1_23726502	T	C	0.735849	0	0.0363636	1	1	1	1	1	1	1	1	1	1	1	0	0	0	0	0	0	0.5	0.5	0.5	1	0.5	1	1	0.5	1	1	1	0.5	1	1	1	1	N	1	1	1	1	1	1	0.5	1
1	23726530	S1_23726530	T	C	0.735849	0	0.0363636	1	1	1	1	1	1	1	1	1	1	1	0	0	0	0	0	0	0.5	0.5	0.5	1	0.5	1	1	0.5	1	1	1	0.5	1	1	1	1	N	1	1	1	1	1	1	0.5	1
1	23732343	S1_23732343	A	G	0.7	0	0	1	1	1	1	1	1	1	1	1	1	1	0	0	0	0	0	0	0.5	0.5	0.5	0.5	0.5	1	1	0.5	1	1	1	0.5	1	1	1	0.5	0.5	1	1	1	1	1	1	0.5	1
1	23743444	S1_23743444	G	A	0.69	0.0588235	0.0909091	1	1	1	N	1	1	1	1	1	1	1	0	0	0	0	0	0	0.5	0.5	0.5	0.5	0.5	1	1	0.5	1	1	1	0.5	1	1	N	0.5	N	1	N	1	1	1	1	0.5	1
1	23743456	S1_23743456	G	A	0.69	0.0588235	0.0909091	1	1	1	N	1	1	1	1	1	1	1	0	0	0	0	0	0	0.5	0.5	0.5	0.5	0.5	1	1	0.5	1	1	1	0.5	1	1	N	0.5	N	1	N	1	1	1	1	0.5	1
1	23743513	S1_23743513	A	C	0.758621	0.294118	0.472727	1	1	1	1	1	N	1	1	1	1	N	0	0	N	0	N	N	0.5	0.5	0.5	N	0.5	1	1	N	1	1	1	0.5	1	N	N	0.5	N	N	N	N	N	1	N	0.5	N
1	23743763	S1_23743763	G	A	0.722222	0.235294	0.345455	1	1	1	1	1	N	1	1	1	1	N	0	0	0	N	0	N	0.5	0.5	0.5	0.5	0.5	1	1	N	1	1	1	0.5	1	1	1	0.5	N	N	N	N	1	1	N	0.5	N
1	23749617	S1_23749617	T	C	0.7	0	0	1	1	1	1	1	1	1	1	1	1	1	0	0	0	0	0	0	0.5	0.5	0.5	0.5	0.5	1	1	0.5	1	1	1	0.5	1	1	1	0.5	0.5	1	1	1	1	1	1	0.5	1
1	23761075	S1_23761075	C	G	0.72	0.117647	0.0909091	1	1	1	1	1	1	1	1	1	N	1	N	0	0	0	0	0	0.5	0.5	N	0.5	0.5	1	1	0.5	1	1	1	0.5	1	1	1	0.5	N	1	1	1	1	1	1	0.5	1
1	23775611	S1_23775611	C	T	0.707547	0	0.0363636	1	1	1	1	1	1	1	1	1	1	1	0	0	0	0	0	0	0.5	0.5	0.5	0.5	0.5	1	1	0.5	1	1	1	0.5	1	1	1	0.5	N	1	1	1	1	1	1	0.5	1
1	23775840	S1_23775840	T	C	0.721154	0.0588235	0.0545455	1	1	1	1	1	1	1	1	1	1	1	0	0	N	0	0	0	0.5	0.5	0.5	0.5	0.5	1	1	0.5	1	1	1	0.5	1	1	1	0.5	N	1	1	1	1	1	1	0.5	1
1	23780288	S1_23780288	A	T	0.764706	0.235294	0.381818	1	1	1	1	1	N	1	1	1	1	1	0	0	N	N	0	N	0.5	0.5	N	0.5	0.5	1	1	N	1	N	1	0.5	1	1	N	0.5	N	N	N	N	1	1	N	N	1
1	23781880	S1_23781880	A	C	0.694444	0	0.0181818	1	0.5	1	1	1	1	1	1	1	1	1	0	0	0	0	0	0	0.5	0.5	0.5	0.5	0.5	1	1	0.5	1	1	1	0.5	1	1	1	0.5	N	1	1	1	1	1	1	0.5	1
1	23816997	S1_23816997	G	T	0.702381	0.0588235	0.236364	1	1	1	1	1	1	1	1	1	1	1	0	0	N	0	0	0	0.5	0.5	0.5	0.5	0.5	1	1	0.5	1	1	1	0.5	1	1	N	0.5	N	N	N	1	1	1	N	0.5	N
1	23817016	S1_23817016	T	C	0.702381	0.0588235	0.236364	1	1	1	1	1	1	1	1	1	1	1	0	0	N	0	0	0	0.5	0.5	0.5	0.5	0.5	1	1	0.5	1	1	1	0.5	1	1	N	0.5	N	N	N	1	1	1	N	0.5	N
1	23821203	S1_23821203	G	A	0.811321	0.0588235	0.0363636	1	1	1	1	1	1	1	1	1	1	1	0	0	0	N	0	0	0.5	1	1	0.5	0.5	1	1	1	1	1	1	1	1	1	1	1	0.5	1	1	1	1	1	1	0.5	1
1	23821239	S1_23821239	T	C	0.811321	0.0588235	0.0363636	1	1	1	1	1	1	1	1	1	1	1	0	0	0	N	0	0	0.5	1	1	0.5	0.5	1	1	1	1	1	1	1	1	1	1	1	0.5	1	1	1	1	1	1	0.5	1
1	23821246	S1_23821246	A	C	0.811321	0.0588235	0.0363636	1	1	1	1	1	1	1	1	1	1	1	0	0	0	N	0	0	0.5	1	1	0.5	0.5	1	1	1	1	1	1	1	1	1	1	1	0.5	1	1	1	1	1	1	0.5	1
1	23821286	S1_23821286	G	A	0.820755	0.0588235	0.0363636	1	1	1	1	1	1	1	1	1	1	1	0	0	0	N	0	0	0.5	1	1	0.5	0.5	1	1	1	1	1	1	1	1	1	1	1	1	1	1	1	1	1	1	0.5	1
1	23821317	S1_23821317	G	C	0.820755	0.0588235	0.0363636	1	1	1	1	1	1	1	1	1	1	1	0	0	0	N	0	0	0.5	1	1	0.5	0.5	1	1	1	1	1	1	1	1	1	1	1	1	1	1	1	1	1	1	0.5	1
1	23845380	S1_23845380	A	G	0.744186	0.176471	0.218182	1	1	1	1	1	1	1	1	1	1	N	0	0	N	0	0	N	0.5	0.5	0.5	0.5	0.5	1	1	1	1	1	1	0.5	1	N	1	N	N	N	N	1	1	1	1	0.5	1
1	23866990	S1_23866990	C	A	0.705882	0	0.0727273	1	1	1	1	1	1	1	1	1	1	1	0	0	0	0	0	0	0.5	0.5	0.5	0.5	0.5	1	1	0.5	1	1	1	0.5	1	1	1	0.5	N	N	N	1	1	1	1	0.5	1
1	23904648	S1_23904648	G	A	0.8125	0.294118	0.127273	1	1	1	1	1	1	1	1	1	1	1	N	N	N	N	N	0	0	0.5	0.5	1	1	0.5	1	0.5	1	1	1	0.5	1	0.5	1	0.5	N	1	1	1	1	1	1	1	1
1	23904660	S1_23904660	C	A	0.8125	0.294118	0.127273	1	1	1	1	1	1	1	1	1	1	1	N	N	N	N	N	0	0	0.5	0.5	1	1	0.5	1	0.5	1	1	1	0.5	1	0.5	1	0.5	N	1	1	1	1	1	1	1	1
1	24023590	S1_24023590	G	A	0.703125	0.294118	0.418182	1	1	1	1	1	N	1	N	1	N	N	0	0	N	0	0	0	0	0.5	0.5	N	1	1	1	N	1	1	1	0.5	1	1	N	0.5	N	N	N	N	N	1	1	N	N
1	24023599	S1_24023599	C	A	0.703125	0.294118	0.418182	1	1	1	1	1	N	1	N	1	N	N	0	0	N	0	0	0	0	0.5	0.5	N	1	1	1	N	1	1	1	0.5	1	1	N	0.5	N	N	N	N	N	1	1	N	N
1	24079118	S1_24079118	T	C	0.71875	0.235294	0.127273	1	1	1	1	1	1	N	1	1	N	1	0	0	N	0	0	N	0.5	0.5	0.5	0.5	0.5	1	1	0.5	1	1	1	0.5	1	1	1	0.5	N	1	1	N	1	1	1	0.5	1
1	24086220	S1_24086220	G	A	0.670732	0.0588235	0.254545	1	1	1	1	1	1	1	1	1	1	1	0	0	0	0	0	N	1	0.5	N	N	N	1	1	0	1	1	0	0.5	1	0.5	1	0.5	N	1	1	1	1	1	N	N	N
1	24086226	S1_24086226	T	A	0.670732	0.0588235	0.254545	1	1	1	1	1	1	1	1	1	1	1	0	0	0	0	0	N	1	0.5	N	N	N	1	1	0	1	1	0	0.5	1	0.5	1	0.5	N	1	1	1	1	1	N	N	N
1	24104191	S1_24104191	T	C	0.7	0	0	1	1	1	1	1	1	1	1	1	1	1	0	0	0	0	0	0	0.5	0.5	0.5	0.5	0.5	1	1	0.5	1	1	1	0.5	1	1	1	0.5	0.5	1	1	1	1	1	1	0.5	1
1	24109426	S1_24109426	C	A	0.7	0	0	1	1	1	1	1	1	1	1	1	1	1	0	0	0	0	0	0	0.5	0.5	0.5	0.5	0.5	1	1	0.5	1	1	1	0.5	1	1	1	0.5	0.5	1	1	1	1	1	1	0.5	1
1	24109451	S1_24109451	T	G	0.7	0	0	1	1	1	1	1	1	1	1	1	1	1	0	0	0	0	0	0	0.5	0.5	0.5	0.5	0.5	1	1	0.5	1	1	1	0.5	1	1	1	0.5	0.5	1	1	1	1	1	1	0.5	1
1	24110977	S1_24110977	A	G	0.675676	0.235294	0.327273	1	1	1	1	1	1	N	1	1	N	N	0	0	N	0	0	0	0.5	0.5	N	0.5	0.5	1	1	N	1	1	1	0.5	1	N	1	N	N	N	N	N	1	N	1	0.5	1
1	24119738	S1_24119738	T	C	0.688889	0.0588235	0.181818	1	1	1	1	1	1	1	1	1	1	1	0	0	0	0	0	N	0.5	0.5	N	0.5	0.5	1	1	N	1	1	1	0.5	1	1	N	0.5	N	N	1	1	1	1	1	0	1
1	24130017	S1_24130017	G	A	0.703704	0	0.0181818	1	1	1	1	1	1	1	1	1	1	1	0	0	0	0	0	0	0.5	0.5	0.5	0.5	0.5	1	1	0.5	1	1	1	0.5	1	1	1	0.5	N	1	1	1	1	1	1	0.5	1
1	24162196	S1_24162196	A	G	0.703704	0	0.0181818	1	1	1	1	1	1	1	1	1	1	1	0	0	0	0	0	0	0.5	0.5	0.5	0.5	0.5	1	1	0.5	1	1	1	0.5	1	1	1	0.5	N	1	1	1	1	1	1	0.5	1
1	24204257	S1_24204257	G	A	0.707547	0	0.0363636	1	1	1	1	1	1	1	1	1	1	1	0	0	0	0	0	0	0.5	0.5	0.5	0.5	0.5	1	1	0.5	1	1	1	0.5	1	1	1	0.5	N	1	1	1	1	1	1	0.5	1
1	24301179	S1_24301179	C	G	0.703704	0	0.0181818	1	1	1	1	1	1	1	1	1	1	1	0	0	0	0	0	0	0.5	0.5	0.5	0.5	0.5	1	1	0.5	1	1	1	0.5	1	1	1	0.5	N	1	1	1	1	1	1	0.5	1
1	24332079	S1_24332079	A	-	0.829268	0.176471	0.254545	1	1	1	1	1	1	1	1	1	1	1	N	0	N	N	0	0	0.5	0.5	N	0.5	0.5	1	1	N	1	1	1	0.5	1	1	1	1	N	1	N	1	1	1	N	N	1
1	24332097	S1_24332097	T	A	0.829268	0.176471	0.254545	1	1	1	1	1	1	1	1	1	1	1	N	0	N	N	0	0	0.5	0.5	N	0.5	0.5	1	1	N	1	1	1	0.5	1	1	1	1	N	1	N	1	1	1	N	N	1
1	24336886	S1_24336886	T	C	0.709091	0	0	1	1	1	1	1	1	1	1	1	1	1	0	0	0	0	0	0	0.5	0.5	0.5	0.5	0.5	1	1	0.5	1	1	1	0.5	1	1	1	0.5	1	1	1	1	1	1	1	0.5	1
1	24336920	S1_24336920	A	T	0.7	0	0	1	1	1	1	1	1	1	1	1	1	1	0	0	0	0	0	0	0.5	0.5	0.5	0.5	0.5	1	1	0.5	1	1	1	0.5	1	1	1	0.5	0.5	1	1	1	1	1	1	0.5	1
1	24339194	S1_24339194	A	G	0.701923	0.0588235	0.0545455	1	1	1	1	1	1	1	1	1	1	N	0	0	0	0	0	0	0.5	0.5	0.5	0.5	0.5	1	1	0.5	1	1	1	0.5	1	1	1	0.5	N	1	1	1	1	1	1	0.5	1
1	24354930	S1_24354930	T	C	0.7	0	0	1	1	1	1	1	1	1	1	1	1	1	0	0	0	0	0	0	0.5	0.5	0.5	0.5	0.5	1	1	0.5	1	1	1	0.5	1	1	1	0.5	0.5	1	1	1	1	1	1	0.5	1
1	24354968	S1_24354968	T	A	0.7	0	0	1	1	1	1	1	1	1	1	1	1	1	0	0	0	0	0	0	0.5	0.5	0.5	0.5	0.5	1	1	0.5	1	1	1	0.5	1	1	1	0.5	0.5	1	1	1	1	1	1	0.5	1
1	24354975	S1_24354975	G	C	0.7	0	0	1	1	1	1	1	1	1	1	1	1	1	0	0	0	0	0	0	0.5	0.5	0.5	0.5	0.5	1	1	0.5	1	1	1	0.5	1	1	1	0.5	0.5	1	1	1	1	1	1	0.5	1
1	24356281	S1_24356281	T	A	0.779412	0.294118	0.381818	1	1	1	N	1	1	1	1	1	N	1	N	0	N	N	0	0	0.5	0.5	0.5	N	0.5	1	1	N	1	1	1	0.5	1	1	N	N	N	1	N	1	1	1	1	0.5	1
1	24356307	S1_24356307	A	G	0.779412	0.294118	0.381818	1	1	1	N	1	1	1	1	1	N	1	N	0	N	N	0	0	0.5	0.5	0.5	N	0.5	1	1	N	1	1	1	0.5	1	1	N	N	N	1	N	1	1	1	1	0.5	1
1	24357368	S1_24357368	A	-	0.7	0	0	1	1	1	1	1	1	1	1	1	1	1	0	0	0	0	0	0	0.5	0.5	0.5	0.5	0.5	1	1	0.5	1	1	1	0.5	1	1	1	0.5	0.5	1	1	1	1	1	1	0.5	1
1	24357407	S1_24357407	T	A	0.7	0	0	1	1	1	1	1	1	1	1	1	1	1	0	0	0	0	0	0	0.5	0.5	0.5	0.5	0.5	1	1	0.5	1	1	1	0.5	1	1	1	0.5	0.5	1	1	1	1	1	1	0.5	1
1	24357413	S1_24357413	C	A	0.7	0	0	1	1	1	1	1	1	1	1	1	1	1	0	0	0	0	0	0	0.5	0.5	0.5	0.5	0.5	1	1	0.5	1	1	1	0.5	1	1	1	0.5	0.5	1	1	1	1	1	1	0.5	1
1	24381295	S1_24381295	G	A	0.7	0.0588235	0.0909091	1	1	1	1	1	1	1	1	1	N	1	0	0	0	0	0	0	0	0.5	0.5	0.5	0.5	1	1	0.5	1	1	1	0.5	1	1	1	0.5	N	1	1	1	1	1	1	0.5	1
1	24382893	S1_24382893	A	C	0.735294	0.176471	0.381818	1	1	1	1	1	1	1	1	N	N	1	0	0	0	0	0	N	0.5	0.5	N	0.5	0.5	1	1	N	1	1	1	0.5	1	1	N	N	N	1	N	N	N	N	1	0.5	1
1	24401648	S1_24401648	A	C	0.7	0	0	1	1	1	1	1	1	1	1	1	1	1	0	0	0	0	0	0	0.5	0.5	0.5	0.5	0.5	1	1	0.5	1	1	1	0.5	1	1	1	0.5	0.5	1	1	1	1	1	1	0.5	1
1	24425745	S1_24425745	A	C	0.682692	0	0.0545455	1	1	1	1	1	1	1	1	1	1	1	0	0	0	0	0	0	0.5	0.5	0.5	0.5	0.5	1	1	0.5	1	1	1	0	1	1	1	0.5	N	1	1	N	1	1	1	0.5	1
1	24499447	S1_24499447	T	C	0.712963	0.0588235	0.0181818	1	1	1	1	1	1	1	1	1	1	1	0	0	0	0	0	N	0.5	0.5	0.5	0.5	0.5	1	1	0.5	1	1	1	0.5	1	1	1	0.5	0.5	1	1	1	1	1	1	0.5	1
1	24499468	S1_24499468	T	C	0.722222	0.0588235	0.0181818	1	1	1	1	1	1	1	1	1	1	1	0	0	0	0	0	N	0.5	0.5	0.5	0.5	0.5	1	1	0.5	1	1	1	0.5	1	1	1	0.5	1	1	1	1	1	1	1	0.5	1
1	24499471	S1_24499471	G	T	0.722222	0.0588235	0.0181818	1	1	1	1	1	1	1	1	1	1	1	0	0	0	0	0	N	0.5	0.5	0.5	0.5	0.5	1	1	0.5	1	1	1	0.5	1	1	1	0.5	1	1	1	1	1	1	1	0.5	1
1	24525896	S1_24525896	G	A	0.703704	0	0.0181818	1	1	1	1	1	1	1	1	1	1	1	0	0	0	0	0	0	0.5	0.5	0.5	0.5	0.5	1	1	0.5	1	1	1	0.5	1	1	1	0.5	N	1	1	1	1	1	1	0.5	1
1	24525908	S1_24525908	A	G	0.703704	0	0.0181818	1	1	1	1	1	1	1	1	1	1	1	0	0	0	0	0	0	0.5	0.5	0.5	0.5	0.5	1	1	0.5	1	1	1	0.5	1	1	1	0.5	N	1	1	1	1	1	1	0.5	1
1	24559362	S1_24559362	C	T	0.7	0	0	1	1	1	1	1	1	1	1	1	1	1	0	0	0	0	0	0	0.5	0.5	0.5	0.5	0.5	1	1	0.5	1	1	1	0.5	1	1	1	0.5	0.5	1	1	1	1	1	1	0.5	1
1	24569098	S1_24569098	G	A	0.701923	0.0588235	0.0545455	1	1	1	1	1	1	1	1	1	N	1	0	0	0	0	0	0	0.5	0.5	0.5	0.5	0.5	1	1	0.5	1	1	1	0.5	1	1	1	0.5	N	1	1	1	1	1	1	0.5	1
1	24569171	S1_24569171	C	G	0.726415	0.0588235	0.0363636	1	1	1	1	1	1	1	1	1	1	1	0	0	N	0	0	0	0.5	0.5	1	0.5	0.5	1	1	0.5	1	1	1	0.5	1	1	1	0.5	N	1	1	1	1	1	1	0.5	1
1	24575202	S1_24575202	G	T	0.729167	0.176471	0.127273	1	1	1	1	1	1	1	1	1	1	N	0	0	N	0	0	N	0.5	0.5	0.5	0.5	0.5	1	1	0.5	1	1	1	0.5	1	1	1	0.5	N	1	1	1	1	1	1	0.5	1
1	24586824	S1_24586824	T	A	0.759259	0.0588235	0.0181818	1	1	1	1	1	1	1	1	1	1	1	0	0	0	0	0	N	0.5	0.5	0.5	0.5	0.5	1	1	1	1	1	1	0.5	1	1	1	0.5	0.5	1	1	1	1	1	1	0.5	1
1	24586884	S1_24586884	T	A	0.759259	0.0588235	0.0181818	1	1	1	1	1	1	1	1	1	1	1	0	0	0	0	0	N	0.5	0.5	0.5	0.5	0.5	1	1	1	1	1	1	0.5	1	1	1	0.5	0.5	1	1	1	1	1	1	0.5	1
1	24620143	S1_24620143	T	C	0.735849	0.0588235	0.0363636	1	1	1	1	1	1	1	1	1	1	1	0	0	0	0	0	N	0.5	0.5	0.5	0.5	0.5	1	1	0.5	1	1	1	0.5	1	1	1	0.5	N	1	1	1	1	1	1	0.5	1
1	24635064	S1_24635064	G	A	0.7	0	0	1	1	1	1	1	1	1	1	1	1	1	0	0	0	0	0	0	0.5	0.5	0.5	0.5	0.5	1	1	0.5	1	1	1	0.5	1	1	1	0.5	0.5	1	1	1	1	1	1	0.5	1
1	24676351	S1_24676351	C	T	0.682692	0.117647	0.0545455	1	1	1	N	1	1	1	1	1	1	N	0	0	0	0	0	0	0.5	0.5	0.5	0.5	0.5	1	1	0.5	1	1	1	0.5	1	1	1	0.5	0.5	1	1	1	1	1	1	0.5	1
1	24676951	S1_24676951	C	T	0.744898	0.117647	0.109091	1	1	1	1	1	1	1	1	1	1	N	N	0	0	0	0	0	0.5	0.5	0.5	0.5	0.5	1	1	0.5	1	1	1	0.5	1	1	1	0.5	N	1	N	1	1	1	1	0.5	1
1	24685277	S1_24685277	A	C	0.861111	0	0.0181818	1	1	1	1	1	1	1	1	1	1	1	0	0	0	0	0	0	0.5	1	1	1	1	1	1	1	1	1	1	1	1	1	1	1	0.5	1	1	1	1	1	1	1	1
1	24687859	S1_24687859	T	C	0.7	0	0	1	1	1	1	1	1	1	1	1	1	1	0	0	0	0	0	0	0.5	0.5	0.5	0.5	0.5	1	1	0.5	1	1	1	0.5	1	1	1	0.5	0.5	1	1	1	1	1	1	0.5	1
1	24689398	S1_24689398	G	T	0.860465	0.294118	0.218182	1	1	1	1	1	1	1	1	1	1	1	N	0	N	N	N	N	0.5	0.5	0.5	0.5	0.5	1	1	0.5	1	1	1	0.5	1	1	1	N	0.5	1	1	1	1	1	1	N	1
1	24689409	S1_24689409	T	A	0.848837	0.294118	0.218182	1	0.5	1	1	1	1	1	1	1	1	1	N	0	N	N	N	N	0.5	0.5	0.5	0.5	0.5	1	1	0.5	1	1	1	0.5	1	1	1	N	0.5	1	1	1	1	1	1	N	1
1	24689422	S1_24689422	T	G	0.860465	0.294118	0.218182	1	1	1	1	1	1	1	1	1	1	1	N	0	N	N	N	N	0.5	0.5	0.5	0.5	0.5	1	1	0.5	1	1	1	0.5	1	1	1	N	0.5	1	1	1	1	1	1	N	1
1	24717881	S1_24717881	C	T	0.694444	0	0.0181818	1	1	1	1	1	1	1	1	1	1	1	0	0	0	0	0	0	0.5	0.5	0.5	0.5	0.5	1	1	0.5	1	1	1	0.5	1	1	1	0.5	0.5	1	N	1	1	1	1	0.5	1
1	24717884	S1_24717884	G	A	0.694444	0	0.0181818	1	1	1	1	1	1	1	1	1	1	1	0	0	0	0	0	0	0.5	0.5	0.5	0.5	0.5	1	1	0.5	1	1	1	0.5	1	1	1	0.5	0.5	1	N	1	1	1	1	0.5	1
1	24717904	S1_24717904	C	T	0.694444	0	0.0181818	1	1	1	1	1	1	1	1	1	1	1	0	0	0	0	0	0	0.5	0.5	0.5	0.5	0.5	1	1	0.5	1	1	1	0.5	1	1	1	0.5	0.5	1	N	1	1	1	1	0.5	1
1	24729986	S1_24729986	A	G	0.660377	0	0.0363636	0.5	1	1	1	1	1	1	1	1	1	1	0	0	0	0	0	0	0.5	0.5	0.5	0.5	0.5	0.5	1	0.5	1	1	1	0.5	1	1	1	0.5	N	0.5	0.5	1	1	0.5	0.5	1	1
1	24729995	S1_24729995	G	A	0.660377	0	0.0363636	0.5	1	1	1	1	1	1	1	1	1	1	0	0	0	0	0	0	0.5	0.5	0.5	0.5	0.5	0.5	1	0.5	1	1	1	0.5	1	1	1	0.5	N	0.5	0.5	1	1	0.5	0.5	1	1
1	24730000	S1_24730000	A	C	0.660377	0	0.0363636	0.5	1	1	1	1	1	1	1	1	1	1	0	0	0	0	0	0	0.5	0.5	0.5	0.5	0.5	0.5	1	0.5	1	1	1	0.5	1	1	1	0.5	N	0.5	0.5	1	1	0.5	0.5	1	1
1	24730002	S1_24730002	C	T	0.660377	0	0.0363636	0.5	1	1	1	1	1	1	1	1	1	1	0	0	0	0	0	0	0.5	0.5	0.5	0.5	0.5	0.5	1	0.5	1	1	1	0.5	1	1	1	0.5	N	0.5	0.5	1	1	0.5	0.5	1	1
1	24730004	S1_24730004	G	T	0.660377	0	0.0363636	0.5	1	1	1	1	1	1	1	1	1	1	0	0	0	0	0	0	0.5	0.5	0.5	0.5	0.5	0.5	1	0.5	1	1	1	0.5	1	1	1	0.5	N	0.5	0.5	1	1	0.5	0.5	1	1
1	24730009	S1_24730009	G	C	0.660377	0	0.0363636	0.5	1	1	1	1	1	1	1	1	1	1	0	0	0	0	0	0	0.5	0.5	0.5	0.5	0.5	0.5	1	0.5	1	1	1	0.5	1	1	1	0.5	N	0.5	0.5	1	1	0.5	0.5	1	1
1	24769381	S1_24769381	G	T	0.571429	0.235294	0.109091	1	1	1	1	N	N	1	N	1	N	1	0	0	0	0	0	0	0	0	0.5	0.5	0.5	1	1	0	1	N	1	0.5	1	1	1	0	N	1	1	1	1	1	1	0	1
1	24769406	S1_24769406	T	G	0.571429	0.235294	0.109091	1	1	1	1	N	N	1	N	1	N	1	0	0	0	0	0	0	0	0	0.5	0.5	0.5	1	1	0	1	N	1	0.5	1	1	1	0	N	1	1	1	1	1	1	0	1
1	24769428	S1_24769428	C	A	0.571429	0.235294	0.109091	1	1	1	1	N	N	1	N	1	N	1	0	0	0	0	0	0	0	0	0.5	0.5	0.5	1	1	0	1	N	1	0.5	1	1	1	0	N	1	1	1	1	1	1	0	1
1	24827004	S1_24827004	T	-	0.71	0.117647	0.0909091	1	1	1	1	1	1	1	1	1	N	1	N	0	0	0	0	0	0.5	0.5	0.5	0.5	0.5	1	1	0.5	1	N	1	0.5	1	1	1	0.5	N	1	1	1	1	1	N	0.5	1
1	24827006	S1_24827006	T	C	0.7	0	0	1	1	1	1	1	1	1	1	1	1	1	0	0	0	0	0	0	0.5	0.5	0.5	0.5	0.5	1	1	0.5	1	1	1	0.5	1	1	1	0.5	0.5	1	1	1	1	1	1	0.5	1
1	24827026	S1_24827026	A	G	0.7	0	0	1	1	1	1	1	1	1	1	1	1	1	0	0	0	0	0	0	0.5	0.5	0.5	0.5	0.5	1	1	0.5	1	1	1	0.5	1	1	1	0.5	0.5	1	1	1	1	1	1	0.5	1
1	24836083	S1_24836083	T	C	0.7	0	0	1	1	1	1	1	1	1	1	1	1	1	0	0	0	0	0	0	0.5	0.5	0.5	0.5	0.5	1	1	0.5	1	1	1	0.5	1	1	1	0.5	0.5	1	1	1	1	1	1	0.5	1
1	24857664	S1_24857664	A	G	0.7	0	0	1	1	1	1	1	1	1	1	1	1	1	0	0	0	0	0	0	0.5	0.5	0.5	0.5	0.5	1	1	0.5	1	1	1	0.5	1	1	1	0.5	0.5	1	1	1	1	1	1	0.5	1
1	24857745	S1_24857745	T	A	0.698113	0.0588235	0.0363636	1	1	1	N	1	1	1	1	1	1	1	0	0	0	0	0	0	0.5	0.5	0.5	0.5	0.5	1	1	0.5	1	1	1	0.5	1	1	1	0.5	1	1	1	1	1	1	1	0.5	1
1	24915320	S1_24915320	G	A	0.7	0	0	1	1	1	1	1	1	1	1	1	1	1	0	0	0	0	0	0	0.5	0.5	0.5	0.5	0.5	1	1	0.5	1	1	1	0.5	1	1	1	0.5	0.5	1	1	1	1	1	1	0.5	1
1	24917672	S1_24917672	A	G	0.711538	0.0588235	0.0545455	1	1	1	1	1	1	1	1	1	1	1	0	0	0	0	0	N	0.5	0.5	0.5	0.5	0.5	1	1	0.5	1	1	1	0.5	1	1	1	0.5	0.5	1	N	1	1	1	1	0.5	1
1	24931351	S1_24931351	G	T	0.71	0.0588235	0.0909091	1	1	1	1	1	1	1	1	1	1	1	0	0	0	0	0	N	0.5	0.5	0.5	0.5	0.5	1	1	0.5	1	1	1	0.5	1	1	N	0.5	N	1	N	1	1	1	1	0.5	1
1	24932532	S1_24932532	T	C	0.72449	0.117647	0.109091	1	1	1	N	1	1	1	1	1	1	N	0	0	0	0	0	0	0.5	0.5	0.5	1	0.5	1	1	1	1	1	1	0.5	1	1	1	0.5	N	1	1	1	1	1	1	0.5	1
1	24932555	S1_24932555	C	T	0.714286	0.117647	0.109091	1	1	1	N	1	1	1	1	1	1	N	0	0	0	0	0	0	0.5	0.5	0.5	1	0.5	1	1	1	1	0.5	1	0.5	1	1	1	0.5	N	1	1	1	1	1	1	0.5	1
1	24943632	S1_24943632	A	-	0.7	0	0	1	1	1	1	1	1	1	1	1	1	1	0	0	0	0	0	0	0.5	0.5	0.5	0.5	0.5	1	1	0.5	1	1	1	0.5	1	1	1	0.5	0.5	1	1	1	1	1	1	0.5	1
1	24943635	S1_24943635	A	G	0.7	0	0	1	1	1	1	1	1	1	1	1	1	1	0	0	0	0	0	0	0.5	0.5	0.5	0.5	0.5	1	1	0.5	1	1	1	0.5	1	1	1	0.5	0.5	1	1	1	1	1	1	0.5	1
1	24943650	S1_24943650	C	T	0.7	0	0	1	1	1	1	1	1	1	1	1	1	1	0	0	0	0	0	0	0.5	0.5	0.5	0.5	0.5	1	1	0.5	1	1	1	0.5	1	1	1	0.5	0.5	1	1	1	1	1	1	0.5	1
1	24943651	S1_24943651	C	T	0.7	0	0	1	1	1	1	1	1	1	1	1	1	1	0	0	0	0	0	0	0.5	0.5	0.5	0.5	0.5	1	1	0.5	1	1	1	0.5	1	1	1	0.5	0.5	1	1	1	1	1	1	0.5	1
1	24980412	S1_24980412	A	G	0.703704	0	0.0181818	1	1	1	1	1	1	1	1	1	1	1	0	0	0	0	0	0	0.5	0.5	0.5	0.5	0.5	1	1	0.5	1	1	1	0.5	1	1	1	0.5	N	1	1	1	1	1	1	0.5	1
1	24980434	S1_24980434	A	G	0.703704	0	0.0181818	1	1	1	1	1	1	1	1	1	1	1	0	0	0	0	0	0	0.5	0.5	0.5	0.5	0.5	1	1	0.5	1	1	1	0.5	1	1	1	0.5	N	1	1	1	1	1	1	0.5	1
1	24980570	S1_24980570	G	T	0.719512	0.294118	0.254545	1	1	1	1	1	N	1	N	1	1	N	N	0	0	0	N	0	0.5	0.5	N	0.5	0.5	1	1	N	1	1	1	0.5	1	1	1	1	N	N	N	1	1	1	N	0.5	1
1	25022396	S1_25022396	T	-	0.798077	0.117647	0.0545455	1	1	1	1	1	1	1	1	1	1	1	N	0	0	0	0	N	0.5	0.5	0.5	1	1	1	1	0.5	1	1	1	0.5	1	1	1	0.5	N	1	1	1	1	1	1	1	1
1	25022421	S1_25022421	A	T	0.768519	0	0.0181818	1	1	1	1	1	1	1	1	1	1	1	0	0	0	0	0	0	0.5	0.5	0.5	1	1	1	1	0.5	1	1	1	0.5	1	1	1	0.5	N	1	1	1	1	1	1	1	1
1	25022428	S1_25022428	T	A	0.768519	0	0.0181818	1	1	1	1	1	1	1	1	1	1	1	0	0	0	0	0	0	0.5	0.5	0.5	1	1	1	1	0.5	1	1	1	0.5	1	1	1	0.5	N	1	1	1	1	1	1	1	1
1	25023790	S1_25023790	T	C	0.707547	0	0.0363636	1	1	1	1	1	1	1	1	1	1	1	0	0	0	0	0	0	0.5	0.5	0.5	0.5	0.5	1	1	0.5	1	1	1	0.5	1	1	1	0.5	N	1	1	1	1	1	1	0.5	1
1	25023811	S1_25023811	G	A	0.707547	0	0.0363636	1	1	1	1	1	1	1	1	1	1	1	0	0	0	0	0	0	0.5	0.5	0.5	0.5	0.5	1	1	0.5	1	1	1	0.5	1	1	1	0.5	N	1	1	1	1	1	1	0.5	1
1	25024840	S1_25024840	G	T	0.7	0	0	1	1	1	1	1	1	1	1	1	1	1	0	0	0	0	0	0	0.5	0.5	0.5	0.5	0.5	1	1	0.5	1	1	1	0.5	1	1	1	0.5	0.5	1	1	1	1	1	1	0.5	1
1	25028648	S1_25028648	G	A	0.696078	0	0.0727273	1	1	1	1	1	1	1	1	1	1	1	0	0	0	0	0	0	0.5	0.5	0.5	0.5	0.5	1	1	0.5	1	1	1	0.5	1	1	1	0.5	N	1	N	1	1	1	1	0.5	1
1	25096920	S1_25096920	T	C	0.72973	0.235294	0.327273	1	1	1	N	1	1	1	N	1	N	1	0	0	0	N	0	0	0.5	0.5	0.5	0.5	0.5	1	1	N	1	1	1	0.5	1	1	N	N	N	1	N	N	1	1	1	N	1
1	25096962	S1_25096962	C	T	0.72973	0.235294	0.327273	1	1	1	N	1	1	1	N	1	N	1	0	0	0	N	0	0	0.5	0.5	0.5	0.5	0.5	1	1	N	1	1	1	0.5	1	1	N	N	N	1	N	N	1	1	1	N	1
1	25108744	S1_25108744	A	C	0.703704	0	0.0181818	1	1	1	1	1	1	1	1	1	1	1	0	0	0	0	0	0	0.5	0.5	0.5	0.5	0.5	1	1	0.5	1	1	1	0.5	1	1	1	0.5	N	1	1	1	1	1	1	0.5	1
1	25108745	S1_25108745	A	C	0.703704	0	0.0181818	1	1	1	1	1	1	1	1	1	1	1	0	0	0	0	0	0	0.5	0.5	0.5	0.5	0.5	1	1	0.5	1	1	1	0.5	1	1	1	0.5	N	1	1	1	1	1	1	0.5	1
1	25108752	S1_25108752	A	T	0.836957	0.294118	0.163636	1	1	1	1	1	1	1	1	1	1	1	N	0	N	N	N	N	0.5	0.5	0.5	1	1	1	1	0.5	1	1	1	0.5	1	1	1	0.5	N	1	1	1	1	1	1	N	1
1	25111167	S1_25111167	A	C	0.776596	0.117647	0.145455	1	1	1	1	1	1	1	1	1	1	1	0	0	0	N	0	N	0.5	0.5	0.5	0.5	0.5	1	1	1	1	1	1	0.5	1	1	1	1	N	1	N	1	1	1	1	0.5	1
1	25111169	S1_25111169	T	G	0.776596	0.117647	0.145455	1	1	1	1	1	1	1	1	1	1	1	0	0	0	N	0	N	0.5	0.5	0.5	0.5	0.5	1	1	1	1	1	1	0.5	1	1	1	1	N	1	N	1	1	1	1	0.5	1
1	25111171	S1_25111171	A	-	0.776596	0.117647	0.145455	1	1	1	1	1	1	1	1	1	1	1	0	0	0	N	0	N	0.5	0.5	0.5	0.5	0.5	1	1	1	1	1	1	0.5	1	1	1	1	N	1	N	1	1	1	1	0.5	1
1	25121306	S1_25121306	C	G	0.765957	0.294118	0.145455	1	1	1	1	1	1	1	1	1	N	1	0	0	N	N	N	N	N	0.5	0.5	0.5	0.5	1	1	0.5	1	1	1	0.5	1	1	1	0.5	N	1	1	1	1	1	1	0.5	1
1	25129478	S1_25129478	A	G	0.715686	0.0588235	0.0727273	1	1	1	1	1	1	1	1	1	1	1	0	0	0	0	0	N	0.5	0.5	0.5	0.5	0.5	1	1	0.5	1	1	1	0.5	1	1	N	0.5	N	1	1	1	1	1	1	0.5	1
1	25130754	S1_25130754	T	C	0.703704	0	0.0181818	1	1	1	1	1	1	1	1	1	1	1	0	0	0	0	0	0	0.5	0.5	0.5	0.5	0.5	1	1	0.5	1	1	1	0.5	1	1	1	0.5	0.5	1	1	1	1	1	1	0.5	1
1	25159858	S1_25159858	T	C	0.721154	0	0.0545455	1	1	1	1	1	1	1	1	1	1	1	0	0	0	0	0	0	0.5	0.5	0.5	0.5	0.5	1	1	0.5	1	1	1	0.5	1	1	1	0.5	N	1	1	1	1	1	1	0.5	1
1	25200372	S1_25200372	T	G	0.698113	0.0588235	0.0363636	1	1	1	1	1	1	1	1	1	N	1	0	0	0	0	0	0	0.5	0.5	0.5	0.5	0.5	1	1	0.5	1	1	1	0.5	1	1	1	0.5	N	1	1	1	1	1	1	0.5	1
1	25205048	S1_25205048	C	T	0.583333	0.117647	0.345455	1	N	1	1	1	1	1	1	1	N	1	0	0	0	0	0	0	0.5	0.5	N	0	0	1	N	0.5	1	1	1	0	1	1	N	N	N	N	N	N	N	N	N	0.5	1
1	25205051	S1_25205051	A	T	0.583333	0.117647	0.345455	1	N	1	1	1	1	1	1	1	N	1	0	0	0	0	0	0	0.5	0.5	N	0	0	1	N	0.5	1	1	1	0	1	1	N	N	N	N	N	N	N	N	N	0.5	1
1	25205052	S1_25205052	T	A	0.583333	0.117647	0.345455	1	N	1	1	1	1	1	1	1	N	1	0	0	0	0	0	0	0.5	0.5	N	0	0	1	N	0.5	1	1	1	0	1	1	N	N	N	N	N	N	N	N	N	0.5	1
1	25205054	S1_25205054	A	T	0.583333	0.117647	0.345455	1	N	1	1	1	1	1	1	1	N	1	0	0	0	0	0	0	0.5	0.5	N	0	0	1	N	0.5	1	1	1	0	1	1	N	N	N	N	N	N	N	N	N	0.5	1
1	25216257	S1_25216257	C	T	0.7	0	0	1	1	1	1	1	1	1	1	1	1	1	0	0	0	0	0	0	0.5	0.5	0.5	0.5	0.5	1	1	0.5	1	1	1	0.5	1	1	1	0.5	1	1	1	1	1	1	1	0.5	1
1	25241832	S1_25241832	A	-	0.920455	0.294118	0.2	1	1	1	1	1	1	1	1	1	1	1	N	N	N	N	0	N	0.5	1	N	0.5	0.5	1	1	N	1	1	1	1	1	1	1	1	N	1	1	1	1	N	1	1	1
1	25274440	S1_25274440	T	A	0.7	0	0	1	1	1	1	1	1	1	1	1	1	1	0	0	0	0	0	0	0.5	0.5	0.5	0.5	0.5	1	1	0.5	1	1	1	0.5	1	1	1	0.5	0.5	1	1	1	1	1	1	0.5	1
1	25282835	S1_25282835	A	C	0.5	0.294118	0.381818	1	1	1	N	N	N	1	1	1	N	N	0	0	0	0	0	0	0	0.5	N	N	0	1	1	0	1	1	1	0	1	1	N	N	N	N	N	N	N	N	N	N	N
1	25282846	S1_25282846	T	A	0.5	0.294118	0.381818	1	1	1	N	N	N	1	1	1	N	N	0	0	0	0	0	0	0	0.5	N	N	0	1	1	0	1	1	1	0	1	1	N	N	N	N	N	N	N	N	N	N	N
1	25313604	S1_25313604	C	T	0.7	0	0	1	1	1	1	1	1	1	1	1	1	1	0	0	0	0	0	0	0.5	0.5	0.5	0.5	0.5	1	1	0.5	1	1	1	0.5	1	1	1	0.5	0.5	1	1	1	1	1	1	0.5	1
1	25330470	S1_25330470	T	A	0.688679	0.0588235	0.0363636	1	1	1	1	1	1	1	1	1	1	N	0	0	0	0	0	0	0.5	0.5	0.5	0.5	0.5	1	1	1	1	1	1	0.5	1	1	1	0.5	N	1	1	1	1	1	1	0.5	1
1	25342343	S1_25342343	G	A	0.7	0	0	1	1	1	1	1	1	1	1	1	1	1	0	0	0	0	0	0	0.5	0.5	0.5	0.5	0.5	1	1	0.5	1	1	1	0.5	1	1	1	0.5	0.5	1	1	1	1	1	1	0.5	1
1	25342410	S1_25342410	G	A	0.7	0	0	1	1	1	1	1	1	1	1	1	1	1	0	0	0	0	0	0	0.5	0.5	0.5	0.5	0.5	1	1	0.5	1	1	1	0.5	1	1	1	0.5	0.5	1	1	1	1	1	1	0.5	1
1	25342441	S1_25342441	G	-	0.7	0	0	1	1	1	1	1	1	1	1	1	1	1	0	0	0	0	0	0	0.5	0.5	0.5	0.5	0.5	1	1	0.5	1	1	1	0.5	1	1	1	0.5	0.5	1	1	1	1	1	1	0.5	1
1	25355219	S1_25355219	C	T	0.75	0.294118	0.418182	1	1	1	N	1	N	1	1	1	1	N	0	0	N	0	0	N	0.5	0.5	N	N	0.5	1	1	N	1	1	1	0.5	1	N	N	N	N	N	N	N	1	1	1	0.5	1
1	25359037	S1_25359037	C	G	0.709091	0	0	1	1	1	1	1	1	1	1	1	1	1	0	0	0	0	0	0	0.5	0.5	0.5	0.5	0.5	1	1	0.5	1	1	1	0.5	1	1	1	0.5	1	1	1	1	1	1	1	0.5	1
1	25359118	S1_25359118	G	A	0.7	0.0588235	0.0909091	1	1	0.5	1	1	1	1	1	1	N	1	0	0	0	0	0	0	0.5	0.5	0.5	0.5	1	1	1	0.5	1	1	1	0.5	1	1	1	0.5	N	1	N	1	1	1	1	N	1
1	25359124	S1_25359124	A	T	0.7	0.0588235	0.0909091	1	1	0.5	1	1	1	1	1	1	N	1	0	0	0	0	0	0	0.5	0.5	0.5	0.5	1	1	1	0.5	1	1	1	0.5	1	1	1	0.5	N	1	N	1	1	1	1	N	1
1	25411265	S1_25411265	A	G	0.688889	0.117647	0.181818	1	1	1	1	1	1	1	1	1	N	N	0	0	0	0	0	0	0.5	0.5	N	0.5	0.5	1	1	0.5	1	1	1	0.5	1	1	1	0.5	N	1	1	N	1	1	1	0.5	1
1	25427324	S1_25427324	C	T	0.744898	0.0588235	0.109091	1	1	1	1	1	1	1	1	1	1	1	0	0	0	0	0	N	0.5	0.5	0.5	0.5	0.5	1	1	1	1	1	1	0.5	1	1	1	0.5	N	1	N	1	1	1	1	0.5	1
1	25427326	S1_25427326	G	C	0.744898	0.0588235	0.109091	1	1	1	1	1	1	1	1	1	1	1	0	0	0	0	0	N	0.5	0.5	0.5	0.5	0.5	1	1	1	1	1	1	0.5	1	1	1	0.5	N	1	N	1	1	1	1	0.5	1
1	25519247	S1_25519247	G	A	0.714286	0.117647	0.236364	N	1	1	1	1	1	1	1	1	1	1	0	0	0	0	0	N	0.5	0.5	0.5	0.5	0.5	1	1	0	1	1	1	0.5	1	1	N	1	N	1	N	N	1	1	1	N	1
1	25519271	S1_25519271	A	G	0.72093	0.0588235	0.218182	1	1	1	1	1	1	1	1	1	1	1	0	0	0	0	0	N	0.5	0.5	0.5	0.5	0.5	1	1	0	1	1	1	0.5	1	1	N	1	N	1	N	N	1	1	1	N	1
1	25519277	S1_25519277	G	A	0.72093	0.0588235	0.218182	1	1	1	1	1	1	1	1	1	1	1	0	0	0	0	0	N	0.5	0.5	0.5	0.5	0.5	1	1	0	1	1	1	0.5	1	1	N	1	N	1	N	N	1	1	1	N	1
1	25519281	S1_25519281	C	G	0.72093	0.0588235	0.218182	1	1	1	1	1	1	1	1	1	1	1	0	0	0	0	0	N	0.5	0.5	0.5	0.5	0.5	1	1	0	1	1	1	0.5	1	1	N	1	N	1	N	N	1	1	1	N	1
1	25592958	S1_25592958	C	T	0.707547	0	0.0363636	1	1	1	1	1	1	1	1	1	1	1	0	0	0	0	0	0	0.5	0.5	0.5	0.5	0.5	1	1	0.5	1	1	1	0.5	1	1	1	0.5	N	1	1	1	1	1	1	0.5	1
1	25593058	S1_25593058	T	C	0.759615	0	0.0545455	1	1	1	1	1	1	1	1	1	1	1	0	0	0	0	0	0	0.5	0.5	0.5	1	1	1	1	0.5	1	1	1	0.5	1	1	1	0.5	0.5	1	N	1	1	1	1	1	1
1	25593127	S1_25593127	T	A	0.7375	0.294118	0.272727	1	1	1	N	1	N	1	1	1	1	N	N	0	0	N	0	0	0.5	0.5	0.5	0.5	0.5	N	1	0.5	1	1	1	0.5	1	1	1	N	N	N	1	1	1	1	1	0.5	1
1	25593154	S1_25593154	T	G	0.7375	0.294118	0.272727	1	1	1	N	1	N	1	1	1	1	N	N	0	0	N	0	0	0.5	0.5	0.5	0.5	0.5	N	1	0.5	1	1	1	0.5	1	1	1	N	N	N	1	1	1	1	1	0.5	1
1	25596644	S1_25596644	T	C	0.7	0	0	1	1	1	1	1	1	1	1	1	1	1	0	0	0	0	0	0	0.5	0.5	0.5	0.5	0.5	1	1	0.5	1	1	1	0.5	1	1	1	0.5	0.5	1	1	1	1	1	1	0.5	1
1	25690429	S1_25690429	A	T	0.728261	0.0588235	0.163636	1	1	1	1	1	1	1	1	1	1	1	0	0	N	0	0	0	0.5	0.5	0.5	0.5	0.5	1	1	N	1	1	1	0.5	1	1	1	0.5	N	N	N	N	1	1	1	0.5	1
1	25725252	S1_25725252	T	-	0.703704	0	0.0181818	1	1	1	1	1	1	1	1	1	1	1	0	0	0	0	0	0	0.5	0.5	0.5	0.5	0.5	1	1	0.5	1	1	1	0.5	1	1	1	0.5	N	1	1	1	1	1	1	0.5	1
1	25726606	S1_25726606	A	-	0.7	0	0	1	1	1	1	1	1	1	1	1	1	1	0	0	0	0	0	0	0.5	0.5	0.5	0.5	0.5	1	1	0.5	1	1	1	0.5	1	1	1	0.5	0.5	1	1	1	1	1	1	0.5	1
1	25728441	S1_25728441	C	-	0.75	0.176471	0.2	1	1	1	1	1	1	1	1	1	N	1	0	0	N	0	0	N	0.5	0.5	N	0.5	0.5	1	1	N	1	1	1	0.5	1	1	1	0.5	N	1	1	1	1	N	1	0.5	1
1	25728487	S1_25728487	A	G	0.75	0.176471	0.2	1	1	1	1	1	1	1	1	1	N	1	0	0	N	0	0	N	0.5	0.5	N	0.5	0.5	1	1	N	1	1	1	0.5	1	1	1	0.5	N	1	1	1	1	N	1	0.5	1
1	25731025	S1_25731025	C	A	0.71875	0.0588235	0.127273	1	1	1	1	1	1	1	1	1	1	1	0	0	0	0	0	N	0.5	0.5	0.5	0	0.5	1	1	N	1	1	1	0.5	1	1	1	0.5	N	1	N	1	1	1	1	0.5	1
1	25731730	S1_25731730	T	-	0.693878	0.0588235	0.109091	1	1	1	N	1	1	1	1	1	1	1	0	0	0	0	0	0	0.5	0.5	0.5	0.5	0.5	1	1	N	1	1	1	0.5	1	1	1	0.5	N	1	N	1	1	1	1	0.5	1
1	25731814	S1_25731814	A	G	0.677778	0.117647	0.181818	1	1	1	N	1	1	1	1	1	1	N	0	0	0	0	0	0	0.5	0.5	0.5	0.5	0.5	1	1	0	1	1	1	0.5	1	1	N	0.5	N	N	N	1	1	1	1	N	1
1	25731848	S1_25731848	C	T	0.677778	0.117647	0.181818	1	1	1	N	1	1	1	1	1	1	N	0	0	0	0	0	0	0.5	0.5	0.5	0.5	0.5	1	1	0	1	1	1	0.5	1	1	N	0.5	N	N	N	1	1	1	1	N	1
1	25745219	S1_25745219	T	C	0.714286	0.0588235	0.109091	1	1	1	1	1	1	1	1	1	1	1	0	0	0	0	0	N	0.5	0.5	0.5	0.5	0.5	1	1	0.5	1	1	1	0.5	1	1	1	0.5	N	1	N	N	1	1	1	0.5	1
1	25773355	S1_25773355	G	A	0.209302	0.117647	0.218182	0	0	0	0	0	0	0	0	0	0	0	1	1	1	N	1	N	0.5	0	0.5	N	0.5	0	0	0	0	0	0	0	0	0	N	N	N	0	N	0	0	0	0	0	0
1	25813500	S1_25813500	A	G	0.263636	0	0	0	0	0	0	0	0	0	0	0	0	0	1	1	1	1	1	1	0.5	0	0.5	0.5	0.5	0	0	0	0	0	0	0	0	0	0	0.5	0.5	0	0	0	0	0	0	0.5	0
1	25841049	S1_25841049	A	C	0.268519	0	0.0181818	0	0	0	0	0	0	0	0	0	0	0	1	1	1	1	1	1	0.5	0	0.5	0.5	0.5	0	0	0	0	0	0	0	0	0	0	0.5	0.5	0	N	0	0	0	0	0.5	0
1	25861319	S1_25861319	C	T	0.346939	0.0588235	0.109091	0	0	N	0	0	0	0	0	0	0	0.5	1	1	1	1	1	1	0.5	0	1	0.5	0.5	0	0	0	0	0	0.5	0	0	0	0	1	N	0	N	0	N	0	N	0.5	0
1	25861333	S1_25861333	C	A	0.306122	0.0588235	0.109091	0	0	N	0	0	0	0	0	0	0	0	1	1	1	1	1	1	0.5	0	1	0.5	0.5	0	0	0	0	0	0	0	0	0	0	1	N	0	N	0	N	0	N	0.5	0
1	25861464	S1_25861464	A	T	0.34	0.117647	0.0909091	0	0	0	N	0	0	0	0	0	N	0	1	1	1	1	1	1	0.5	0	0.5	1	0.5	0	0	0	0	0	0	0	0	0	0	0.5	0.5	0	N	0	N	0	N	0.5	0
1	25885268	S1_25885268	T	A	0.25	0	0.0181818	0	0	0	0	0	0	0	0	0	0	0	1	1	1	1	1	1	0.5	0	0.5	0.5	0.5	0	0	0	0	0	0	0	0	0	0	0	N	0	0	0	0	0	0	0.5	0
1	25885277	S1_25885277	A	G	0.25	0	0.0181818	0	0	0	0	0	0	0	0	0	0	0	1	1	1	1	1	1	0.5	0	0.5	0.5	0.5	0	0	0	0	0	0	0	0	0	0	0	N	0	0	0	0	0	0	0.5	0
1	25885736	S1_25885736	G	A	0.25	0	0.0181818	0	0	0	0	0	0	0	0	0	0	0	1	1	1	1	1	1	0.5	0	0.5	0.5	0.5	0	0	0	0	0	0	0	0	0	0	0	0.5	0	0	0	0	0	0	0.5	0
1	25953136	S1_25953136	A	C	0.26	0.0588235	0.0909091	0	0	0	N	0	0	0	0	0	0	0	1	1	1	1	1	1	0.5	0	0.5	0.5	0.5	0	0	0	0	0	0	0	0	0	N	0	N	0	0	0	0	0	0	0.5	0
1	25961328	S1_25961328	T	A	0.133333	0.294118	0.181818	0	0	0	0	0	0	0	0	0	N	N	1	1	N	1	N	N	0.5	0	N	0.5	0.5	0	0	0	0	0	0	0	0	0	0	0	N	0	0	0	0	0	0	0.5	0
1	25961332	S1_25961332	A	G	0.133333	0.294118	0.181818	0	0	0	0	0	0	0	0	0	N	N	1	1	N	1	N	N	0.5	0	N	0.5	0.5	0	0	0	0	0	0	0	0	0	0	0	N	0	0	0	0	0	0	0.5	0
1	25961336	S1_25961336	C	A	0.133333	0.294118	0.181818	0	0	0	0	0	0	0	0	0	N	N	1	1	N	1	N	N	0.5	0	N	0.5	0.5	0	0	0	0	0	0	0	0	0	0	0	N	0	0	0	0	0	0	0.5	0
1	25961339	S1_25961339	C	A	0.133333	0.294118	0.181818	0	0	0	0	0	0	0	0	0	N	N	1	1	N	1	N	N	0.5	0	N	0.5	0.5	0	0	0	0	0	0	0	0	0	0	0	N	0	0	0	0	0	0	0.5	0
1	25961363	S1_25961363	A	G	0.133333	0.294118	0.181818	0	0	0	0	0	0	0	0	0	N	N	1	1	N	1	N	N	0.5	0	N	0.5	0.5	0	0	0	0	0	0	0	0	0	0	0	N	0	0	0	0	0	0	0.5	0
1	25961435	S1_25961435	G	A	0.158537	0.294118	0.254545	0	0	0	0	0	0	0	0	0	N	N	1	N	N	1	N	1	0.5	0	N	0.5	0.5	0	0	N	0	0	0	0	0	0	0	0	N	0	0	0	0	N	0	0.5	0
1	25961437	S1_25961437	T	A	0.158537	0.294118	0.254545	0	0	0	0	0	0	0	0	0	N	N	1	N	N	1	N	1	0.5	0	N	0.5	0.5	0	0	N	0	0	0	0	0	0	0	0	N	0	0	0	0	N	0	0.5	0
1	25961442	S1_25961442	T	G	0.158537	0.294118	0.254545	0	0	0	0	0	0	0	0	0	N	N	1	N	N	1	N	1	0.5	0	N	0.5	0.5	0	0	N	0	0	0	0	0	0	0	0	N	0	0	0	0	N	0	0.5	0
1	25961445	S1_25961445	T	G	0.158537	0.294118	0.254545	0	0	0	0	0	0	0	0	0	N	N	1	N	N	1	N	1	0.5	0	N	0.5	0.5	0	0	N	0	0	0	0	0	0	0	0	N	0	0	0	0	N	0	0.5	0
1	25961447	S1_25961447	T	-	0.170732	0.294118	0.254545	0	0	0	0	0	0	0	0	0	N	N	1	N	N	1	N	1	0.5	0	N	0.5	0.5	0	0	N	0	0	0	0	0	0.5	0	0	N	0	0	0	0	N	0	0.5	0
1	26035448	S1_26035448	C	-	0.37931	0.176471	0.472727	N	0	0	0	0	0	0	0	0	0	N	1	1	1	1	1	N	1	N	N	1	1	N	0	N	0	N	0	N	N	N	0	0	N	N	N	N	0	N	N	N	0
1	26035586	S1_26035586	C	T	0.245098	0	0.0727273	0	0	0	0	0	0	0	0	0	0	0	1	1	1	1	1	1	0.5	0	0.5	N	0.5	0	0	0	0	0	0	0	0	0	0	0	N	0	N	0	0	0	0	0.5	0
1	26035591	S1_26035591	A	G	0.245098	0	0.0727273	0	0	0	0	0	0	0	0	0	0	0	1	1	1	1	1	1	0.5	0	0.5	N	0.5	0	0	0	0	0	0	0	0	0	0	0	N	0	N	0	0	0	0	0.5	0
1	26044457	S1_26044457	G	A	0.254545	0	0	0	0	0	0	0	0	0	0	0	0	0	1	1	1	1	1	1	0.5	0	0.5	0.5	0.5	0	0	0	0	0	0	0	0	0	0	0	0.5	0	0	0	0	0	0	0.5	0
1	26045631	S1_26045631	G	T	0.132653	0.294118	0.109091	0	0	0	0	0	0	0	0	0	0	0	1	N	N	N	N	N	0.5	0	0.5	0.5	0.5	0	0	0	0	0	0	0	0	0	0	0	N	0	0	0	0	0	0	0	0
1	26045640	S1_26045640	A	T	0.132653	0.294118	0.109091	0	0	0	0	0	0	0	0	0	0	0	1	N	N	N	N	N	0.5	0	0.5	0.5	0.5	0	0	0	0	0	0	0	0	0	0	0	N	0	0	0	0	0	0	0	0
1	26059860	S1_26059860	G	A	0.254717	0	0.0363636	0	0	0	0	0	0	0	0	0	0	0	1	1	1	1	1	1	0.5	0	0.5	0.5	0.5	0	0	0	0	0	0	0	0	0	0	0	N	0	0	0	0	0	0	0.5	0
1	26060024	S1_26060024	T	A	0.202128	0	0.145455	0	0	0	0	0	0	0	0	0	0	0	1	1	1	1	1	1	0.5	0	N	0.5	0.5	0	0	0	0	0	0	0	0	0	0	0	N	0	N	0	N	0	0	0	0
1	26085169	S1_26085169	T	C	0.2	0.117647	0.0909091	0	0	0	0	0	0	0	0	0	0	0	1	1	N	1	1	N	0.5	0	0.5	0	0.5	0	0	0	0	0	0	0	0	0	0	0	N	0	0	0	0	0	0	0.5	0
1	26085176	S1_26085176	T	A	0.2	0.117647	0.0909091	0	0	0	0	0	0	0	0	0	0	0	1	1	N	1	1	N	0.5	0	0.5	0	0.5	0	0	0	0	0	0	0	0	0	0	0	N	0	0	0	0	0	0	0.5	0
1	26085187	S1_26085187	C	T	0.2	0.117647	0.0909091	0	0	0	0	0	0	0	0	0	0	0	1	1	N	1	1	N	0.5	0	0.5	0	0.5	0	0	0	0	0	0	0	0	0	0	0	N	0	0	0	0	0	0	0.5	0
1	26085213	S1_26085213	A	T	0.2	0.117647	0.0909091	0	0	0	0	0	0	0	0	0	0	0	1	1	N	1	1	N	0.5	0	0.5	0	0.5	0	0	0	0	0	0	0	0	0	0	0	N	0	0	0	0	0	0	0.5	0
1	26098681	S1_26098681	A	-	0.296296	0	0.0181818	0	0	0	0	0	0	0	0	0	0	0	1	1	1	1	1	1	0.5	0	0.5	0.5	1	0	0	0	0	0	0	0	0	0	0	0	0.5	0	N	0	0	0	0	0.5	0
1	26098689	S1_26098689	C	A	0.296296	0	0.0181818	0	0	0	0	0	0	0	0	0	0	0	1	1	1	1	1	1	0.5	0	0.5	0.5	1	0	0	0	0	0	0	0	0	0	0	0	0.5	0	N	0	0	0	0	0.5	0
1	26098694	S1_26098694	A	C	0.296296	0	0.0181818	0	0	0	0	0	0	0	0	0	0	0	1	1	1	1	1	1	0.5	0	0.5	0.5	1	0	0	0	0	0	0	0	0	0	0	0	0.5	0	N	0	0	0	0	0.5	0
1	26098719	S1_26098719	A	T	0.296296	0	0.0181818	0	0	0	0	0	0	0	0	0	0	0	1	1	1	1	1	1	0.5	0	0.5	0.5	1	0	0	0	0	0	0	0	0	0	0	0	0.5	0	N	0	0	0	0	0.5	0
1	26100398	S1_26100398	C	T	0.25	0.0588235	0.127273	0	0	0	0	0	0	0	0	0	0	0	1	1	1	1	1	N	0.5	0	0.5	0.5	0.5	0	0	0	0	0	0	0	0	0	N	0	1	N	N	0	0	0	0	0.5	0
1	26100496	S1_26100496	G	A	0.22449	0	0.109091	0	0	0	0	0	0	0	0	0	0	0	1	1	1	1	1	1	0	0	0.5	0.5	0.5	0	0	0	0	0	0	0	0	0	N	0	N	0	0	0	0	0	0	0.5	0
1	26100514	S1_26100514	C	T	0.234694	0	0.109091	0	0	0	0	0	0	0	0	0	0	0	1	1	1	1	1	1	0.5	0	0.5	0.5	0.5	0	0	0	0	0	0	0	0	0	N	0	N	0	0	0	0	0	0	0.5	0
1	26102811	S1_26102811	A	T	0.173469	0.117647	0.109091	0	0	0	0	0	0	0	0	0	0	0	1	1	1	N	1	N	0.5	0	0.5	0.5	0.5	0	0	0	0	0	0	0	0	0	0	0	N	0	N	0	0	0	0	0	0
1	26102853	S1_26102853	G	T	0.173469	0.117647	0.109091	0	0	0	0	0	0	0	0	0	0	0	1	1	1	N	1	N	0.5	0	0.5	0.5	0.5	0	0	0	0	0	0	0	0	0	0	0	N	0	N	0	0	0	0	0	0
1	26102855	S1_26102855	G	-	0.173469	0.117647	0.109091	0	0	0	0	0	0	0	0	0	0	0	1	1	1	N	1	N	0.5	0	0.5	0.5	0.5	0	0	0	0	0	0	0	0	0	0	0	N	0	N	0	0	0	0	0	0
1	26151976	S1_26151976	A	G	0.185185	0	0.0181818	0	0	0	0	0	0	0	0	0	0	0	1	1	1	1	1	1	0.5	0	0	0.5	0.5	0	0	0	0	0	0	0	0	0	0	0	N	0	0	0	0	0	0	0.5	0
1	26152000	S1_26152000	C	T	0.185185	0	0.0181818	0	0	0	0	0	0	0	0	0	0	0	1	1	1	1	1	1	0.5	0	0	0.5	0.5	0	0	0	0	0	0	0	0	0	0	0	N	0	0	0	0	0	0	0.5	0
1	26153268	S1_26153268	C	A	0.204545	0.176471	0.2	0	0	0	0	0	0	0	0	0	N	0	1	1	N	1	1	N	0.5	0	N	0.5	0.5	0	0	0	0	0	0	0	0	0	0	0	N	0	0	0	0	0	N	0.5	0
1	26182283	S1_26182283	G	T	0.316327	0.235294	0.109091	0	0	0	N	N	0	0	0	N	N	0	1	1	1	1	1	1	0.5	0	0.5	0.5	0.5	0	0	0	0	0	0	0	0	0	0	0	N	0	0	0	0	0	0	0.5	0
1	26233836	S1_26233836	C	T	0.22619	0.176471	0.236364	0	0	0	0	0.5	0	0	0	N	0	0	1	1	N	N	1	1	0.5	0	0.5	0.5	0.5	0	0	0	0	0	0	0	0	N	N	0	N	0	N	N	0	0	0	0.5	0
1	26248633	S1_26248633	T	A	0.254902	0.0588235	0.0727273	0	0	0	N	0	0	0	0	0	0	0	1	1	1	1	1	1	0.5	0	0.5	0.5	0.5	0	0	0	0	0	0	0	0	0	0	0	0.5	0	N	0	0	0	0	0.5	0
1	26356101	S1_26356101	C	G	0.245455	0	0	0	0	0	0	0	0	0	0	0	0	0	1	1	1	1	1	1	0	0	0.5	0.5	0.5	0	0	0	0	0	0	0	0	0	0	0	0.5	0	0	0	0	0	0	0.5	0
1	26365696	S1_26365696	T	C	0.24	0	0.0909091	0	0	0	0	0	0	0	0	0	0	0	1	1	1	1	1	1	0.5	0	0.5	0.5	0.5	0	0	0	0	0	0	0	0	N	0	0	N	0	0	0	0	0	0	0.5	0
1	26366632	S1_26366632	C	G	0.0612245	0.235294	0.109091	0	0	0	0	0	0	0	0	0	0	0	N	N	1	N	1	N	0.5	0	0	0.5	0	0	0	0	0	0	0	0	0	0	0	0	N	0	0	0	0	0	0	0	0
1	26373693	S1_26373693	C	-	0.25	0	0.0181818	0	0	0	0	0	0	0	0	0	0	0	1	1	1	1	1	1	0.5	0	0.5	0.5	0.5	0	0	0	0	0	0	0	0	0	0	0	N	0	0	0	0	0	0	0.5	0
1	26373696	S1_26373696	T	C	0.25	0	0.0181818	0	0	0	0	0	0	0	0	0	0	0	1	1	1	1	1	1	0.5	0	0.5	0.5	0.5	0	0	0	0	0	0	0	0	0	0	0	N	0	0	0	0	0	0	0.5	0
1	26392731	S1_26392731	A	T	0.231707	0.117647	0.254545	0	0	0	0	0	N	0	0	0	0	0	1	1	1	1	1	N	0.5	0	0.5	0.5	0.5	0	0	0	0	0	0	0	0	0	N	0	N	N	0	N	N	0	0	N	0
1	26412848	S1_26412848	A	T	0.155556	0.176471	0.181818	0	0	0	0	0	0	0	0	0	0	0	1	1	N	N	1	N	0.5	0	0.5	0	0.5	0	0	0	0	0	0	0	0	0	N	0	N	0	0	0	0	0	0	0.5	0
1	26412854	S1_26412854	A	T	0.155556	0.176471	0.181818	0	0	0	0	0	0	0	0	0	0	0	1	1	N	N	1	N	0.5	0	0.5	0	0.5	0	0	0	0	0	0	0	0	0	N	0	N	0	0	0	0	0	0	0.5	0
1	26412886	S1_26412886	A	-	0.844444	0.176471	0.181818	1	1	1	1	1	1	1	1	1	1	1	0	0	N	N	0	N	0.5	1	0.5	1	0.5	1	1	1	1	1	1	1	1	1	N	1	N	1	1	1	1	1	1	0.5	1
1	26465577	S1_26465577	A	-	0.259259	0	0.0181818	0	0	0	0	0	0	0	0	0	0	0	1	1	1	1	1	1	0.5	0	0.5	0.5	0.5	0	0	0	0	0	0	0	0	0	0.5	0	N	0	0	0	0	0	0	0.5	0
1	26473555	S1_26473555	T	C	0.25	0	0.0181818	0	0	0	0	0	0	0	0	0	0	0	1	1	1	1	1	1	0.5	0	0.5	0.5	0.5	0	0	0	0	0	0	0	0	0	0	0	N	0	0	0	0	0	0	0.5	0
1	26473578	S1_26473578	T	A	0.25	0	0.0181818	0	0	0	0	0	0	0	0	0	0	0	1	1	1	1	1	1	0.5	0	0.5	0.5	0.5	0	0	0	0	0	0	0	0	0	0	0	N	0	0	0	0	0	0	0.5	0
1	26485537	S1_26485537	A	G	0.245455	0	0	0	0	0	0	0	0	0	0	0	0	0	1	1	1	1	1	1	0.5	0	0.5	0.5	0.5	0	0	0	0	0	0	0	0	0	0	0	0	0	0	0	0	0	0	0.5	0
1	26553553	S1_26553553	T	C	0.208333	0.117647	0.127273	0	0	0	0	0	0	0	0	0	0	0	1	1	N	1	1	N	0.5	0	N	0.5	0.5	0	0	0	0	0	0	0	0	0	0	0.5	N	0	0	0	0	0	0	0.5	0
1	26570586	S1_26570586	C	-	0.217391	0.176471	0.163636	0	0	0	0	0	0	N	0	0	N	N	1	1	1	1	1	1	0.5	0	0.5	0	0	0	0	0	0	0	0	0	0	0	0	0	N	0	0	0	0	N	0	0	0
1	26577190	S1_26577190	G	A	0.240741	0.0588235	0.0181818	0	0	0	0	0	0	0	0	0	0	0	1	1	1	1	1	N	0.5	0	0.5	0.5	0.5	0	0	0	0	0	0	0	0	0	0	0	0.5	0	0	0	0	0	0	0.5	0
1	26615478	S1_26615478	G	A	0.21	0.235294	0.0909091	0	0	0	0	0	0	0	0	0	0	N	N	1	1	N	N	1	0.5	0	0.5	0.5	0.5	0	0	0	0	0	0	0	0	0	0	0	N	0	0	0	0	0	0	0.5	0
1	26615501	S1_26615501	G	T	0.21	0.235294	0.0909091	0	0	0	0	0	0	0	0	0	0	N	N	1	1	N	N	1	0.5	0	0.5	0.5	0.5	0	0	0	0	0	0	0	0	0	0	0	N	0	0	0	0	0	0	0.5	0
1	26630489	S1_26630489	G	T	0.21	0.0588235	0.0909091	0	0	0	0	0	0	0	0	0	0	0	1	1	1	1	1	N	0.5	0	N	0.5	0.5	0	0	0	0	0	0	0	0	0	0	0	N	0	0	0	0	0	0	0.5	0
1	26632502	S1_26632502	G	A	0.25	0.0588235	0.0545455	0	0	0	0	0	0	0	0	0	N	0	1	1	1	1	1	1	0.5	0	N	0.5	0.5	0	0	0	0	0	0	0	0	0	0	0	N	0	0	0	0	0	0	0.5	0
1	26632565	S1_26632565	C	G	0.25	0.0588235	0.127273	0	0	0	0	0	0	0	0	0	0	N	1	1	1	1	1	1	0.5	0	0.5	0.5	0.5	0	0	0	0	0	0	0	0	0	0	0	N	N	0	0	0	0	0	0.5	0
1	26666043	S1_26666043	A	C	0.255319	0.0588235	0.145455	0	0	0.5	0	0	0	0	0	0	0	N	1	1	1	1	1	1	0.5	0	0.5	0.5	0.5	0	0	0	0	0	0	0	0	0	N	0	N	0	N	0	0	0	0	N	0
1	26674493	S1_26674493	C	A	0.173913	0.117647	0.163636	0	0	0	0	0	0	0	0	0	0	0	N	1	N	1	1	1	0.5	0	N	N	N	0	0	0	0	0	0	N	0	0	0	0	N	0	0	0	0	0	0	0.5	0
1	26674494	S1_26674494	C	G	0.173913	0.117647	0.163636	0	0	0	0	0	0	0	0	0	0	0	N	1	N	1	1	1	0.5	0	N	N	N	0	0	0	0	0	0	N	0	0	0	0	N	0	0	0	0	0	0	0.5	0
1	26674500	S1_26674500	T	G	0.173913	0.117647	0.163636	0	0	0	0	0	0	0	0	0	0	0	N	1	N	1	1	1	0.5	0	N	N	N	0	0	0	0	0	0	N	0	0	0	0	N	0	0	0	0	0	0	0.5	0
1	26674503	S1_26674503	A	T	0.173913	0.117647	0.163636	0	0	0	0	0	0	0	0	0	0	0	N	1	N	1	1	1	0.5	0	N	N	N	0	0	0	0	0	0	N	0	0	0	0	N	0	0	0	0	0	0	0.5	0
1	26674504	S1_26674504	C	T	0.173913	0.117647	0.163636	0	0	0	0	0	0	0	0	0	0	0	N	1	N	1	1	1	0.5	0	N	N	N	0	0	0	0	0	0	N	0	0	0	0	N	0	0	0	0	0	0	0.5	0
1	26674506	S1_26674506	C	A	0.159091	0.117647	0.2	0	0	0	0	0	0	0	0	0	0	0	N	1	N	1	1	1	0.5	0	N	N	N	0	0	0	0	0	0	N	0	0	0	0	N	0	0	0	0	0	0	N	0
1	26674507	S1_26674507	G	T	0.173913	0.117647	0.163636	0	0	0	0	0	0	0	0	0	0	0	N	1	N	1	1	1	0.5	0	N	N	N	0	0	0	0	0	0	N	0	0	0	0	N	0	0	0	0	0	0	0.5	0
1	26674509	S1_26674509	C	T	0.173913	0.117647	0.163636	0	0	0	0	0	0	0	0	0	0	0	N	1	N	1	1	1	0.5	0	N	N	N	0	0	0	0	0	0	N	0	0	0	0	N	0	0	0	0	0	0	0.5	0
1	26683868	S1_26683868	G	C	0.245098	0.117647	0.0727273	0	0	0	0	0	0	0	N	0	0	N	1	1	1	1	1	1	0.5	0	0.5	0.5	0.5	0	0	0	0	0	0	0	0	0	N	0	N	0	0	0	0	0	0	0	0
1	26692811	S1_26692811	T	G	0.245455	0	0	0	0	0	0	0	0	0	0	0	0	0	1	1	1	1	1	1	0.5	0	0.5	0.5	0.5	0	0	0	0	0	0	0	0	0	0	0	0.5	0	0	0	0	0	0	0	0
1	26692874	S1_26692874	T	G	0.245455	0	0	0	0	0	0	0	0	0	0	0	0	0	1	1	1	1	1	1	0.5	0	0.5	0.5	0.5	0	0	0	0	0	0	0	0	0	0	0	0.5	0	0	0	0	0	0	0	0
1	26725085	S1_26725085	G	A	0.202128	0.117647	0.145455	0	0	0	0	0	0	0	0	0	0	0	1	1	N	1	1	N	0.5	0	0.5	0.5	0.5	0	0	0	0	0	0	0	0	0	N	0	N	N	0	0	0	0	0	0	0
1	26743993	S1_26743993	C	T	0.192308	0.294118	0.290909	0	0	0	0	0	0	0	0	0	N	N	1	1	N	N	1	N	0.5	0	0.5	0.5	0.5	0	0	N	0	0	0	0	0	0	0	N	N	0	N	0	N	0	0	0	0
1	26794673	S1_26794673	C	T	0.128571	0.294118	0.363636	0	0	N	0	0	0	0	0	0	N	0	1	N	N	1	1	N	0.5	0	N	N	0.5	0	0	N	0	0	N	0	0	0	N	0	N	0	0	0	0	N	0	0	0
1	26794692	S1_26794692	T	-	0.871429	0.294118	0.363636	1	1	N	1	1	1	1	1	1	N	1	0	N	N	0	0	N	0.5	1	N	N	0.5	1	1	N	1	1	N	1	1	1	N	1	N	1	1	1	1	N	1	1	1
1	26794725	S1_26794725	A	-	0.128571	0.294118	0.363636	0	0	N	0	0	0	0	0	0	N	0	1	N	N	1	1	N	0.5	0	N	N	0.5	0	0	N	0	0	N	0	0	0	N	0	N	0	0	0	0	N	0	0	0
1	26796682	S1_26796682	G	A	0.275862	0.294118	0.472727	0	0	N	0	0	0	0	0	N	N	N	N	1	1	1	1	1	0.5	0	N	0.5	0.5	0	0	N	0	0	0	0	0	N	N	N	N	N	N	0	N	N	N	N	0
1	26836555	S1_26836555	G	A	0.227273	0	0	0	0	0	0	0	0	0	0	0	0	0	1	1	1	1	1	1	0.5	0	0.5	0.5	0.5	0	0	0	0	0	0	0	0	0	0	0	0	0	0	0	0	0	0	0	0
1	26836568	S1_26836568	A	T	0.227273	0	0	0	0	0	0	0	0	0	0	0	0	0	1	1	1	1	1	1	0.5	0	0.5	0.5	0.5	0	0	0	0	0	0	0	0	0	0	0	0	0	0	0	0	0	0	0	0
1	26836614	S1_26836614	A	-	0.227273	0	0	0	0	0	0	0	0	0	0	0	0	0	1	1	1	1	1	1	0.5	0	0.5	0.5	0.5	0	0	0	0	0	0	0	0	0	0	0	0	0	0	0	0	0	0	0	0
1	26855351	S1_26855351	A	C	0.625	0.235294	0.418182	1	1	1	N	1	N	1	1	N	1	N	0	0	0	0	0	0	N	1	0	N	0	1	1	1	1	1	1	N	1	1	N	N	N	N	N	N	N	N	1	N	N
1	26855383	S1_26855383	A	G	0.625	0.235294	0.418182	1	1	1	N	1	N	1	1	N	1	N	0	0	0	0	0	0	N	1	0	N	0	1	1	1	1	1	1	N	1	1	N	N	N	N	N	N	N	N	1	N	N
1	26855944	S1_26855944	C	T	0.654762	0.117647	0.236364	1	1	1	N	1	1	1	1	N	1	1	0	0	0	0	0	0	0	1	0	0	0	1	1	1	1	1	1	N	1	1	1	N	N	1	N	N	N	1	1	1	N
1	26869543	S1_26869543	A	G	0.22549	0.0588235	0.0727273	0	0	0	0	0	0	0	0	0	0	N	1	1	1	1	1	1	0.5	0	N	0.5	0.5	0	0	0	0	0	0	0	0	0	0	0	0.5	0	0	0	0	0	0	0	0
1	26869593	S1_26869593	A	T	0.22549	0.0588235	0.0727273	0	0	0	0	0	0	0	0	0	0	N	1	1	1	1	1	1	0.5	0	N	0.5	0.5	0	0	0	0	0	0	0	0	0	0	0	0.5	0	0	0	0	0	0	0	0
1	26896083	S1_26896083	G	A	0.269231	0.235294	0.290909	0	0	0	0	0	0	N	0	N	N	N	1	1	1	1	1	1	0.5	0	N	0.5	N	0	N	N	0	0	N	0	0	0	0	0	N	N	0	0	0	N	0	0	0
1	26939298	S1_26939298	C	T	0.256757	0.117647	0.327273	0	0	0	0	0	N	0	0	0	0	N	1	1	1	1	1	1	0.5	0	N	1	0.5	N	0	0	0	N	0	0	0	N	N	0	N	N	N	N	N	0	0	N	0
1	26983295	S1_26983295	G	T	0.230769	0.0588235	0.0545455	0	0	0	0	0	0	0	0	0	0	N	1	1	1	1	1	1	0.5	0	0.5	0.5	0.5	0	0	0	0	0	0	0	0	0	0	0	N	0	0	0	0	0	0	0	0
1	26983852	S1_26983852	A	G	0.231481	0	0.0181818	0	0	0	0	0	0	0	0	0	0	0	1	1	1	1	1	1	0.5	0	0.5	0.5	0.5	0	0	0	0	0	0	0	0	0	0	0	N	0	0	0	0	0	0	0	0
1	27009899	S1_27009899	A	C	0.153061	0.176471	0.109091	0	0.5	0	0	0	0	0	0	0	0	0	1	1	N	1	N	N	0.5	0	0.5	0	0.5	0	0	0	0	0	0	0	0	0	0	0	N	0	0	0	0	0	0	0	0
1	27009927	S1_27009927	C	T	0.153061	0.176471	0.109091	0	0.5	0	0	0	0	0	0	0	0	0	1	1	N	1	N	N	0.5	0	0.5	0	0.5	0	0	0	0	0	0	0	0	0	0	0	N	0	0	0	0	0	0	0	0
1	27036820	S1_27036820	G	A	0.215909	0.235294	0.2	0	0	0	0	0	0	0	0	N	0	N	1	1	1	N	1	N	0.5	0	N	0.5	0.5	0	0	0	0	0	0	0	0	0	N	0	N	0	N	N	0	0	0	0	0
1	27043035	S1_27043035	A	T	0.214286	0.176471	0.109091	0	0	0	0	0	N	0	0	0	0	N	1	1	N	1	1	1	0.5	0	0.5	0.5	0.5	0	0	0	0	0	0	0	0	0	0	0	N	0	0	0	0	0	0	0	0
1	27043041	S1_27043041	G	T	0.214286	0.176471	0.109091	0	0	0	0	0	N	0	0	0	0	N	1	1	N	1	1	1	0.5	0	0.5	0.5	0.5	0	0	0	0	0	0	0	0	0	0	0	N	0	0	0	0	0	0	0	0
1	27043072	S1_27043072	A	-	0.214286	0.176471	0.109091	0	0	0	0	0	N	0	0	0	0	N	1	1	N	1	1	1	0.5	0	0.5	0.5	0.5	0	0	0	0	0	0	0	0	0	0	0	N	0	0	0	0	0	0	0	0
1	27043308	S1_27043308	A	-	0.193878	0.117647	0.109091	0	0	0	0	0	0	0	0	0	0	0	1	1	N	1	1	N	0.5	0	N	0.5	0.5	0	0	N	0	0	0	0	0	0	0	0	N	0	0	0	0	0	0	0	0
1	27082979	S1_27082979	T	C	0.125	0.176471	0.0545455	0	0	0	0	0	0	0	0	0	0	0	1	1	N	N	1	N	0.5	0	0.5	0.5	0	0	0	0	0	0	0	0	0	0	0	0	0	0	0	0	0	0	0	0	0
1	27092942	S1_27092942	G	A	0.222222	0.294118	0.345455	0	0	0	N	0	0	0	0	0	N	0	1	1	N	N	1	N	0.5	0	0.5	1	N	0	0	N	0	0	0	0	0	0	N	0	N	N	N	N	N	0	0	N	0
1	27102499	S1_27102499	T	C	0.181818	0.235294	0.2	0	0	0	0	0	N	0	0	0	0	N	1	1	N	1	1	N	0.5	0	0.5	0.5	0.5	0	0	0	0	0	0	0	0	0	0	N	N	0	N	0	0	0	0	0	0
1	27127855	S1_27127855	T	G	0.231481	0	0.0181818	0	0	0	0	0	0	0	0	0	0	0	1	1	1	1	1	1	0.5	0	0.5	0.5	0.5	0	0	0	0	0	0	0	0	0	0	0	N	0	0	0	0	0	0	0	0
1	27167364	S1_27167364	T	C	0.135135	0.235294	0.327273	0	0	0	0	0	0	0	0	0	N	0	N	1	N	1	1	N	0	0	0	N	0.5	0	0	N	0	0	0	0	0	0	0	N	N	0	N	0	N	0	N	N	0
1	27167403	S1_27167403	A	-	0.135135	0.235294	0.327273	0	0	0	0	0	0	0	0	0	N	0	N	1	N	1	1	N	0	0	0	N	0.5	0	0	N	0	0	0	0	0	0	0	N	N	0	N	0	N	0	N	N	0
1	27209186	S1_27209186	T	G	0.2	0.176471	0.181818	0	0	0	0	0	0	0	0	0	0	N	1	1	N	1	1	N	0.5	0	N	0.5	0.5	0	0	0	0	0	0	0	0	0	0	0	N	N	N	0	0	0	0	0	0
1	27238240	S1_27238240	C	T	0.25	0	0.0181818	0	0.5	0	0	0	0	0	0	0	0	0	1	1	1	1	1	1	0.5	0	0.5	0.5	0.5	0	0	0	0	0	0	0	0	0	0	0	N	0	0	0	0	0	0	0	0
1	27274474	S1_27274474	A	-	0.0882353	0.176471	0.0727273	0	0.5	0	0	0	0	0	0	0	0	0	1	N	N	1	1	N	1	0	0	0	0	0	0	0	0	0	0	0	0	0	0	0	N	0	0	0	0	0	0	0	0
1	27320807	S1_27320807	A	G	0.236364	0	0	0	0.5	0	0	0	0	0	0	0	0	0	1	1	1	1	1	1	0.5	0	0.5	0.5	0.5	0	0	0	0	0	0	0	0	0	0	0	0.5	0	0	0	0	0	0	0	0
1	27342941	S1_27342941	A	G	0.0816327	0.117647	0.109091	0	0	0	0	0	0	0	0	0	0	0	1	1	N	1	1	N	0	0	0	0	0	0	0	0	0	0	0	0	0	0	0	0	N	0	0	0	0	0	0	0	0
1	27401170	S1_27401170	A	-	0.236364	0	0	0	0.5	0	0	0	0	0	0	0	0	0	1	1	1	1	1	1	0.5	0	0.5	0.5	0.5	0	0	0	0	0	0	0	0	0	0	0	0.5	0	0	0	0	0	0	0	0
1	27461143	S1_27461143	T	C	0.236364	0	0	0	0.5	0	0	0	0	0	0	0	0	0	1	1	1	1	1	1	0.5	0	0.5	0.5	0.5	0	0	0	0	0	0	0	0	0	0	0	0.5	0	0	0	0	0	0	0	0
1	27488795	S1_27488795	C	T	0.245283	0	0.0363636	0	0.5	0	0	0	0	0	0	0	0	0	1	1	1	1	1	1	0.5	0	0.5	0.5	0.5	0	0	0	0	0	0	0	0	0	0	0	N	0	0	0	0	0	0	0	0
1	27519762	S1_27519762	G	C	0.245283	0	0.0363636	0	0.5	0	0	0	0	0	0	0	0	0	1	1	1	1	1	1	0.5	0	0.5	0.5	0.5	0	0	0	0	0	0	0	0	0	0	0	N	0	0	0	0	0	0	0	0
1	27526170	S1_27526170	G	A	0.25	0	0.0545455	0	0.5	0	0	0	0	0	0	0	0	0	1	1	1	1	1	1	0.5	0	0.5	0.5	0.5	0	0	0	0	0	0	0	0	0	0	0	0	0	N	N	0	0	0	0	0
1	27580896	S1_27580896	A	T	0.27381	0.0588235	0.236364	0	0.5	0	0	0	0	0	0	0	0	0	1	1	N	1	1	1	0.5	0	0.5	0.5	0.5	0	0	N	0	0	0	0	0	N	N	N	N	N	N	0	0	0	0	N	0
1	27690287	S1_27690287	G	T	0.234694	0	0.109091	0	0.5	0	0	0	0	0	0	0	0	0	1	1	1	1	1	1	0.5	0	N	0.5	0.5	0	0	0	0	0	0	0	0	0	0	0	1	0	0	0	0	0	0	0	0.5
1	27758489	S1_27758489	A	G	0.273585	0.0588235	0.0363636	0	0.5	0	0	0	0	0	0	0	N	0	1	1	1	1	1	1	0.5	0	0.5	0.5	0.5	0	0	0	0	0	0	0	0	0	0	0	0.5	0	0	0	0	N	0	0	0.5
1	27779846	S1_27779846	C	T	0.191489	0.117647	0.145455	0	0.5	0	0	0	0	0	0	0	N	0	1	1	1	1	1	N	0.5	0	N	0.5	0.5	0	0	0	0	0	0	0	0	0	0	0	N	0	0	0	N	0	0	0	0.5
1	27779904	S1_27779904	T	G	0.191489	0.117647	0.145455	0	0.5	0	0	0	0	0	0	0	N	0	1	1	1	1	1	N	0.5	0	N	0.5	0.5	0	0	0	0	0	0	0	0	0	0	0	N	0	0	0	N	0	0	0	0.5
1	27780077	S1_27780077	G	A	0.238636	0.235294	0.2	0	0.5	0	N	0	0	0	0	0	0	N	N	1	1	1	1	N	0.5	0	0.5	0.5	0.5	0	0	0	0	0	0	0	0	0	0	N	0.5	0	N	0	N	0	0	0	0.5
1	27789095	S1_27789095	T	C	0.245455	0	0	0	0.5	0	0	0	0	0	0	0	0	0	1	1	1	1	1	1	0.5	0	0.5	0.5	0.5	0	0	0	0	0	0	0	0	0	0	0	0.5	0	0	0	0	0	0	0	0.5
1	27789129	S1_27789129	C	T	0.245455	0	0	0	0.5	0	0	0	0	0	0	0	0	0	1	1	1	1	1	1	0.5	0	0.5	0.5	0.5	0	0	0	0	0	0	0	0	0	0	0	0.5	0	0	0	0	0	0	0	0.5
1	27789134	S1_27789134	C	T	0.245455	0	0	0	0.5	0	0	0	0	0	0	0	0	0	1	1	1	1	1	1	0.5	0	0.5	0.5	0.5	0	0	0	0	0	0	0	0	0	0	0	0.5	0	0	0	0	0	0	0	0.5
1	27890002	S1_27890002	A	G	0.240741	0	0.0181818	0	0.5	0	0	0	0	0	0	0	0	0	1	1	1	1	1	1	0.5	0	0.5	0.5	0.5	0	0	0	0	0	0	0	0	0	0	0	N	0	0	0	0	0	0	0	0.5
1	27895048	S1_27895048	T	A	0.127451	0.176471	0.0727273	0	0	0	0	0	0	0	0	0	0	0	1	N	N	1	1	N	0.5	0	0	0.5	0.5	0	0	0	0	0	0	0	0	0	0	0	N	0	0	0	0	0	0	0	0.5
1	27895069	S1_27895069	G	A	0.127451	0.176471	0.0727273	0	0	0	0	0	0	0	0	0	0	0	1	N	N	1	1	N	0.5	0	0	0.5	0.5	0	0	0	0	0	0	0	0	0	0	0	N	0	0	0	0	0	0	0	0.5
1	27899386	S1_27899386	C	T	0.177778	0.117647	0.181818	0	0.5	0	0	0	0	0	0	0	0	0	1	1	N	1	1	N	0.5	0	N	0	0.5	0	0	N	0	0	0	0	0	0	0	0	N	N	0	N	0	0	0	0	0.5
1	27921189	S1_27921189	T	C	0.216981	0.117647	0.0363636	0	0.5	0	0	0	0	0	0	0	0	0	N	1	1	1	N	1	0.5	0	0.5	0.5	0.5	0	0	0	0	0	0	0	0	0	0	0	0.5	0	0	0	0	0	0	0	0.5
1	27944281	S1_27944281	G	-	0.256098	0.176471	0.254545	0	0.5	0	0	0	N	0	0	0	0	0	1	1	1	N	1	N	0.5	0	N	N	0.5	0	0	N	0	0	0	0	0	0	N	N	N	N	N	0	0	0	0	0	0.5
1	27947806	S1_27947806	A	T	0.292683	0.176471	0.254545	0	0.5	0	N	0	0	0	N	0	N	0	1	1	1	1	1	1	0.5	0	0.5	0.5	0.5	0	0	N	0	0	0	0	0	N	N	0	0.5	0	0	0	N	N	N	0	0.5
1	27947831	S1_27947831	A	G	0.264151	0.0588235	0.0363636	0	0.5	0	N	0	0	0	0	0	0	0	1	1	1	1	1	1	0.5	0	1	0.5	0.5	0	0	0	0	0	0	0	0	0	0	0	0.5	0	0	0	0	0	N	0	0.5
1	27947871	S1_27947871	T	C	0.267442	0.176471	0.218182	0	0.5	0	N	0	0	0	0	0	N	0	1	N	1	1	1	1	0.5	0	1	0.5	0.5	0	0	N	0	0	0	0	0	N	0	0	N	0	N	0	0	0	N	0	0.5
1	27990799	S1_27990799	C	A	0.266667	0.176471	0.181818	0	0.5	0	N	0	0	0	0	N	0	0	1	1	1	1	1	N	0.5	0	0.5	0.5	0.5	0	0	0	0	0	0	0	0	0	N	0	N	N	N	0	0	0	0	0	0.5
1	28064998	S1_28064998	T	A	0.25	0.117647	0.2	0	0.5	0	0	0	N	0	0	0	N	0	1	1	1	1	1	1	0.5	0	0.5	0.5	0.5	0	0	0	0	0	0	0	0	0	N	0	N	0	N	N	0	0	0	0	0.5
1	28125242	S1_28125242	C	T	0.22093	0.176471	0.218182	0	0.5	0	0	0	0	0	0	0	0	N	1	1	N	1	1	N	0.5	0	N	0.5	0.5	0	0	N	0	0	0	0	0	0	N	0	N	0	N	0	0	0	0	0	0.5
1	28143682	S1_28143682	C	T	0.261364	0.235294	0.2	0	0.5	0	N	0	N	0	0	N	0	0	1	1	1	1	1	N	0.5	0	0.5	1	0.5	0	0	0	0	0	0	0	0	0	N	0	N	0	N	0	0	0	0	0	0.5
1	28174334	S1_28174334	T	C	0.238636	0.117647	0.2	0	0.5	0	0	0	0	0	0	0	0	N	1	1	1	1	1	N	0.5	0	0.5	0.5	0.5	0	0	0	0	0	0	0	0	0	N	0	N	0	N	0	0	0	0	0	0.5
1	28174373	S1_28174373	A	G	0.25	0.117647	0.2	0	0.5	0	0	0	0	0	0	0	0	N	1	1	1	1	1	N	0.5	0	0.5	0.5	0.5	0	0	0	0	0	0	0	0	0	N	0.5	N	0	N	0	0	0	0	0	0.5
1	28215620	S1_28215620	G	-	0.23	0.0588235	0.0909091	0	0.5	0	0	0	0	0	0	0	0	0	1	1	1	1	1	N	0.5	0	0.5	0.5	0.5	0	0	0	0	0	0	0	0	0	0	0	N	0	0	0	0	0	N	0	0.5
1	28251872	S1_28251872	T	A	0.245455	0	0	0	0.5	0	0	0	0	0	0	0	0	0	1	1	1	1	1	1	0.5	0	0.5	0.5	0.5	0	0	0	0	0	0	0	0	0	0	0	0.5	0	0	0	0	0	0	0	0.5
1	28259909	S1_28259909	G	C	0.245455	0	0	0	0.5	0	0	0	0	0	0	0	0	0	1	1	1	1	1	1	0.5	0	0.5	0.5	0.5	0	0	0	0	0	0	0	0	0	0	0	0.5	0	0	0	0	0	0	0	0.5
1	28361105	S1_28361105	T	-	0.166667	0.235294	0.181818	0	0.5	0	0	0	N	0	0	0	0	0	1	1	1	N	N	N	0.5	0	0	0.5	0.5	0	0	0	0	0	0	0	0	0	N	0	N	0	0	0	0	0	0	N	0
1	28376059	S1_28376059	T	-	0.102941	0.235294	0.381818	0	0.5	0	0	0	0	0	0	0	0	0	1	1	N	N	N	N	0.5	0	N	N	N	0	0	0	0	0	0	0	0	N	N	0	N	N	N	N	0	0	0	0	N
1	28376065	S1_28376065	A	T	0.202381	0.117647	0.236364	0	0.5	0	0	0	0	0	0	0	0	0	1	1	N	N	1	1	0.5	0	0.5	N	0.5	0	0	0	0	0	0	0	0	N	N	0	N	N	N	N	0	0	0	0	N
1	28376072	S1_28376072	C	-	0.202381	0.117647	0.236364	0	0.5	0	0	0	0	0	0	0	0	0	1	1	N	N	1	1	0.5	0	0.5	N	0.5	0	0	0	0	0	0	0	0	N	N	0	N	N	N	N	0	0	0	0	N
1	28441150	S1_28441150	T	C	0.163265	0.0588235	0.109091	0	0.5	0	0	0	0	0	0	0	0	0	1	1	1	1	1	N	0	0	0.5	0	0	0	0	0	0	0	0	0	0	0	N	0	N	0	N	0	0	0	0	0	0
1	28450809	S1_28450809	T	-	0.273585	0	0.0363636	0	0.5	0	0	0	0	0	0	0	0	0	1	1	1	1	1	1	0.5	0	0.5	0.5	0.5	0	0.5	0	0	0	0	0	0.5	0	0	0	N	0	0	0	0.5	0	0	0	0.5
1	28450875	S1_28450875	A	C	0.204082	0.235294	0.109091	0	0.5	0	0	0	0	0	0	0	0	0	1	1	N	N	N	N	0	0	0.5	0.5	0.5	0	0.5	0	0	0	0	0	0.5	0	0	0	N	0	0	0	0.5	0	0	0	0.5
1	28450881	S1_28450881	G	C	0.273585	0	0.0363636	0	0.5	0	0	0	0	0	0	0	0	0	1	1	1	1	1	1	0.5	0	0.5	0.5	0.5	0	0.5	0	0	0	0	0	0.5	0	0	0	N	0	0	0	0.5	0	0	0	0.5
1	28457983	S1_28457983	C	A	0.318182	0.176471	0.4	N	0	1	1	1	N	N	1	1	1	1	0	0	0	0	0	0	0	N	0	0	0	N	0	N	N	N	1	N	0	N	N	1	0	N	N	N	0	N	N	N	0
1	28459254	S1_28459254	T	G	0.228261	0.117647	0.163636	0	0.5	0	0	0	0	0	0	0	0	0	1	1	N	1	1	N	0.5	0	0.5	0.5	0.5	0	0.5	0	0	0	0	0	0.5	0	0	0	N	N	0	N	0.5	0	0	0	0.5
1	28483916	S1_28483916	A	G	0.272727	0	0	0	0.5	0	0	0	0	0	0	0	0	0	1	1	1	1	1	1	0.5	0	0.5	0.5	0.5	0	0.5	0	0	0	0	0	0.5	0	0	0	0.5	0	0	0	0.5	0	0	0	0.5
1	28483946	S1_28483946	G	A	0.272727	0	0	0	0.5	0	0	0	0	0	0	0	0	0	1	1	1	1	1	1	0.5	0	0.5	0.5	0.5	0	0.5	0	0	0	0	0	0.5	0	0	0	0.5	0	0	0	0.5	0	0	0	0.5
1	28529143	S1_28529143	T	C	0.269231	0.0588235	0.0545455	0	0	0	0	0	0	0	0	0	0	N	1	1	1	1	1	1	0.5	0	0.5	0.5	0.5	0	0.5	0	0	0	0	0	0.5	0	0	0	N	0	0	0	0.5	0	0	0	0.5
1	28530227	S1_28530227	C	T	0.283784	0.294118	0.327273	0	0.5	0	N	0	N	0	0	0	N	0	1	1	1	N	1	N	0.5	0	0.5	N	0.5	0	0.5	N	0	0	0	0	0.5	0	0	0	N	0	N	N	N	0	N	N	0.5
1	28531815	S1_28531815	A	-	0.27	0.0588235	0.0909091	0	0.5	0	0	0	0	0	0	0	0	0	1	1	1	1	1	N	0.5	0	0.5	0.5	0.5	0	0.5	N	0	0	0	0	0.5	0	0	0	N	0	N	0	0.5	0	0	0	0.5
1	28588106	S1_28588106	T	C	0.272727	0	0	0	0.5	0	0	0	0	0	0	0	0	0	1	1	1	1	1	1	0.5	0	0.5	0.5	0.5	0	0.5	0	0	0	0	0	0.5	0	0	0	0.5	0	0	0	0.5	0	0	0	0.5
1	28594264	S1_28594264	A	T	0.25	0.294118	0.345455	0	0.5	0	N	0	N	0	0	0	0	N	1	N	N	1	1	1	0.5	0	N	N	0.5	0	0.5	0	0	0	0	0	0.5	0	N	0	N	N	N	N	N	0	0	0	0.5
1	28594267	S1_28594267	G	A	0.25	0.294118	0.345455	0	0.5	0	N	0	N	0	0	0	0	N	1	N	N	1	1	1	0.5	0	N	N	0.5	0	0.5	0	0	0	0	0	0.5	0	N	0	N	N	N	N	N	0	0	0	0.5
1	28697677	S1_28697677	C	T	0.272727	0	0	0	0.5	0	0	0	0	0	0	0	0	0	1	1	1	1	1	1	0.5	0	0.5	0.5	0.5	0	0.5	0	0	0	0	0	0.5	0	0	0	0.5	0	0	0	0.5	0	0	0	0.5
1	28697834	S1_28697834	C	T	0.272727	0	0	0	0.5	0	0	0	0	0	0	0	0	0	1	1	1	1	1	1	0.5	0	0.5	0.5	0.5	0	0.5	0	0	0	0	0	0.5	0	0	0	0.5	0	0	0	0.5	0	0	0	0.5
1	28706294	S1_28706294	A	-	0.132075	0	0.0363636	0	0.5	0	0	0	0	0	0	0	0	0	1	1	1	1	1	1	0.5	0	0	0	0	0	0	0	0	0	0	0	0	0	0	0	N	0	0	0	0	0	0	0	0
1	28715251	S1_28715251	T	-	0.298077	0	0.0545455	0	0.5	0	0	0	0	0	0	0	0	0	1	1	1	1	1	1	0.5	0	0.5	0.5	0.5	0	0.5	0	0	0	0	0	0.5	0	0	0	0.5	0	N	N	0.5	0	0	0	0.5
1	28715267	S1_28715267	T	G	0.298077	0	0.0545455	0	0.5	0	0	0	0	0	0	0	0	0	1	1	1	1	1	1	0.5	0	0.5	0.5	0.5	0	0.5	0	0	0	0	0	0.5	0	0	0	0.5	0	N	N	0.5	0	0	0	0.5
1	28715303	S1_28715303	T	A	0.307692	0	0.0545455	0	0.5	0	0.5	0	0	0	0	0	0	0	1	1	1	1	1	1	0.5	0	0.5	0.5	0.5	0	0.5	0	0	0	0	0	0.5	0	0	0	0.5	0	N	N	0.5	0	0	0	0.5
1	28719974	S1_28719974	C	-	0.273585	0	0.0363636	0	0.5	0	0	0	0	0	0	0	0	0	1	1	1	1	1	1	0.5	0	0.5	0.5	0.5	0	0.5	0	0	0	0	0	0.5	0	0	0	N	0	N	0	0.5	0	0	0	0.5
1	28719977	S1_28719977	G	A	0.273585	0	0.0363636	0	0.5	0	0	0	0	0	0	0	0	0	1	1	1	1	1	1	0.5	0	0.5	0.5	0.5	0	0.5	0	0	0	0	0	0.5	0	0	0	N	0	N	0	0.5	0	0	0	0.5
1	28719980	S1_28719980	G	A	0.273585	0	0.0363636	0	0.5	0	0	0	0	0	0	0	0	0	1	1	1	1	1	1	0.5	0	0.5	0.5	0.5	0	0.5	0	0	0	0	0	0.5	0	0	0	N	0	N	0	0.5	0	0	0	0.5
1	28720020	S1_28720020	A	T	0.273585	0	0.0363636	0	0.5	0	0	0	0	0	0	0	0	0	1	1	1	1	1	1	0.5	0	0.5	0.5	0.5	0	0.5	0	0	0	0	0	0.5	0	0	0	N	0	N	0	0.5	0	0	0	0.5
1	28724125	S1_28724125	A	C	0.273585	0	0.0363636	0	0.5	0	0	0	0	0	0	0	0	0	1	1	1	1	1	1	0.5	0	0.5	0.5	0.5	0	0.5	0	0	0	0	0	0.5	0	0	0	N	0	0	0	0.5	0	0	0	0.5
1	28745691	S1_28745691	G	T	0.272727	0	0	0	0.5	0	0	0	0	0	0	0	0	0	1	1	1	1	1	1	0.5	0	0.5	0.5	0.5	0	0.5	0	0	0	0	0	0.5	0	0	0	0.5	0	0	0	0.5	0	0	0	0.5
1	28745701	S1_28745701	G	T	0.272727	0	0	0	0.5	0	0	0	0	0	0	0	0	0	1	1	1	1	1	1	0.5	0	0.5	0.5	0.5	0	0.5	0	0	0	0	0	0.5	0	0	0	0.5	0	0	0	0.5	0	0	0	0.5
1	28745735	S1_28745735	G	T	0.272727	0	0	0	0.5	0	0	0	0	0	0	0	0	0	1	1	1	1	1	1	0.5	0	0.5	0.5	0.5	0	0.5	0	0	0	0	0	0.5	0	0	0	0.5	0	0	0	0.5	0	0	0	0.5
1	28756815	S1_28756815	C	T	0.268519	0	0.0181818	0	0.5	0	0	0	0	0	0	0	0	0	1	1	1	1	1	1	0.5	0	0.5	0.5	0.5	0	0.5	0	0	0	0	0	0.5	0	0	0	N	0	0	0	0.5	0	0	0	0.5
1	28788875	S1_28788875	G	T	0.25	0.235294	0.345455	0	0.5	0	0	0	N	0	0	0	0	N	1	1	N	1	1	N	0.5	0	0	0.5	0.5	0	0.5	N	0	0	0	0	0.5	0	N	N	N	N	0	N	0.5	0	0	N	0.5
1	28796138	S1_28796138	G	T	0.173077	0.117647	0.0545455	0	0	0	0	0	0	0	0	0	0	0	1	1	1	N	1	N	0.5	0	0.5	0	0	0	0.5	0	0	0	0	0	0.5	0	0	0	N	0	0	0	0	0	0	0	0
1	28796154	S1_28796154	A	-	0.173077	0.117647	0.0545455	0	0	0	0	0	0	0	0	0	0	0	1	1	1	N	1	N	0.5	0	0.5	0	0	0	0.5	0	0	0	0	0	0.5	0	0	0	N	0	0	0	0	0	0	0	0
1	28796203	S1_28796203	T	C	0.278846	0.0588235	0.0545455	0	0.5	0	0	0	0	0	0	0	N	0	1	1	1	1	1	1	0.5	0	N	0.5	0.5	0	0.5	0	0	0	0	0	0.5	0	0	0	0.5	0	0	0	0.5	0	0	0	0.5
1	28796634	S1_28796634	T	C	0.241379	0.117647	0.472727	0	N	0	0	0	0	0	0	0	N	0	1	1	1	1	1	1	1	0	0	N	N	0	N	N	0	0	0	0	N	N	N	N	N	N	N	N	N	N	0	0	N
1	28809774	S1_28809774	C	T	0.175676	0.235294	0.327273	0	0	0	0	0	0	0	0	0	0	N	1	1	N	1	N	N	0.5	0	0	0.5	0.5	0	0.5	0	0	0	0	0	0.5	0	N	N	N	N	N	0	N	0	N	N	0.5
1	28838945	S1_28838945	T	-	0.275	0.235294	0.272727	0	0.5	0	0	0	N	0	0	0	0	N	1	1	N	1	1	N	0.5	0	N	0.5	0.5	0	0.5	N	0	0	0	0	0.5	N	N	0	N	0	N	0	0.5	0	N	0	0.5
1	28860413	S1_28860413	A	G	0.311111	0.176471	0.181818	0	0.5	0	N	0	N	0	0	0	0	N	1	1	1	1	1	1	0.5	0	0.5	N	0.5	0	0.5	0	0	0	0	0	0.5	0	N	N	N	0	N	0	0.5	0	0	N	0.5
1	28860439	S1_28860439	T	G	0.311111	0.176471	0.181818	0	0.5	0	N	0	N	0	0	0	0	N	1	1	1	1	1	1	0.5	0	0.5	N	0.5	0	0.5	0	0	0	0	0	0.5	0	N	N	N	0	N	0	0.5	0	0	N	0.5
1	28916510	S1_28916510	T	C	0.272727	0	0	0	0.5	0	0	0	0	0	0	0	0	0	1	1	1	1	1	1	0.5	0	0.5	0.5	0.5	0	0.5	0	0	0	0	0	0.5	0	0	0	0.5	0	0	0	0.5	0	0	0	0.5
1	28916514	S1_28916514	C	T	0.272727	0	0	0	0.5	0	0	0	0	0	0	0	0	0	1	1	1	1	1	1	0.5	0	0.5	0.5	0.5	0	0.5	0	0	0	0	0	0.5	0	0	0	0.5	0	0	0	0.5	0	0	0	0.5
1	28916567	S1_28916567	T	-	0.227273	0	0	0	0.5	0	0	0	0	0	0	0	0	0	1	1	1	1	1	1	0.5	0	0	0.5	0.5	0	0.5	0	0	0	0	0	0.5	0	0	0	0.5	0	0	0	0.5	0	0	0	0.5
1	28919334	S1_28919334	C	G	0.347222	0.117647	0.345455	0	0.5	0	N	0	0	0	0	0	N	0	1	1	1	1	1	1	0.5	0	N	0.5	0.5	0	0.5	N	0	0	0	0	0.5	N	0	0	N	N	N	N	0.5	N	0	N	0.5
1	28919342	S1_28919342	T	C	0.347222	0.117647	0.345455	0	0.5	0	N	0	0	0	0	0	N	0	1	1	1	1	1	1	0.5	0	N	0.5	0.5	0	0.5	N	0	0	0	0	0.5	N	0	0	N	N	N	N	0.5	N	0	N	0.5
1	28931563	S1_28931563	A	C	0.273585	0	0.0363636	0	0.5	0	0	0	0	0	0	0	0	0	1	1	1	1	1	1	0.5	0	0.5	0.5	0.5	0	0.5	0	0	0	0	0	0.5	0	0	0	N	0	N	0	0.5	0	0	0	0.5
2	66223	S2_66223	G	T	0.160714	0.235294	0.490909	0	0	0	0	0	0	N	0	0	N	0	1	1	N	1	1	N	0	0	N	N	0	0	N	N	0	N	0	0	0	N	N	N	N	0	N	0	N	N	N	N	0
2	83188	S2_83188	A	G	0.194444	0	0.0181818	0	0	0.5	0	0	0	0	0	0	0	0	1	1	1	1	1	1	0.5	0	0	0.5	0.5	0	0	0	0	0	0	0	0	0	0	0	0	0	N	0	0	0	0.5	0	0
2	113746	S2_113746	T	-	0.198113	0	0.0363636	0	0	0	0	0	0	0	0	0.5	0	0	1	1	1	1	1	1	0.5	0	0	0.5	0.5	0	0	0	0	0	0	0	0	0	0	0	N	0	0	0	0	0	0.5	0	0
2	113748	S2_113748	G	T	0.198113	0	0.0363636	0	0	0	0	0	0	0	0	0.5	0	0	1	1	1	1	1	1	0.5	0	0	0.5	0.5	0	0	0	0	0	0	0	0	0	0	0	N	0	0	0	0	0	0.5	0	0
2	113755	S2_113755	C	A	0.198113	0	0.0363636	0	0	0	0	0	0	0	0	0.5	0	0	1	1	1	1	1	1	0.5	0	0	0.5	0.5	0	0	0	0	0	0	0	0	0	0	0	N	0	0	0	0	0	0.5	0	0
2	132888	S2_132888	C	G	0.198113	0	0.0363636	0	0	0	0	0	0	0	0	0	0	0	1	1	1	1	1	1	0.5	0	0	0.5	0.5	0	0	0	0	0	0	0	0	0	N	0	N	0	0	0	0	0	0.5	0	0
2	148274	S2_148274	T	A	0.173077	0.0588235	0.0545455	0	0	0	0	0	0	0	0	0	0	0	1	1	1	1	1	N	0.5	0	0	0.5	0.5	0	0	0	0	0	0	0	0	0	0	0	N	0	0	0	0	0	0.5	0	0
2	187432	S2_187432	A	G	0.0943396	0.117647	0.0363636	0	0	0	0	0	0	0	0	0	0	0	1	1	N	1	N	1	0	0	0	0	0	0	0	0	0	0	0	0	0	0	0	0	0.5	0	0	0	0	0	0	0	0
2	187452	S2_187452	G	A	0.0943396	0.117647	0.0363636	0	0	0	0	0	0	0	0	0	0	0	1	1	N	1	N	1	0	0	0	0	0	0	0	0	0	0	0	0	0	0	0	0	0.5	0	0	0	0	0	0	0	0
2	203154	S2_203154	C	T	0.190909	0	0	0	0	0	0	0	0	0	0	0	0	0	1	1	1	1	1	1	0.5	0	0	0.5	0.5	0	0	0	0	0	0	0	0	0	0	0	0.5	0	0	0	0	0	0.5	0	0
2	224865	S2_224865	T	C	0.194444	0	0.0181818	0	0	0	0	0	0	0	0	0	0	0	1	1	1	1	1	1	0.5	0	0	0.5	0.5	0	0	0	0	0	0	0	0	0	0	0	0.5	0	0	0	0	0	0.5	0	0
2	241615	S2_241615	A	T	0.130952	0.235294	0.236364	0	0	0	0	0	0	0	N	0	N	0	1	1	1	N	1	N	0.5	0	0	N	0	0	0	0	0	0	N	0	0	0	0	0	0.5	0	N	0	0	0	0	0	0
2	245657	S2_245657	C	A	0.138889	0	0.0181818	0	0	0	0	0	0	0	0	0	0	0	1	1	1	1	1	1	0.5	0	0	0	0	0	0	0	0	0	N	0	0	0	0	0	0.5	0	0	0	0	0	0	0	0
2	245683	S2_245683	A	T	0.138889	0	0.0181818	0	0	0	0	0	0	0	0	0	0	0	1	1	1	1	1	1	0.5	0	0	0	0	0	0	0	0	0	N	0	0	0	0	0	0.5	0	0	0	0	0	0	0	0
2	252187	S2_252187	G	A	0.208333	0.294118	0.345455	0	0	0	0	0	N	0	0	N	0	N	1	1	1	N	1	N	0.5	0	N	N	0.5	0	0	N	0	0	0	0	0	0	N	N	N	0	0	N	0	0	0.5	N	N
2	252562	S2_252562	C	T	0.185185	0	0.0181818	0	0	0	0	0	0	0	0	0	0	0	1	1	1	1	1	1	0.5	0	0	0.5	0.5	0	0	0	0	0	0	0	0	0	0	0	0.5	0	N	0	0	0	0.5	0	0
2	252606	S2_252606	C	A	0.185185	0	0.0181818	0	0	0	0	0	0	0	0	0	0	0	1	1	1	1	1	1	0.5	0	0	0.5	0.5	0	0	0	0	0	0	0	0	0	0	0	0.5	0	N	0	0	0	0.5	0	0
2	252620	S2_252620	G	A	0.185185	0	0.0181818	0	0	0	0	0	0	0	0	0	0	0	1	1	1	1	1	1	0.5	0	0	0.5	0.5	0	0	0	0	0	0	0	0	0	0	0	0.5	0	N	0	0	0	0.5	0	0
2	281675	S2_281675	G	A	0.166667	0.0588235	0.0727273	0	0	0	0	0	0	0	0	0	0	0	1	1	1	1	1	N	N	0	0	0.5	0.5	0	0	0	0	0	0	0	0	0	0	0	N	0	0	0	0	0	0.5	0	0
2	303654	S2_303654	A	T	0.17	0.117647	0.0909091	0	0	0	0	0	0	0	0	0	0	N	1	1	1	1	1	N	0	0	0	0.5	0.5	0	0	0	0	0	0	0	0	0	N	0	N	0	0	0	0	0	0.5	0	0
2	303675	S2_303675	C	T	0.17	0.117647	0.0909091	0	0	0	0	0	0	0	0	0	0	N	1	1	1	1	1	N	0	0	0	0.5	0.5	0	0	0	0	0	0	0	0	0	N	0	N	0	0	0	0	0	0.5	0	0
2	313017	S2_313017	C	T	0.180851	0.117647	0.145455	0	0	0	0	0	0	0	0	0	N	0	N	1	1	1	1	1	0	0	0	N	0.5	0	0	N	0	0.5	0	0	0	0	0	0	N	0	0	0	0	0	0.5	0	0
2	331380	S2_331380	A	G	0.1875	0.117647	0.127273	0	0	0	N	0	0	0	0	0	0	0	1	1	N	1	1	1	0.5	0	0	0.5	0.5	0	0	0	0	0	0	0	0	0	0	0	N	0	N	N	0	0	0.5	0.5	0
2	367414	S2_367414	C	T	0.2	0	0	0	0	0	0	0	0	0	0	0	0	0	1	1	1	1	1	1	0.5	0	0	0.5	0.5	0	0	0	0	0	0	0	0	0	0	0	0.5	0	0	0	0	0	0.5	0.5	0
2	375705	S2_375705	T	A	0.194444	0	0.0181818	0	0	0	0	0	0	0	0	0	0	0	1	1	1	1	1	1	0.5	0	0	0.5	0.5	0	0	0	0	0	0	0	0	0	0	0	N	0	0	0	0	0	0.5	0.5	0
2	375821	S2_375821	C	-	0.222222	0	0.0181818	0	0	0	0	0	0	0	0	0	0	0	1	1	1	1	1	1	0.5	0	0	0.5	0.5	0	0	0	0	0	0	0	0	0	0	0	1	0	0	0	0	0	0.5	0.5	0
2	376106	S2_376106	T	-	0.207547	0	0.0363636	0	0	0	0	0	0	0	0	0	0	0	1	1	1	1	1	1	0.5	0	0	0.5	0.5	0	0	0	0	0	0	0	0	0	0	0	N	0	N	0	0	0	0.5	0.5	0
2	376119	S2_376119	T	G	0.207547	0	0.0363636	0	0	0	0	0	0	0	0	0	0	0	1	1	1	1	1	1	0.5	0	0	0.5	0.5	0	0	0	0	0	0	0	0	0	0	0	N	0	N	0	0	0	0.5	0.5	0
2	390577	S2_390577	C	T	0.2	0	0	0	0	0	0	0	0	0	0	0	0	0	1	1	1	1	1	1	0.5	0	0	0.5	0.5	0	0	0	0	0	0	0	0	0	0	0	0.5	0	0	0	0	0	0.5	0.5	0
2	397614	S2_397614	T	G	0.2	0	0	0	0	0	0	0	0	0	0	0	0	0	1	1	1	1	1	1	0.5	0	0	0.5	0.5	0	0	0	0	0	0	0	0	0	0	0	0.5	0	0	0	0	0	0.5	0.5	0
2	411531	S2_411531	C	T	0.194444	0	0.0181818	0	0	0	0	0	0	0	0	0	0	0	1	1	1	1	1	1	0.5	0	0	0.5	0.5	0	0	0	0	0	0	0	0	0	0	0	N	0	0	0	0	0	0.5	0.5	0
2	413603	S2_413603	A	G	0.185185	0.0588235	0.0181818	0	0	0	0	0	0	0	0	0	0	0	1	1	1	1	1	N	0.5	0	0	0.5	0.5	0	0	0	0	0	0	0	0	0	0	0	0.5	0	0	0	0	0	0.5	0.5	0
2	413657	S2_413657	C	A	0.175926	0.0588235	0.0181818	0	0	0	0	0	0	0	0	0	0	0	1	1	1	1	1	N	0	0	0	0.5	0.5	0	0	0	0	0	0	0	0	0	0	0	0.5	0	0	0	0	0	0.5	0.5	0
2	458337	S2_458337	T	A	0.0595238	0.294118	0.236364	0	0	0	0	0	0	0	0	0	0	N	1	1	N	N	N	N	0.5	0	N	0	0	0	0	0	0	0	0	0	0	0	0	0	N	0	N	0	0	0	0	0	0
2	458343	S2_458343	C	T	0.0595238	0.294118	0.236364	0	0	0	0	0	0	0	0	0	0	N	1	1	N	N	N	N	0.5	0	N	0	0	0	0	0	0	0	0	0	0	0	0	0	N	0	N	0	0	0	0	0	0
2	463993	S2_463993	A	-	0.22549	0.176471	0.0727273	N	0	0	N	0	0	0	0	N	0	0	1	1	1	1	1	1	1	0	0	0.5	0.5	0	0	0	0	0	0	0	0	0	0	0	0.5	0	0	0	0	0	0.5	0.5	0
2	464050	S2_464050	G	T	0.22549	0.176471	0.0727273	N	0	0	N	0	0	0	0	N	0	0	1	1	1	1	1	1	1	0	0	0.5	0.5	0	0	0	0	0	0	0	0	0	0	0	0.5	0	0	0	0	0	0.5	0.5	0
2	487541	S2_487541	A	G	0.2	0	0	0	0	0	0	0	0	0	0	0	0	0	1	1	1	1	1	1	0.5	0	0	0.5	0.5	0	0	0	0	0	0	0	0	0	0	0	0.5	0	0	0	0	0	0.5	0.5	0
2	487599	S2_487599	A	-	0.2	0	0	0	0	0	0	0	0	0	0	0	0	0	1	1	1	1	1	1	0.5	0	0	0.5	0.5	0	0	0	0	0	0	0	0	0	0	0	0.5	0	0	0	0	0	0.5	0.5	0
2	494365	S2_494365	C	T	0.207547	0	0.0363636	0	0	0	0	0	0	0	0	0.5	0	0	1	1	1	1	1	1	0.5	0	0	0.5	0.5	0	0	0	0	0	0	0	0	0	0	0	N	0	0	0	0	0	0.5	0.5	0
2	502272	S2_502272	T	-	0.227273	0	0	0	0	0	0	0	0	0	0	0	0	0	1	1	1	1	1	1	0.5	0	0	1	0.5	0	0	0	0	0	0	0	0	0	0	0	1	0	0	0	0	0	0.5	0.5	0
2	502297	S2_502297	G	T	0.227273	0	0	0	0	0	0	0	0	0	0	0	0	0	1	1	1	1	1	1	0.5	0	0	1	0.5	0	0	0	0	0	0	0	0	0	0	0	1	0	0	0	0	0	0.5	0.5	0
2	542873	S2_542873	C	A	0.179487	0.294118	0.290909	0	0	0	0	0	0	N	0	0	N	0	N	1	N	1	1	N	0.5	0	N	0.5	0.5	0	0	N	0	0	0	0	0	0	N	0	N	0	0	N	0	0	0.5	0.5	0
2	554400	S2_554400	T	A	0.2	0	0	0	0	0	0	0	0	0	0	0	0	0	1	1	1	1	1	1	0.5	0	0	0.5	0.5	0	0	0	0	0	0	0	0	0	0	0	0.5	0	0	0	0	0	0.5	0.5	0
2	572223	S2_572223	G	A	0.130435	0.294118	0.163636	0	0	0	0	0	0	0	0	0	N	0	N	1	N	N	1	N	0	0	0	0.5	0.5	0	0	N	0	0	0	0	0	0	0	0	N	0	0	0	0	N	0.5	0.5	0
2	580614	S2_580614	G	A	0.2	0.176471	0.454545	0.5	0	0	0	0	0	0	0	0	0	N	1	1	N	1	1	N	0.5	0	N	0.5	N	N	0	N	0	N	0	0	0	N	N	N	N	0	0	N	0	0	N	N	0
2	587051	S2_587051	G	T	0.202128	0.117647	0.145455	0	0	0	0	0	N	0	0	0	0	0	1	1	1	1	1	N	0.5	0	0	0.5	0.5	0	0	0	0	0	0	0	0	0	0	0	N	0	N	0	0	0	0.5	0.5	0
2	737442	S2_737442	T	A	0.230769	0	0.0545455	0	0	0	0	0	0	0	0	0	0	0	1	1	1	1	1	1	0.5	0	0.5	0.5	0.5	0	0	0	0	0	0	0	0	0	0	0	N	0.5	N	0	0	0.5	0.5	0	0
2	737455	S2_737455	C	G	0.230769	0	0.0545455	0	0	0	0	0	0	0	0	0	0	0	1	1	1	1	1	1	0.5	0	0.5	0.5	0.5	0	0	0	0	0	0	0	0	0	0	0	N	0.5	N	0	0	0.5	0.5	0	0
2	841765	S2_841765	G	-	0.198113	0	0.0363636	0	0	0	0	0	0	0	0	0	0	0	1	1	1	1	1	1	0.5	0	0.5	0.5	0.5	0	0	0	0	0	0	0	0	0	0	0	N	0.5	0	0	0	0.5	0.5	0	0
2	841778	S2_841778	T	-	0.198113	0	0.0363636	0	0	0	0	0	0	0	0	0	0	0	1	1	1	1	1	1	0.5	0	0.5	0.5	0.5	0	0	0	0	0	0	0	0	0	0	0	N	0.5	0	0	0	0.5	0.5	0	0
2	841794	S2_841794	T	C	0.198113	0	0.0363636	0	0	0	0	0	0	0	0	0	0	0	1	1	1	1	1	1	0.5	0	0.5	0.5	0.5	0	0	0	0	0	0	0	0	0	0	0	N	0.5	0	0	0	0.5	0.5	0	0
2	845842	S2_845842	G	A	0.25	0.117647	0.2	0	0	N	0	0	0	0	0	N	0	0	1	1	1	1	1	1	0.5	0	0.5	0.5	0.5	0	0	0	0	0	0	0	0	0	0	0	N	0.5	N	0	0	0.5	0.5	N	0
2	845854	S2_845854	G	T	0.25	0.117647	0.2	0	0	N	0	0	0	0	0	N	0	0	1	1	1	1	1	1	0.5	0	0.5	0.5	0.5	0	0	0	0	0	0	0	0	0	0	0	N	0.5	N	0	0	0.5	0.5	N	0
2	846575	S2_846575	A	G	0.169811	0.0588235	0.0363636	0	0	0	0	0	0	0	0	0	0	0	1	1	1	N	1	1	0	0	0.5	0	0	0	0	0	0	0	0	0	0	0	0	0	N	0.5	0	0	0	0.5	0	0	0
2	846605	S2_846605	C	T	0.169811	0.0588235	0.0363636	0	0	0	0	0	0	0	0	0	0	0	1	1	1	N	1	1	0	0	0.5	0	0	0	0	0	0	0	0	0	0	0	0	0	N	0.5	0	0	0	0.5	0	0	0
2	846606	S2_846606	A	G	0.169811	0.0588235	0.0363636	0	0	0	0	0	0	0	0	0	0	0	1	1	1	N	1	1	0	0	0.5	0	0	0	0	0	0	0	0	0	0	0	0	0	N	0.5	0	0	0	0.5	0	0	0
2	846801	S2_846801	G	A	0.152778	0.294118	0.345455	0	0	0	0	0	0	0	N	0	0	N	N	1	1	1	N	N	0.5	0	0.5	N	0.5	0	0	N	0	0	0	0	0	N	N	0	N	0	N	0	0	0.5	N	N	0
2	852500	S2_852500	C	T	0.162791	0.176471	0.218182	0	0	0	0	0	0	0	0	0	0	0	1	N	N	1	1	N	0.5	0	0.5	0.5	0.5	0	0	0	0	0	0	0	0	0	N	0	N	N	0	N	0	0.5	0.5	0	0
2	852619	S2_852619	C	T	0.166667	0.117647	0.0727273	0	0	0	0	0	0	0	0	0	0	0	1	1	N	1	1	N	0.5	0	0.5	0.5	0.5	0	0	0	0	0	0	0	0	0	0	0	N	0	0	0	0	0	0.5	0	0
2	873772	S2_873772	C	T	0.231481	0	0.0181818	0	0	0	0	0	0	0	0	0	0	0	1	1	1	1	1	1	0.5	0	0.5	0.5	0.5	0	0	0	0	0	0	0	0	0	0	0	N	0.5	0	0	0	0.5	0.5	0	0
2	896998	S2_896998	G	T	0.193878	0.117647	0.109091	0	0	0	0	0	0	0	0	0	0	0	1	1	N	1	1	N	0.5	0	0.5	0.5	0.5	0	0	0	0	0	0	0	0	0	0	0	N	0.5	N	0	0	0.5	0.5	0	0
2	908923	S2_908923	G	A	0.223404	0.117647	0.145455	0	0	0	0	0	N	0	0	0	0	0	1	1	1	1	1	N	0.5	0	0.5	0.5	0.5	0	0	0	0	0	0	0	0	0	N	0	N	0.5	0	0	0	0.5	0.5	0	0
2	1261285	S2_1261285	T	G	0.236364	0	0	0	0	0	0	0	0	0	0	0	0	0	1	1	1	1	1	1	0.5	0	0.5	0.5	0.5	0	0	0	0	0	0	0	0	0	0	0	0.5	0.5	0	0	0	0.5	0.5	0	0
2	2175704	S2_2175704	C	T	0.210526	0.294118	0.309091	0	0	N	0	0	N	0	0	0	0	N	1	1	N	1	1	N	0.5	0	N	0.5	0.5	0	0	N	0	0	0	0	0	0	0	N	N	N	0	0	0	0.5	0.5	0	0
2	2469883	S2_2469883	G	A	0.276596	0.235294	0.145455	0	N	N	0	0	0	0	0	0	N	N	1	1	1	1	1	1	1	0	1	0.5	0.5	0	0	0	0	0	0	0	0	0	0	0	N	0.5	0	0	0	0.5	0.5	0	0
2	2673004	S2_2673004	T	C	0.25	0	0.0545455	0.5	0	0	0	0	0	0	0	0	0	0	1	1	1	1	1	1	0.5	0	0.5	0.5	0.5	0.5	0	0	0	0	0	0	0	0	0	0	N	0.5	N	0	0	0.5	0.5	0	0
2	2673010	S2_2673010	T	C	0.25	0	0.0545455	0.5	0	0	0	0	0	0	0	0	0	0	1	1	1	1	1	1	0.5	0	0.5	0.5	0.5	0.5	0	0	0	0	0	0	0	0	0	0	N	0.5	N	0	0	0.5	0.5	0	0
2	3031466	S2_3031466	G	A	0.259259	0	0.0181818	0.5	0	0	0	0	0	0	0	0	0	0	1	1	1	1	1	1	0.5	0	0.5	0.5	0.5	0.5	0	0	0	0	0	0	0	0	0	0	N	0.5	0.5	0	0	0.5	0.5	0	0
2	3550073	S2_3550073	A	-	0.259259	0	0.0181818	0.5	0	0	0	0	0	0	0	0	0	0	1	1	1	1	1	1	0.5	0	0.5	0.5	0.5	0.5	0	0	0	0	0	0	0	0	0	0	N	0.5	0.5	0	0	0.5	0.5	0	0
2	3630862	S2_3630862	T	C	0.25	0.294118	0.527273	N	0	0	N	0	N	0	0	0	0	0	1	1	1	N	N	1	0.5	N	0.5	N	0.5	0	N	0	0	N	0	0	0	N	N	N	N	N	N	N	N	N	N	N	N
2	3631494	S2_3631494	T	A	0.207317	0.0588235	0.254545	0	0	0	0	0	0	0	0	0	0	0	1	1	1	1	1	N	0.5	0	N	0.5	0.5	0	0	0	0	0	0	0	0	N	0	0	N	0.5	N	0	N	N	0	0	0
2	3665901	S2_3665901	T	C	0.205128	0.235294	0.290909	0	0	0	N	0	0	0	0	0	N	0	N	1	1	1	1	N	0.5	0	N	0.5	1	0	0	0	0	0	0	0	0	0	N	N	N	0.5	N	0	0	N	N	0	0
2	3716795	S2_3716795	T	C	0.236364	0	0	0	0	0	0	0	0	0	0	0	0	0	1	1	1	1	1	1	0.5	0	0.5	0.5	0.5	0	0	0	0	0	0	0	0	0	0	0	0.5	0.5	0	0	0	0.5	0.5	0	0
2	3716816	S2_3716816	G	A	0.236364	0	0	0	0	0	0	0	0	0	0	0	0	0	1	1	1	1	1	1	0.5	0	0.5	0.5	0.5	0	0	0	0	0	0	0	0	0	0	0	0.5	0.5	0	0	0	0.5	0.5	0	0
2	3750425	S2_3750425	C	T	0.236364	0	0	0	0	0	0	0	0	0	0	0	0	0	1	1	1	1	1	1	0.5	0	0.5	0.5	0.5	0	0	0	0	0	0	0	0	0	0	0	0.5	0.5	0	0	0	0.5	0.5	0	0
2	3761527	S2_3761527	G	A	0.231481	0	0.0181818	0	0	0	0	0	0	0	0	0	0	0	1	1	1	1	1	1	0.5	0	0.5	0.5	0.5	0	0	0	0	0	0	0	0	0	0	0	N	0.5	0	0	0	0.5	0.5	0	0
2	4026728	S2_4026728	T	C	0.185185	0.0588235	0.0181818	0	0	0	0	0	0	0	0	0	0	0	1	1	1	N	1	1	0.5	0	0.5	0	0	0	0	0	0	0	0	0	0	0	0	0	0.5	0.5	0	0	0	0.5	0	0	0
2	4026734	S2_4026734	T	A	0.185185	0.0588235	0.0181818	0	0	0	0	0	0	0	0	0	0	0	1	1	1	N	1	1	0.5	0	0.5	0	0	0	0	0	0	0	0	0	0	0	0	0	0.5	0.5	0	0	0	0.5	0	0	0
2	4026782	S2_4026782	G	A	0.185185	0.0588235	0.0181818	0	0	0	0	0	0	0	0	0	0	0	1	1	1	N	1	1	0.5	0	0.5	0	0	0	0	0	0	0	0	0	0	0	0	0	0.5	0.5	0	0	0	0.5	0	0	0
2	4031521	S2_4031521	T	C	0.236364	0	0	0	0	0	0	0	0	0	0	0	0	0	1	1	1	1	1	1	0.5	0	0.5	0.5	0.5	0	0	0	0	0	0	0	0	0	0	0	0.5	0.5	0	0	0	0.5	0.5	0	0
2	4036420	S2_4036420	G	A	0.231481	0	0.0181818	0	0	0	0	0	0	0	0	0	0	0	1	1	1	1	1	1	0.5	0	0.5	0.5	0.5	0	0	0	0	0	0	0	0	0	0	0	N	0.5	0	0	0	0.5	0.5	0	0
2	4036433	S2_4036433	T	C	0.231481	0	0.0181818	0	0	0	0	0	0	0	0	0	0	0	1	1	1	1	1	1	0.5	0	0.5	0.5	0.5	0	0	0	0	0	0	0	0	0	0	0	N	0.5	0	0	0	0.5	0.5	0	0
2	4036598	S2_4036598	G	A	0.222222	0.0588235	0.0181818	0	0	0	0	0	0	0	0	0	0	0	N	1	1	1	1	1	0.5	0	0.5	0.5	0.5	0	0	0	0	0	0	0	0	0	0	0	0.5	0.5	0	0	0	0.5	0.5	0	0
2	4036618	S2_4036618	T	-	0.222222	0.0588235	0.0181818	0	0	0	0	0	0	0	0	0	0	0	N	1	1	1	1	1	0.5	0	0.5	0.5	0.5	0	0	0	0	0	0	0	0	0	0	0	0.5	0.5	0	0	0	0.5	0.5	0	0
2	4036623	S2_4036623	G	A	0.222222	0.0588235	0.0181818	0	0	0	0	0	0	0	0	0	0	0	N	1	1	1	1	1	0.5	0	0.5	0.5	0.5	0	0	0	0	0	0	0	0	0	0	0	0.5	0.5	0	0	0	0.5	0.5	0	0
2	4036631	S2_4036631	C	T	0.222222	0.0588235	0.0181818	0	0	0	0	0	0	0	0	0	0	0	N	1	1	1	1	1	0.5	0	0.5	0.5	0.5	0	0	0	0	0	0	0	0	0	0	0	0.5	0.5	0	0	0	0.5	0.5	0	0
2	4042783	S2_4042783	G	C	0.236364	0	0	0	0	0	0	0	0	0	0	0	0	0	1	1	1	1	1	1	0.5	0	0.5	0.5	0.5	0	0	0	0	0	0	0	0	0	0	0	0.5	0.5	0	0	0	0.5	0.5	0	0
2	4042828	S2_4042828	A	T	0.236364	0	0	0	0	0	0	0	0	0	0	0	0	0	1	1	1	1	1	1	0.5	0	0.5	0.5	0.5	0	0	0	0	0	0	0	0	0	0	0	0.5	0.5	0	0	0	0.5	0.5	0	0
2	4067817	S2_4067817	A	C	0.232558	0.176471	0.218182	0	0	0	N	0	0	0	0	0	0	0	N	1	1	N	1	1	0.5	0	0.5	0.5	0.5	0	0	0	0	0	0	0	0	N	N	N	N	0.5	N	0	N	0.5	0.5	N	0
2	4067827	S2_4067827	T	-	0.232558	0.176471	0.218182	0	0	0	N	0	0	0	0	0	0	0	N	1	1	N	1	1	0.5	0	0.5	0.5	0.5	0	0	0	0	0	0	0	0	N	N	N	N	0.5	N	0	N	0.5	0.5	N	0
2	4078743	S2_4078743	A	T	0.236364	0	0	0	0	0	0	0	0	0	0	0	0	0	1	1	1	1	1	1	0.5	0	0.5	0.5	0.5	0	0	0	0	0	0	0	0	0	0	0	0.5	0.5	0	0	0	0.5	0.5	0	0
2	4124951	S2_4124951	C	A	0.240741	0	0.0181818	0	0	0	0	0	0	0	0	0	0	0	1	1	1	1	1	1	0.5	0	0.5	0.5	0.5	0	0	0	0	0	0	0	0	0	0	0	N	0.5	0	0	0	0.5	0.5	0	0
2	4203966	S2_4203966	C	T	0.106383	0.294118	0.145455	0	0	0	0	0	0	0	0	0	0	N	N	1	N	1	N	N	0.5	0	0	0.5	0.5	0	0	0	0	0	0	0	0	0	0	0	N	0	0	0	0	N	0	0	0
2	4486067	S2_4486067	T	-	0.196078	0.0588235	0.0727273	0	0	0	0	0	0	0	0	0	0	N	1	1	1	1	1	1	0	0	0	0.5	0.5	0	0	0	0	0	0	0	0	0	0	0	N	0	N	0	0	0	0.5	0.5	0
2	4486082	S2_4486082	T	G	0.196078	0.0588235	0.0727273	0	0	0	0	0	0	0	0	0	0	N	1	1	1	1	1	1	0	0	0	0.5	0.5	0	0	0	0	0	0	0	0	0	0	0	N	0	N	0	0	0	0.5	0.5	0
2	4493756	S2_4493756	G	A	0.207547	0.0588235	0.0363636	0	0	0	N	0	0	0	0	0	0	0	1	1	1	1	1	1	0.5	0	0	0.5	0.5	0	0	0	0	0	0	0	0	0	0	0	0.5	0	N	0	0	0	0.5	0.5	0
2	4493762	S2_4493762	A	G	0.207547	0.0588235	0.0363636	0	0	0	N	0	0	0	0	0	0	0	1	1	1	1	1	1	0.5	0	0	0.5	0.5	0	0	0	0	0	0	0	0	0	0	0	0.5	0	N	0	0	0	0.5	0.5	0
2	4493981	S2_4493981	T	C	0.2	0	0	0	0	0	0	0	0	0	0	0	0	0	1	1	1	1	1	1	0.5	0	0	0.5	0.5	0	0	0	0	0	0	0	0	0	0	0	0.5	0	0	0	0	0	0.5	0.5	0
2	4494015	S2_4494015	G	A	0.2	0	0	0	0	0	0	0	0	0	0	0	0	0	1	1	1	1	1	1	0.5	0	0	0.5	0.5	0	0	0	0	0	0	0	0	0	0	0	0.5	0	0	0	0	0	0.5	0.5	0
2	4494051	S2_4494051	G	A	0.185185	0	0.0181818	0	0	0	0	0	0	0	0	0	0	0	1	1	1	1	1	1	0.5	0	0	0.5	0.5	0	0	0	0	0	0	0	0	0	0	0	N	0	0	0	0	0	0.5	0.5	0
2	4494058	S2_4494058	C	T	0.185185	0	0.0181818	0	0	0	0	0	0	0	0	0	0	0	1	1	1	1	1	1	0.5	0	0	0.5	0.5	0	0	0	0	0	0	0	0	0	0	0	N	0	0	0	0	0	0.5	0.5	0
2	4494065	S2_4494065	C	T	0.185185	0	0.0181818	0	0	0	0	0	0	0	0	0	0	0	1	1	1	1	1	1	0.5	0	0	0.5	0.5	0	0	0	0	0	0	0	0	0	0	0	N	0	0	0	0	0	0.5	0.5	0
2	4494173	S2_4494173	A	T	0.194444	0	0.0181818	0	0	0	0	0	0	0	0	0	0	0	1	1	1	1	1	1	0.5	0	0	0.5	0.5	0	0	0	0	0	0	0	0	0	0	0	N	0	0	0	0	0	0.5	0.5	0
2	4499828	S2_4499828	C	A	0.171429	0.294118	0.363636	0	0	0	N	0	N	N	0	0	0	0	1	1	N	1	1	N	0.5	0	0	N	0.5	0	0	N	0	0	0	0	0	0	N	0	N	0	N	N	0	0	0.5	N	N
2	4849902	S2_4849902	A	-	0.470588	0.176471	0.381818	0	N	N	0	0	0	0	0	0	N	0	1	1	1	1	1	1	1	0	N	1	1	0	N	N	0	N	0	N	N	0	N	N	1	0	N	N	N	0	1	1	N
2	4849906	S2_4849906	C	A	0.470588	0.176471	0.381818	0	N	N	0	0	0	0	0	0	N	0	1	1	1	1	1	1	1	0	N	1	1	0	N	N	0	N	0	N	N	0	N	N	1	0	N	N	N	0	1	1	N
2	4849935	S2_4849935	G	C	0.470588	0.176471	0.381818	0	N	N	0	0	0	0	0	0	N	0	1	1	1	1	1	1	1	0	N	1	1	0	N	N	0	N	0	N	N	0	N	N	1	0	N	N	N	0	1	1	N
2	5009797	S2_5009797	A	G	0.212963	0	0.0181818	0	0	0	0	0	0	0	0	0	0	0	1	1	1	1	1	1	1	0	0	0.5	0.5	0	0	0	0	0	0	0	0	0	0	0	0.5	0	0	0	0	0	0.5	0.5	0
2	5049795	S2_5049795	C	T	0.215686	0	0.0727273	0	0	0	0	0	0	0	0	0.5	0	0	1	1	1	1	1	1	0.5	0	0	0.5	0.5	0	0	0	0	0	0	0	0	0	0	0	N	0	N	0	0	0	0.5	0.5	0
2	5049807	S2_5049807	T	A	0.205882	0	0.0727273	0	0	0	0	0	0	0	0	0	0	0	1	1	1	1	1	1	0.5	0	0	0.5	0.5	0	0	0	0	0	0	0	0	0	0	0	N	0	N	0	0	0	0.5	0.5	0
2	5066953	S2_5066953	C	T	0.180556	0.294118	0.345455	0	0	0	0	0	0	0	0	N	0	N	1	1	N	N	1	N	0.5	0	0	1	0.5	0	0	N	0	0	0	0	0	0	0	0	N	0	N	N	N	0	0.5	N	0
2	5067033	S2_5067033	A	G	0.242857	0.294118	0.363636	0	0	N	0	0	N	0	0	0	0	N	1	1	N	1	1	N	0.5	0	N	0.5	0.5	N	0	0	0	0	0	0	0	N	N	N	N	N	N	N	N	0	0.5	0.5	0
2	5096476	S2_5096476	A	G	0.198113	0.0588235	0.0363636	0	0	0	N	0	0	0	0	0	0	0	1	1	1	1	1	1	0.5	0	0	0.5	0.5	0	0	0	0	0	0	0	0	0	0	0	N	0	0	0	0	0	0.5	0.5	0
2	5100362	S2_5100362	T	C	0.204082	0.0588235	0.109091	0	0	0	0	0	0	0	0	0	0	0	N	1	1	1	1	1	0.5	0	0	0.5	0.5	0	0	0	0	0	0	0	0	0	0	0	1	0	N	0	0	0	0.5	0.5	0
2	5110343	S2_5110343	C	T	0.184211	0.235294	0.309091	0	0	0	N	0	0	0	N	N	0	0	1	1	1	1	1	N	0.5	0	0	N	0.5	0	0	0	0	0	0	0	0	0	0	0	N	0	N	0	0	0	N	N	0
2	5209099	S2_5209099	C	T	0.102564	0.176471	0.290909	0	0	0	0	0	0	0	0	0	0	0	N	N	N	1	1	1	0.5	0	0	0	0	0	0	0	0	0	0	0	0	0	N	N	N	0	N	0	0	0	N	N	0
2	5250829	S2_5250829	C	T	0.183673	0.117647	0.109091	0	0	0	0	0	0	0	0	N	0	0	1	1	1	1	1	N	0.5	0	0	0.5	0.5	0	0	0	0	0	0	0	0	0	0	0	1	0	N	0	0	0	0.5	0	0
2	5318757	S2_5318757	G	A	0.182692	0.0588235	0.0545455	0	0	0	0	0	0	0	0	0	0	0	1	1	1	1	1	N	0.5	0	0	0.5	0.5	0	0	0	0	0	0	0	0	0	0	0	N	0	0	0	0	0	0.5	0.5	0
2	5318939	S2_5318939	C	T	0.198113	0	0.0363636	0	0	0	0	0	0	0	0	0	0	0	1	1	1	1	1	1	0.5	0	0	0.5	0.5	0	0	0	0	0	0	0	0	0	0	0	N	0	0	0	0	0	0.5	0.5	0
2	5318940	S2_5318940	C	G	0.198113	0	0.0363636	0	0	0	0	0	0	0	0	0	0	0	1	1	1	1	1	1	0.5	0	0	0.5	0.5	0	0	0	0	0	0	0	0	0	0	0	N	0	0	0	0	0	0.5	0.5	0
2	5334131	S2_5334131	C	G	0.132075	0	0.0363636	0	0	0	0	0	0	0	0	0	0	0	1	1	1	1	1	1	0.5	0	0	0	0	0	0	0	0	0	0	0	0	0	0	0	N	0	0	0	0	0	0	0	0
2	5334166	S2_5334166	T	C	0.132075	0	0.0363636	0	0	0	0	0	0	0	0	0	0	0	1	1	1	1	1	1	0.5	0	0	0	0	0	0	0	0	0	0	0	0	0	0	0	N	0	0	0	0	0	0	0	0
2	5368207	S2_5368207	C	-	0.215686	0	0.0727273	0	0	0	0	0	0	0	0	0	0	0	1	1	1	1	1	1	1	0	0	0.5	0.5	0	0	0	0	0	0	0	0	0	N	0	N	0	N	0	0	0	0.5	0.5	0
2	5373941	S2_5373941	C	T	0.144444	0.117647	0.181818	0	0	0	0	0	0	0	0	0	0	0	1	1	N	N	1	1	0.5	0	0	N	0	0	0	0	0	0	0	0	0	0	N	0	N	0	0	0	0	0	0.5	N	0
2	5468339	S2_5468339	A	T	0.212963	0	0.0181818	0	0	0	0	0	0	0	0	0	0	0	1	1	1	1	1	1	1	0	0	0.5	0.5	0	0	0	0	0	0	0	0	0	0	0	0.5	0	N	0	0	0	0.5	0.5	0
2	5468344	S2_5468344	T	A	0.212963	0	0.0181818	0	0	0	0	0	0	0	0	0	0	0	1	1	1	1	1	1	1	0	0	0.5	0.5	0	0	0	0	0	0	0	0	0	0	0	0.5	0	N	0	0	0	0.5	0.5	0
2	5646838	S2_5646838	T	C	0.209091	0	0	0	0	0	0	0	0	0	0	0.5	0	0	1	1	1	1	1	1	0.5	0	0	0.5	0.5	0	0	0	0	0	0	0	0	0	0	0	0.5	0	0	0	0	0	0.5	0.5	0
2	5646839	S2_5646839	T	G	0.209091	0	0	0	0	0	0	0	0	0	0	0.5	0	0	1	1	1	1	1	1	0.5	0	0	0.5	0.5	0	0	0	0	0	0	0	0	0	0	0	0.5	0	0	0	0	0	0.5	0.5	0
2	5906033	S2_5906033	A	T	0.198113	0	0.0363636	0	0	0	0	0	0	0	0	0	0	0	1	1	1	1	1	1	0.5	0	0	0.5	0.5	0	0	0	0	0	0	0	0	0	0	0	N	0	0	0	0	0	0.5	0.5	0
2	5925452	S2_5925452	C	G	0.0865385	0.176471	0.0545455	0	0	0	0	0	0	0	0	0	0	0	1	N	N	1	1	N	0.5	0	0	0	0	0	0	0	0	0	0	0	0	0	0	0	0.5	0	0	0	0	0	0	0	0
2	5929076	S2_5929076	T	G	0.127451	0.176471	0.0727273	0	0	0	0	0	0	0	0	0	0	0	N	1	1	N	N	1	0	0	0	0.5	0.5	0	0	0	0	0	0	0	0	0	0	0	N	0	0	0	0	0	0.5	0.5	0
2	5929712	S2_5929712	G	A	0.0918367	0.176471	0.109091	0	0	0	0	0	0	0	0	0	N	0	1	N	N	1	1	1	0.5	0	0	0	0	0	0	0	0	0	0	0	0	0	0	0	N	0	0	0	0	0	0	0	0
2	6086510	S2_6086510	G	C	0.184211	0.294118	0.309091	0	0	N	0	0	N	0	0	0	0	N	N	1	1	1	1	N	0.5	0	N	N	0.5	0	0	0	0	0	0	0	0	0	0	N	N	0	0	N	0	0	0.5	0.5	0
2	6088359	S2_6088359	A	C	0.202381	0.294118	0.236364	0	0	0	N	0	0	N	0	N	0	N	1	1	1	1	1	N	0.5	0	N	0.5	0.5	0	0	0	0	0	0	0	0	0	N	0	N	0	N	0	N	0	0.5	N	N
2	6113245	S2_6113245	T	C	0.214286	0	0.109091	0	0	0	0	0	0	0	0	0	0	0	1	1	1	1	1	1	0.5	0	0	0.5	0.5	0	0	N	0	0	0	0	0	0	0	0	N	0	N	0	N	0	0.5	0.5	0
2	6113795	S2_6113795	A	G	0.182927	0.117647	0.254545	0	0	0	0	0	0	0	0	0	0	0	1	1	1	N	1	N	0.5	0	0	0.5	0.5	0	0	0	0	0	0	0	0	0	0	0	N	N	N	0	N	0	0.5	N	N
2	6114723	S2_6114723	G	C	0.203704	0	0.0181818	0	0	0	0	0	0	0	0	0	0	0	1	1	1	1	1	1	0.5	0	0	0.5	0.5	0	0	0	0	0	0	0	0	0	0	0	0.5	0	N	0	0	0	0.5	0.5	0
2	6114727	S2_6114727	T	A	0.203704	0	0.0181818	0	0	0	0	0	0	0	0	0	0	0	1	1	1	1	1	1	0.5	0	0	0.5	0.5	0	0	0	0	0	0	0	0	0	0	0	0.5	0	N	0	0	0	0.5	0.5	0
2	6114728	S2_6114728	G	C	0.203704	0	0.0181818	0	0	0	0	0	0	0	0	0	0	0	1	1	1	1	1	1	0.5	0	0	0.5	0.5	0	0	0	0	0	0	0	0	0	0	0	0.5	0	N	0	0	0	0.5	0.5	0
2	6114731	S2_6114731	C	T	0.203704	0	0.0181818	0	0	0	0	0	0	0	0	0	0	0	1	1	1	1	1	1	0.5	0	0	0.5	0.5	0	0	0	0	0	0	0	0	0	0	0	0.5	0	N	0	0	0	0.5	0.5	0
2	6114733	S2_6114733	A	T	0.203704	0	0.0181818	0	0	0	0	0	0	0	0	0	0	0	1	1	1	1	1	1	0.5	0	0	0.5	0.5	0	0	0	0	0	0	0	0	0	0	0	0.5	0	N	0	0	0	0.5	0.5	0
2	6114734	S2_6114734	G	T	0.203704	0	0.0181818	0	0	0	0	0	0	0	0	0	0	0	1	1	1	1	1	1	0.5	0	0	0.5	0.5	0	0	0	0	0	0	0	0	0	0	0	0.5	0	N	0	0	0	0.5	0.5	0
2	6114737	S2_6114737	C	T	0.203704	0	0.0181818	0	0	0	0	0	0	0	0	0	0	0	1	1	1	1	1	1	0.5	0	0	0.5	0.5	0	0	0	0	0	0	0	0	0	0	0	0.5	0	N	0	0	0	0.5	0.5	0
2	6114739	S2_6114739	A	G	0.203704	0	0.0181818	0	0	0	0	0	0	0	0	0	0	0	1	1	1	1	1	1	0.5	0	0	0.5	0.5	0	0	0	0	0	0	0	0	0	0	0	0.5	0	N	0	0	0	0.5	0.5	0
2	6114741	S2_6114741	T	G	0.203704	0	0.0181818	0	0	0	0	0	0	0	0	0	0	0	1	1	1	1	1	1	0.5	0	0	0.5	0.5	0	0	0	0	0	0	0	0	0	0	0	0.5	0	N	0	0	0	0.5	0.5	0
2	6114743	S2_6114743	A	-	0.203704	0	0.0181818	0	0	0	0	0	0	0	0	0	0	0	1	1	1	1	1	1	0.5	0	0	0.5	0.5	0	0	0	0	0	0	0	0	0	0	0	0.5	0	N	0	0	0	0.5	0.5	0
2	6114745	S2_6114745	C	G	0.203704	0	0.0181818	0	0	0	0	0	0	0	0	0	0	0	1	1	1	1	1	1	0.5	0	0	0.5	0.5	0	0	0	0	0	0	0	0	0	0	0	0.5	0	N	0	0	0	0.5	0.5	0
2	6114746	S2_6114746	T	A	0.203704	0	0.0181818	0	0	0	0	0	0	0	0	0	0	0	1	1	1	1	1	1	0.5	0	0	0.5	0.5	0	0	0	0	0	0	0	0	0	0	0	0.5	0	N	0	0	0	0.5	0.5	0
2	6114748	S2_6114748	C	T	0.203704	0	0.0181818	0	0	0	0	0	0	0	0	0	0	0	1	1	1	1	1	1	0.5	0	0	0.5	0.5	0	0	0	0	0	0	0	0	0	0	0	0.5	0	N	0	0	0	0.5	0.5	0
2	6114749	S2_6114749	A	G	0.203704	0	0.0181818	0	0	0	0	0	0	0	0	0	0	0	1	1	1	1	1	1	0.5	0	0	0.5	0.5	0	0	0	0	0	0	0	0	0	0	0	0.5	0	N	0	0	0	0.5	0.5	0
2	6174934	S2_6174934	T	C	0.166667	0.0588235	0.0181818	0	0	0	0	0	0	0	0	0	0	0	N	1	1	1	1	1	0.5	0	0	0.5	0.5	0	0	0	0	0	0	0	0	0	0	0	0	0	0	0	0	0	0.5	0.5	0
2	6295995	S2_6295995	T	A	0.217391	0.176471	0.581818	0	0	0	0	0	N	0	0	0	0	0	1	1	N	1	1	N	0.5	0	N	N	0	N	N	N	0	0	0	N	0	N	N	N	N	N	0	N	N	N	N	N	N
2	6296485	S2_6296485	C	T	0.203704	0	0.0181818	0	0	0	0	0	0	0	0	0	0	0	1	1	1	1	1	1	0.5	0	0	0.5	0.5	0	0	0	0	0	0	0	0	0	0	0	0.5	0	0	0	0	0	0.5	0.5	0
2	6296486	S2_6296486	G	A	0.203704	0	0.0181818	0	0	0	0	0	0	0	0	0	0	0	1	1	1	1	1	1	0.5	0	0	0.5	0.5	0	0	0	0	0	0	0	0	0	0	0	0.5	0	0	0	0	0	0.5	0.5	0
2	6296507	S2_6296507	A	C	0.203704	0	0.0181818	0	0	0	0	0	0	0	0	0	0	0	1	1	1	1	1	1	0.5	0	0	0.5	0.5	0	0	0	0	0	0	0	0	0	0	0	0.5	0	0	0	0	0	0.5	0.5	0
2	6678214	S2_6678214	T	C	0.1375	0.117647	0.272727	0	0	0	0	0	N	0	0	0	0	0	1	1	N	1	1	1	0.5	0	0	N	0	0	0	N	0	0	0	0	0	N	0	0	N	N	0	N	0	0	0	0	0
2	6678233	S2_6678233	G	T	0.1375	0.117647	0.272727	0	0	0	0	0	N	0	0	0	0	0	1	1	N	1	1	1	0.5	0	0	N	0	0	0	N	0	0	0	0	0	N	0	0	N	N	0	N	0	0	0	0	0
2	6710255	S2_6710255	G	T	0.0531915	0.294118	0.145455	0	0	0	0	0	0	0	0	0	0	0.5	1	N	N	N	N	N	0	0	0	0	0	0	0	0	0	0	0.5	0	0	0	0	0	N	0	0	0	0	0	0	0	0
2	6749861	S2_6749861	C	G	0.302632	0.176471	0.309091	0	0	0	N	0	0	N	0	0	0	N	1	1	1	1	1	1	0.5	0	0	0.5	0.5	N	0	N	0	0	0	0	0	0	N	N	0.5	N	N	N	N	0	1	0.5	0
2	6774017	S2_6774017	C	G	0.2	0	0	0	0	0	0	0	0	0	0	0	0	0	1	1	1	1	1	1	0.5	0	0	0.5	0.5	0	0	0	0	0	0	0	0	0	0	0	0.5	0	0	0	0	0	0.5	0.5	0
2	6778353	S2_6778353	G	A	0.185185	0.0588235	0.0181818	0	0	0	0	0	0	0	0	0	0	0	1	1	N	1	1	1	0.5	0	0	0.5	0.5	0	0	0	0	0	0	0	0	0	0	0	0.5	0	0	0	0	0	0.5	0.5	0
2	6778381	S2_6778381	C	A	0.185185	0.0588235	0.0181818	0	0	0	0	0	0	0	0	0	0	0	1	1	N	1	1	1	0.5	0	0	0.5	0.5	0	0	0	0	0	0	0	0	0	0	0	0.5	0	0	0	0	0	0.5	0.5	0
2	6780575	S2_6780575	A	G	0.2	0	0	0	0	0	0	0	0	0	0	0	0	0	1	1	1	1	1	1	0.5	0	0	0.5	0.5	0	0	0	0	0	0	0	0	0	0	0	0.5	0	0	0	0	0	0.5	0.5	0
2	6780586	S2_6780586	A	T	0.2	0	0	0	0	0	0	0	0	0	0	0	0	0	1	1	1	1	1	1	0.5	0	0	0.5	0.5	0	0	0	0	0	0	0	0	0	0	0	0.5	0	0	0	0	0	0.5	0.5	0
2	6780610	S2_6780610	A	G	0.2	0	0	0	0	0	0	0	0	0	0	0	0	0	1	1	1	1	1	1	0.5	0	0	0.5	0.5	0	0	0	0	0	0	0	0	0	0	0	0.5	0	0	0	0	0	0.5	0.5	0
2	6783301	S2_6783301	A	C	0.232558	0.0588235	0.218182	0	0	0	0	0	0	0	N	0	0	0	1	1	1	1	1	1	0.5	0	0	0.5	1	0	0	0	0	0	0	0	0	0	N	0	N	0	N	N	0	0	0.5	0.5	0
2	6802251	S2_6802251	T	C	0.211111	0.117647	0.181818	0	0	0	0	0	0	0	0	0	0	N	1	1	N	1	1	1	0.5	0	N	0.5	0.5	0	0	0	0	0	0	0	0	N	N	0	N	0	N	N	0	0	0.5	0.5	0
2	6842351	S2_6842351	G	A	0.194444	0	0.0181818	0	0	0	0	0	0	0	0	0	0	0	1	1	1	1	1	1	0.5	0	0	0.5	0.5	0	0	0	0	0	0	0	0	0	0	0	N	0	0	0	0	0	0.5	0.5	0
2	6850776	S2_6850776	A	G	0.359375	0.294118	0.418182	0	N	N	0	0	N	N	N	0	0	0	1	1	1	1	1	1	0.5	N	N	0.5	0.5	0	0	N	0	0	0	0	0	0	N	N	N	N	N	N	N	N	1	1	0
2	6862758	S2_6862758	C	T	0.194444	0	0.0181818	0	0	0	0	0	0	0	0	0	0	0	1	1	1	1	1	1	0.5	0	0	0.5	0.5	0	0	0	0	0	0	0	0	0	0	0	N	0	0	0	0	0	0.5	0.5	0
2	6862759	S2_6862759	A	G	0.222222	0	0.0181818	0	0	0	0	0	0	0	0	0	0	0.5	1	1	1	1	1	1	0.5	0	0	0.5	0.5	0	0	0	0	0	0.5	0	0	0	0	0	N	0	0	0	0	0	0.5	0.5	0
2	6862859	S2_6862859	A	T	0.25	0.235294	0.563636	N	0	0	N	0	0	0	0	0	0	0	1	1	N	N	1	1	0.5	0	N	N	0.5	N	0	N	N	N	0	0	0	N	N	N	N	N	N	N	N	0	N	N	N
2	6864145	S2_6864145	A	G	0.183673	0.176471	0.109091	0	0	0	N	0	0	0	0	0	0	0	1	1	1	N	1	N	0.5	0	0	0.5	0.5	0	0	0	0	0	0	0	0	0	0	0	0.5	0	N	0	0	0	0.5	0.5	0
2	6864147	S2_6864147	C	G	0.183673	0.176471	0.109091	0	0	0	N	0	0	0	0	0	0	0	1	1	1	N	1	N	0.5	0	0	0.5	0.5	0	0	0	0	0	0	0	0	0	0	0	0.5	0	N	0	0	0	0.5	0.5	0
2	6864290	S2_6864290	G	T	0.208333	0.0588235	0.127273	0	0	0	0	0	N	0	0	0	0	0	1	1	1	1	1	1	0.5	0	0	0.5	0.5	0	0	0	0	0	0	0	0	0	N	0	N	0	N	0	0	0	0.5	0.5	0
2	6864300	S2_6864300	T	C	0.208333	0.0588235	0.127273	0	0	0	0	0	N	0	0	0	0	0	1	1	1	1	1	1	0.5	0	0	0.5	0.5	0	0	0	0	0	0	0	0	0	N	0	N	0	N	0	0	0	0.5	0.5	0
2	6881243	S2_6881243	C	T	0.194444	0	0.0181818	0	0	0	0	0	0	0	0	0	0	0	1	1	1	1	1	1	0.5	0	0	0.5	0.5	0	0	0	0	0	0	0	0	0	0	0	N	0	0	0	0	0	0.5	0.5	0
2	6881292	S2_6881292	C	T	0.194444	0	0.0181818	0	0	0	0	0	0	0	0	0	0	0	1	1	1	1	1	1	0.5	0	0	0.5	0.5	0	0	0	0	0	0	0	0	0	0	0	N	0	0	0	0	0	0.5	0.5	0
2	6885219	S2_6885219	A	C	0.198113	0	0.0363636	0	0	0	0	0	0	0	0	0	0	0	1	1	1	1	1	1	0.5	0	0	0.5	0.5	0	0	0	0	0	0	0	0	0	0	0	N	0	0	0	0	0	0.5	0.5	0
2	6885312	S2_6885312	C	A	0.217391	0.0588235	0.163636	0	0	0	0	0	0	0	0	0	0	0	1	1	1	1	1	N	0.5	0	0	0.5	0.5	0	0	0	0	0	0	0	0	0	N	0	N	0	N	0	0	0	0.5	0.5	0
2	6885315	S2_6885315	T	C	0.217391	0.0588235	0.163636	0	0	0	0	0	0	0	0	0	0	0	1	1	1	1	1	N	0.5	0	0	0.5	0.5	0	0	0	0	0	0	0	0	0	N	0	N	0	N	0	0	0	0.5	0.5	0
2	6885316	S2_6885316	G	A	0.217391	0.0588235	0.163636	0	0	0	0	0	0	0	0	0	0	0	1	1	1	1	1	N	0.5	0	0	0.5	0.5	0	0	0	0	0	0	0	0	0	N	0	N	0	N	0	0	0	0.5	0.5	0
2	6885355	S2_6885355	T	C	0.170455	0.176471	0.2	0	0	0	0	0	0	0	N	0	0	0	1	1	1	N	1	N	0.5	0	N	0.5	0.5	0	0	0	0	0	0	0	0	0	0	0	N	0	N	0	0	0	0.5	0.5	0
2	6932596	S2_6932596	A	G	0.21	0.117647	0.0909091	0	0	0	0	0	0	0	0	0	N	N	1	1	1	1	1	1	0.5	0	0	0.5	0.5	0	0	0	0	0	0	0	0	0	0	0	N	0	N	0	0	0	0.5	0.5	0
2	7111478	S2_7111478	C	G	0.194444	0	0.0181818	0	0	0	0	0	0	0	0	0	0	0	1	1	1	1	1	1	0.5	0	0	0.5	0.5	0	0	0	0	0	0	0	0	0	0	0	N	0	0	0	0	0	0.5	0.5	0
2	7178229	S2_7178229	A	G	0.188889	0.117647	0.181818	0	0	0	0	0	0	0	0	0	0	0	1	1	1	1	N	N	0.5	0	0	0.5	0.5	0	0	0	0	0	0	0	0	0	N	0	N	N	N	N	0	0	0.5	0.5	0
2	7209699	S2_7209699	T	A	0.107143	0.294118	0.236364	0	0	0	0	0	0	0	0	0	0	N	N	1	N	1	N	N	0.5	0	N	0.5	0.5	0	0	0	0	0	0	0	0	0	0	0	N	0	N	0	0	0	0.5	0	0
2	7218468	S2_7218468	G	A	0.0612245	0.235294	0.109091	0	0	0	0	0	0	0	0	0	0	0	1	N	N	N	1	N	0.5	0	0	0	0	0	0	0	0	0	0	0	0	0	0	0	N	0	0	0	0	0	0	0	0
2	7385980	S2_7385980	C	T	0.354545	0	0	0	0	0	0	0	0	0	0	0	0	0	1	1	1	1	1	1	0.5	0	0.5	1	1	0	0	0	0	0	0	0.5	0.5	0	0.5	0	1	0.5	0.5	0.5	0.5	0.5	0.5	0.5	0.5
2	7390963	S2_7390963	G	A	0.357143	0.0588235	0.109091	0	0	0	0	0	0	0	0	0	0	0	1	1	N	1	1	1	0.5	0	0.5	1	1	0	0	N	0.5	0	0	0.5	0.5	0	0.5	0	N	0.5	N	0.5	0.5	0.5	0.5	0.5	0.5
2	7390986	S2_7390986	G	C	0.346939	0.0588235	0.109091	0	0	0	0	0	0	0	0	0	0	0	1	1	N	1	1	1	0.5	0	0.5	1	1	0	0	N	0	0	0	0.5	0.5	0	0.5	0	N	0.5	N	0.5	0.5	0.5	0.5	0.5	0.5
2	7581878	S2_7581878	T	G	0.256098	0.235294	0.254545	0	0	0	0	0	0	0	0	0	N	0	N	1	1	N	N	1	0.5	0	0.5	N	N	0	0	0	0	0	0	0.5	0.5	0	N	N	1	0.5	0.5	0.5	0.5	N	N	N	0.5
2	7606711	S2_7606711	C	T	0.208333	0.235294	0.127273	0	0	0	0	0	0	0	0	0	0	0	1	N	N	N	1	N	0	0	N	1	1	0	0	0	0	0	0	0	0	0	0.5	0	N	0.5	N	0.5	0.5	0	0.5	0.5	0
2	7606717	S2_7606717	T	A	0.208333	0.235294	0.127273	0	0	0	0	0	0	0	0	0	0	0	1	N	N	N	1	N	0	0	N	1	1	0	0	0	0	0	0	0	0	0	0.5	0	N	0.5	N	0.5	0.5	0	0.5	0.5	0
2	7606731	S2_7606731	G	-	0.208333	0.235294	0.127273	0	0	0	0	0	0	0	0	0	0	0	1	N	N	N	1	N	0	0	N	1	1	0	0	0	0	0	0	0	0	0	0.5	0	N	0.5	N	0.5	0.5	0	0.5	0.5	0
2	7613502	S2_7613502	A	G	0.0681818	0.176471	0.2	0	0	0	0	0	0	0	0	0	0	0	N	1	1	N	N	1	0	0	0	N	N	0	0	0	0	0	0	0	0	0	0	0	N	0	0	0	0	0	N	N	0
2	7614425	S2_7614425	G	A	0.37963	0	0.0181818	0	0	0	0	0	0	0	0.5	0	0	0	1	1	1	1	1	1	1	0	0.5	1	1	0	0	0	0	0	0	0.5	0.5	0	0.5	0	N	0.5	0.5	0.5	0.5	0.5	0.5	0.5	0.5
2	7645706	S2_7645706	T	C	0.346154	0.294118	0.290909	0	0	0	0	0	N	N	0	0	N	0	1	1	1	N	1	N	0.5	0	N	1	1	0	0	N	0	0	0	0.5	0.5	0	0.5	0	N	N	N	0.5	0.5	N	0.5	0.5	0.5
2	7676680	S2_7676680	G	C	0.296296	0	0.0181818	0	0	0	0	0	0	0	0	0	0	0	1	1	1	1	1	1	0.5	0	0.5	1	1	0	0	0	0	0	0	0.5	0.5	0	0.5	0	N	0.5	0.5	0.5	0.5	0.5	0	0	0.5
2	7693799	S2_7693799	A	G	0.315217	0.176471	0.163636	0	0	0	0	0	0	0	0	0	0	N	1	1	N	1	1	N	0.5	0	0	1	1	0	0	0	0	0	0	0.5	0.5	0	N	0	N	N	0.5	0.5	0.5	0.5	N	0.5	0.5
2	7711403	S2_7711403	C	T	0.365385	0	0.0545455	0	0	0	0	0	0	0	0	0	0	0	1	1	1	1	1	1	0.5	0	0.5	1	1	0	0	0	0	0	0	0.5	0.5	0	0.5	0	N	0.5	0.5	0.5	0.5	0.5	1	0.5	0.5
2	7711421	S2_7711421	A	C	0.365385	0	0.0545455	0	0	0	0	0	0	0	0	0	0	0	1	1	1	1	1	1	0.5	0	0.5	1	1	0	0	0	0	0	0	0.5	0.5	0	0.5	0	N	0.5	0.5	0.5	0.5	0.5	1	0.5	0.5
2	7711426	S2_7711426	C	A	0.365385	0	0.0545455	0	0	0	0	0	0	0	0	0	0	0	1	1	1	1	1	1	0.5	0	0.5	1	1	0	0	0	0	0	0	0.5	0.5	0	0.5	0	N	0.5	0.5	0.5	0.5	0.5	1	0.5	0.5
2	7794663	S2_7794663	T	C	0.163265	0.176471	0.109091	0	0	0	0	0	0	0	0	0	0	0	1	1	N	1	N	N	N	0	0	1	1	0	0	0	0	0	0	0	0	0	0	0	N	0	N	0	0	0	0.5	0.5	0
2	7794676	S2_7794676	T	A	0.365385	0.0588235	0.0545455	0	0	0	0	0	0	0	0	0	N	0	1	1	1	1	1	1	1	0	0.5	1	1	0	0	0	0	0	0	0.5	0.5	0	0.5	0	N	0.5	N	0.5	0.5	0.5	0.5	0.5	0.5
2	7796210	S2_7796210	C	T	0.276596	0.294118	0.145455	0	0	N	0	0	0	0	0	0	0	N	N	1	N	N	1	1	0.5	0	0.5	1	1	0	0	0	0	0	0	0.5	0.5	0	0.5	0	N	0.5	N	1	0.5	0.5	0	0	0.5
2	7827179	S2_7827179	C	T	0.170455	0.235294	0.2	0	0	0	0	0	0	0	0	0	0	0	1	1	N	N	N	N	0.5	0	0.5	N	1	0	0.5	0	0	0	0	0	0.5	0	0	0	N	0.5	0	0	N	0.5	0	0	0.5
2	7827183	S2_7827183	T	C	0.170455	0.235294	0.2	0	0	0	0	0	0	0	0	0	0	0	1	1	N	N	N	N	0.5	0	0.5	N	1	0	0.5	0	0	0	0	0	0.5	0	0	0	N	0.5	0	0	N	0.5	0	0	0.5
2	7827196	S2_7827196	C	T	0.170455	0.235294	0.2	0	0	0	0	0	0	0	0	0	0	0	1	1	N	N	N	N	0.5	0	0.5	N	1	0	0.5	0	0	0	0	0	0.5	0	0	0	N	0.5	0	0	N	0.5	0	0	0.5
2	7827219	S2_7827219	A	G	0.170455	0.235294	0.2	0	0	0	0	0	0	0	0	0	0	0	1	1	N	N	N	N	0.5	0	0.5	N	1	0	0.5	0	0	0	0	0	0.5	0	0	0	N	0.5	0	0	N	0.5	0	0	0.5
2	7827241	S2_7827241	T	A	0.170455	0.235294	0.2	0	0	0	0	0	0	0	0	0	0	0	1	1	N	N	N	N	0.5	0	0.5	N	1	0	0.5	0	0	0	0	0	0.5	0	0	0	N	0.5	0	0	N	0.5	0	0	0.5
2	7963850	S2_7963850	T	-	0.231481	0	0.0181818	0	0	0	0	0	0	0	0	0.5	0	0	1	1	1	1	1	1	0.5	0	0	1	1	0	0	0	0	0	0	0	0	0	0	0	N	0	0	0	0	0	0.5	0.5	0
2	7963869	S2_7963869	G	-	0.231481	0	0.0181818	0	0	0	0	0	0	0	0	0.5	0	0	1	1	1	1	1	1	0.5	0	0	1	1	0	0	0	0	0	0	0	0	0	0	0	N	0	0	0	0	0	0.5	0.5	0
2	7982487	S2_7982487	T	C	0.363636	0	0	0	0	0	0	0	0	0	0	0	0	0	1	1	1	1	1	1	0.5	0	0.5	1	1	0	0	0	0	0	0	0.5	0.5	0.5	0.5	0	1	0.5	0.5	0.5	0.5	0.5	0.5	0.5	0.5
2	7986151	S2_7986151	C	T	0.363636	0	0	0	0	0	0	0	0	0	0	0	0	0	1	1	1	1	1	1	0.5	0	0.5	1	1	0	0	0	0	0	0	0.5	0.5	0.5	0.5	0	1	0.5	0.5	0.5	0.5	0.5	0.5	0.5	0.5
2	7993327	S2_7993327	C	T	0.329268	0.294118	0.254545	0	0	0	0	0	N	0	N	N	0	0	1	1	1	N	1	N	0.5	0	0.5	N	1	0	0	0	0	0	0	0.5	0.5	0.5	0	0	N	0.5	N	0.5	0.5	0.5	0.5	N	0.5
2	8000837	S2_8000837	T	C	0.375	0	0.0545455	0	0	0	0	0	0	0	0	0	0	0.5	1	1	1	1	1	1	0.5	0	0.5	1	1	0	0	0	0	0	0	0.5	0.5	0.5	0.5	0	N	N	0.5	0.5	0.5	0.5	0.5	0.5	0.5
2	8012731	S2_8012731	G	T	0.365385	0.0588235	0.0545455	0	0	0	0	0	N	0	0	0	0	0	1	1	1	1	1	1	1	0	0.5	1	1	0	0	0	0	0	0	0.5	0.5	0.5	0.5	0	N	0.5	N	0.5	0.5	0.5	0.5	0.5	0.5
2	8028270	S2_8028270	A	T	0.339623	0.0588235	0.0363636	0	0	0	0	0	0	0	0	0	0	0	1	1	1	1	1	N	0.5	0	0.5	1	1	0	0	0	0	0	0	0.5	0.5	0.5	0.5	0	N	0.5	0.5	0.5	0.5	0.5	0.5	0.5	0.5
2	8028273	S2_8028273	C	T	0.339623	0.0588235	0.0363636	0	0	0	0	0	0	0	0	0	0	0	1	1	1	1	1	N	0.5	0	0.5	1	1	0	0	0	0	0	0	0.5	0.5	0.5	0.5	0	N	0.5	0.5	0.5	0.5	0.5	0.5	0.5	0.5
2	8028288	S2_8028288	A	-	0.339623	0.0588235	0.0363636	0	0	0	0	0	0	0	0	0	0	0	1	1	1	1	1	N	0.5	0	0.5	1	1	0	0	0	0	0	0	0.5	0.5	0.5	0.5	0	N	0.5	0.5	0.5	0.5	0.5	0.5	0.5	0.5
2	8028291	S2_8028291	C	G	0.339623	0.0588235	0.0363636	0	0	0	0	0	0	0	0	0	0	0	1	1	1	1	1	N	0.5	0	0.5	1	1	0	0	0	0	0	0	0.5	0.5	0.5	0.5	0	N	0.5	0.5	0.5	0.5	0.5	0.5	0.5	0.5
2	8028333	S2_8028333	A	C	0.326923	0.117647	0.0545455	0	0	0	0	0	0	0	0	0	0	0	1	1	N	1	1	N	0.5	0	0.5	1	1	0	0	0	0	0	0	0.5	0.5	0.5	0.5	0	N	0.5	0.5	0.5	0.5	0.5	0.5	0.5	0.5
2	8028360	S2_8028360	T	C	0.326923	0.117647	0.0545455	0	0	0	0	0	0	0	0	0	0	0	1	1	N	1	1	N	0.5	0	0.5	1	1	0	0	0	0	0	0	0.5	0.5	0.5	0.5	0	N	0.5	0.5	0.5	0.5	0.5	0.5	0.5	0.5
2	8039908	S2_8039908	A	G	0.351852	0	0.0181818	0	0	0	0	0	0	0	0	0	0	0	1	1	1	1	1	1	0.5	0	0.5	1	1	0	0	0	0	0	0	0.5	0.5	0.5	0.5	0	N	0.5	0.5	0.5	0.5	0.5	0.5	0.5	0.5
2	8039910	S2_8039910	C	-	0.351852	0	0.0181818	0	0	0	0	0	0	0	0	0	0	0	1	1	1	1	1	1	0.5	0	0.5	1	1	0	0	0	0	0	0	0.5	0.5	0.5	0.5	0	N	0.5	0.5	0.5	0.5	0.5	0.5	0.5	0.5
2	8075342	S2_8075342	T	C	0.37963	0	0.0181818	0	0	0	0	0	0	0	0	0.5	0	0	1	1	1	1	1	1	0.5	0	0.5	1	1	0	0	0	0	0	0	0.5	0.5	0.5	0.5	0	1	0.5	0.5	0.5	0.5	0.5	0.5	0.5	0.5
2	8115057	S2_8115057	A	G	0.358974	0.235294	0.290909	0	0	0	0	0	N	0	N	0	0	N	1	1	N	1	1	1	0.5	0	N	1	1	0	0	N	0	0	0	0.5	0.5	0.5	N	0	N	N	N	0.5	0.5	0.5	0.5	0.5	0.5
2	8115066	S2_8115066	A	G	0.358974	0.235294	0.290909	0	0	0	0	0	N	0	N	0	0	N	1	1	N	1	1	1	0.5	0	N	1	1	0	0	N	0	0	0	0.5	0.5	0.5	N	0	N	N	N	0.5	0.5	0.5	0.5	0.5	0.5
2	8156102	S2_8156102	T	A	0.354545	0	0	0	0	0	0	0	0	0	0	0	0	0	1	1	1	1	1	1	0	0	0.5	1	1	0	0	0	0	0	0	0.5	0.5	0.5	0.5	0	1	0.5	0.5	0.5	0.5	0.5	0.5	0.5	0.5
2	8221642	S2_8221642	T	A	0.322222	0	0.181818	0	0	0	0	0	0	0	0	0	0	0	1	1	1	1	1	1	0.5	0	N	1	N	0	0	0	0	0	0	0.5	N	0.5	0.5	0	1	1	N	N	N	0.5	0.5	0.5	N
2	8221652	S2_8221652	T	C	0.4	0	0	0	0	0	0	0	0	0	0	0	0	0	1	1	1	1	1	1	0.5	0	0.5	1	1	0	0	0	0	0	0	0.5	0.5	0.5	0.5	0	1	1	1	1	0.5	0.5	0.5	0.5	0.5
2	8221653	S2_8221653	A	T	0.4	0	0	0	0	0	0	0	0	0	0	0	0	0	1	1	1	1	1	1	0.5	0	0.5	1	1	0	0	0	0	0	0	0.5	0.5	0.5	0.5	0	1	1	1	1	0.5	0.5	0.5	0.5	0.5
2	8249926	S2_8249926	C	T	0.33	0.117647	0.0909091	0	0	0	0	0	0	0	0	0	0	0	1	1	N	1	1	N	0.5	0	0.5	1	1	0	0	0	0	0	0	0.5	0.5	0.5	0.5	0	N	0.5	N	0.5	0.5	0.5	0.5	0.5	0.5
2	8249928	S2_8249928	T	G	0.33	0.117647	0.0909091	0	0	0	0	0	0	0	0	0	0	0	1	1	N	1	1	N	0.5	0	0.5	1	1	0	0	0	0	0	0	0.5	0.5	0.5	0.5	0	N	0.5	N	0.5	0.5	0.5	0.5	0.5	0.5
2	8249932	S2_8249932	A	-	0.33	0.117647	0.0909091	0	0	0	0	0	0	0	0	0	0	0	1	1	N	1	1	N	0.5	0	0.5	1	1	0	0	0	0	0	0	0.5	0.5	0.5	0.5	0	N	0.5	N	0.5	0.5	0.5	0.5	0.5	0.5
2	8254369	S2_8254369	A	C	0.363636	0	0	0	0	0	0	0	0	0	0	0	0	0	1	1	1	1	1	1	0.5	0	0.5	1	1	0	0	0	0	0	0	0.5	0.5	0.5	0.5	0	1	0.5	0.5	0.5	0.5	0.5	0.5	0.5	0.5
2	8254372	S2_8254372	G	C	0.363636	0	0	0	0	0	0	0	0	0	0	0	0	0	1	1	1	1	1	1	0.5	0	0.5	1	1	0	0	0	0	0	0	0.5	0.5	0.5	0.5	0	1	0.5	0.5	0.5	0.5	0.5	0.5	0.5	0.5
2	8254378	S2_8254378	C	T	0.37037	0.0588235	0.0181818	0	0	0	0	0	0	0	0	N	0	0	1	1	1	1	1	1	0.5	0	0.5	1	1	0	0	0	0	0	0	0.5	0.5	0.5	0.5	0	1	0.5	0.5	0.5	0.5	0.5	0.5	0.5	0.5
2	8254387	S2_8254387	T	A	0.363636	0	0	0	0	0	0	0	0	0	0	0	0	0	1	1	1	1	1	1	0.5	0	0.5	1	1	0	0	0	0	0	0	0.5	0.5	0.5	0.5	0	1	0.5	0.5	0.5	0.5	0.5	0.5	0.5	0.5
2	8254389	S2_8254389	T	C	0.363636	0	0	0	0	0	0	0	0	0	0	0	0	0	1	1	1	1	1	1	0.5	0	0.5	1	1	0	0	0	0	0	0	0.5	0.5	0.5	0.5	0	1	0.5	0.5	0.5	0.5	0.5	0.5	0.5	0.5
2	8284305	S2_8284305	T	A	0.448718	0.294118	0.290909	0	0	N	N	0	N	N	0	0	N	0	1	1	1	1	1	1	1	0	0.5	1	1	0	0	N	0	0	0	0.5	0.5	0.5	N	N	1	N	0.5	0.5	N	N	0.5	N	0.5
2	8311404	S2_8311404	T	C	0.349057	0	0.0363636	0	0	0	0	0	0	0	0	0	0	0	1	1	1	1	1	1	0.5	0	0.5	1	1	0	0	0	0	0	0	0.5	0.5	0.5	0.5	0	N	0.5	N	0.5	0.5	0.5	0.5	0.5	0.5
2	8314387	S2_8314387	C	A	0.351852	0	0.0181818	0	0	0	0	0	0	0	0	0	0	0	1	1	1	1	1	1	0.5	0	0.5	1	1	0	0	0	0	0	0	0.5	0.5	0.5	0.5	0	N	0.5	0.5	0.5	0.5	0.5	0.5	0.5	0.5
2	8390569	S2_8390569	A	C	0.351852	0	0.0181818	0	0	0	0	0	0	0	0	0	0	0	1	1	1	1	1	1	0.5	0	0.5	1	1	0	0	0	0	0	0	0	0.5	0.5	0.5	0	N	0.5	1	0.5	0.5	0.5	0.5	0.5	0.5
2	8390587	S2_8390587	A	-	0.37963	0	0.0181818	0	0	0	0	0	0	0	0.5	0	0	0	1	1	1	1	1	1	0.5	0	0.5	1	1	0	0	0	0	0	0	0	0.5	0.5	0.5	0	N	0.5	1	0.5	0.5	0.5	0.5	0.5	0.5
2	8407181	S2_8407181	C	T	0.333333	0.0588235	0.0181818	0	0	0	0	0	0	0	0	0	0	0	1	1	1	1	1	N	0.5	0	0.5	1	1	0	0	0	0	0	0	0	0.5	0.5	0.5	0	1	0	0.5	0.5	0.5	0.5	0.5	0.5	0.5
2	8407485	S2_8407485	C	-	0.1	0.235294	0.272727	0	0	0	0	0	0	0	0	0	0	0	N	1	1	N	N	N	0.5	0	0	N	N	0	0	0	0	0	0	0	0	0	N	0	N	N	N	0	N	0.5	0	0.5	0
2	8407493	S2_8407493	G	T	0.0625	0.235294	0.272727	0	0	0	0	0	0	0	0	0	0	0	N	1	1	N	N	N	0.5	0	0	N	N	0	0	0	0	0	0	0	0	0	N	0	N	N	N	0	N	0	0	0	0
2	8407717	S2_8407717	T	-	0.0714286	0.294118	0.236364	0	0	0	0	0	0	0	0	0	0	0	1	N	N	N	N	N	0	0	0.5	N	N	0	0	0	0	0	0	0	0.5	0	N	0	N	0.5	N	0	0	0.5	0	N	0
2	8407754	S2_8407754	C	T	0.0714286	0.294118	0.236364	0	0	0	0	0	0	0	0	0	0	0	1	N	N	N	N	N	0	0	0.5	N	N	0	0	0	0	0	0	0	0.5	0	N	0	N	0.5	N	0	0	0.5	0	N	0
2	8407758	S2_8407758	C	T	0.0714286	0.294118	0.236364	0	0	0	0	0	0	0	0	0	0	0	1	N	N	N	N	N	0	0	0.5	N	N	0	0	0	0	0	0	0	0.5	0	N	0	N	0.5	N	0	0	0.5	0	N	0
2	8421383	S2_8421383	C	T	0.346939	0.176471	0.109091	0	0	0	0	0	N	0	0	N	0	0	1	1	1	1	1	N	0.5	0	0.5	1	1	0	0	0	0	0	0	0	0.5	N	0.5	0	1	0.5	N	0.5	N	0.5	0.5	0.5	0.5
2	8481808	S2_8481808	A	G	0.358491	0	0.0363636	0	0	0	0	0	0	0	0	0	0	0	1	1	1	1	1	1	1	0	0.5	1	1	0	0	0	0	0	0	0	0.5	0.5	0.5	0	N	0.5	0.5	0.5	0.5	0.5	0.5	0.5	0.5
2	8481869	S2_8481869	C	T	0.351852	0	0.0181818	0	0	0	0	0	0	0	0	0	0	0	1	1	1	1	1	1	0.5	0	0.5	1	1	0	0	0	0	0	0	0	0.5	0.5	0.5	0	1	0.5	N	0.5	0.5	0.5	0.5	0.5	0.5
2	8635779	S2_8635779	C	T	0.37963	0	0.0181818	0	0	0	0	0	0	0	0	0	0	0	1	1	1	1	1	1	0.5	0	0.5	1	1	0	0	0	0	0	0	0	0.5	0.5	0.5	0	1	0.5	0.5	0.5	0.5	0.5	1	1	0.5
2	8635784	S2_8635784	T	G	0.37963	0	0.0181818	0	0	0	0	0	0	0	0	0	0	0	1	1	1	1	1	1	0.5	0	0.5	1	1	0	0	0	0	0	0	0	0.5	0.5	0.5	0	1	0.5	0.5	0.5	0.5	0.5	1	1	0.5
2	8635786	S2_8635786	T	C	0.37963	0	0.0181818	0	0	0	0	0	0	0	0	0	0	0	1	1	1	1	1	1	0.5	0	0.5	1	1	0	0	0	0	0	0	0	0.5	0.5	0.5	0	1	0.5	0.5	0.5	0.5	0.5	1	1	0.5
2	8635787	S2_8635787	T	G	0.37963	0	0.0181818	0	0	0	0	0	0	0	0	0	0	0	1	1	1	1	1	1	0.5	0	0.5	1	1	0	0	0	0	0	0	0	0.5	0.5	0.5	0	1	0.5	0.5	0.5	0.5	0.5	1	1	0.5
2	8635830	S2_8635830	G	T	0.37963	0	0.0181818	0	0	0	0	0	0	0	0	0	0	0	1	1	1	1	1	1	0.5	0	0.5	1	1	0	0	0	0	0	0	0	0.5	0.5	0.5	0	1	0.5	0.5	0.5	0.5	0.5	1	1	0.5
2	8635831	S2_8635831	G	T	0.37963	0	0.0181818	0	0	0	0	0	0	0	0	0	0	0	1	1	1	1	1	1	0.5	0	0.5	1	1	0	0	0	0	0	0	0	0.5	0.5	0.5	0	1	0.5	0.5	0.5	0.5	0.5	1	1	0.5
2	8671258	S2_8671258	G	T	0.3375	0.176471	0.272727	0	0	0	0	0	N	0	0	0	0	N	1	1	N	1	1	1	0.5	0	N	1	1	0	0	N	0	0	0	0	0.5	0.5	N	0	N	N	N	N	N	0.5	0.5	0.5	0.5
2	8671268	S2_8671268	G	A	0.3375	0.176471	0.272727	0	0	0	0	0	N	0	0	0	0	N	1	1	N	1	1	1	0.5	0	N	1	1	0	0	N	0	0	0	0	0.5	0.5	N	0	N	N	N	N	N	0.5	0.5	0.5	0.5
2	8671280	S2_8671280	T	C	0.3375	0.176471	0.272727	0	0	0	0	0	N	0	0	0	0	N	1	1	N	1	1	1	0.5	0	N	1	1	0	0	N	0	0	0	0	0.5	0.5	N	0	N	N	N	N	N	0.5	0.5	0.5	0.5
2	8675845	S2_8675845	A	G	0.342593	0	0.0181818	0	0	0	0	0	0	0	0	0	0.5	0	1	1	1	1	1	1	0.5	0	0.5	1	1	0	0	0	0	0	0	0	0.5	0.5	0.5	0	N	0.5	0.5	0.5	0.5	0.5	0.5	0.5	0.5
2	8729067	S2_8729067	A	G	0.325	0.235294	0.272727	0	0	0	N	0	N	0	0	0	0	N	1	1	1	1	1	N	0.5	0	0.5	N	1	0	0	0	0	0	0	0	0.5	0.5	N	0	N	0.5	N	0.5	0.5	N	N	0.5	N
2	8749304	S2_8749304	C	T	0.306452	0.176471	0.436364	0	0	0	0	0	N	0	0	0	0	0	1	1	N	1	1	N	0.5	0	0.5	N	1	N	0	N	0	0	0	0	0.5	N	N	0	N	N	N	0.5	N	0.5	0.5	N	0.5
2	8749323	S2_8749323	A	-	0.339286	0.294118	0.490909	0	0	0	0	N	N	0	0	0	0	N	1	1	N	1	1	N	0.5	0	0.5	N	1	N	0	N	0	0	N	0	0.5	N	N	0	N	N	N	0.5	N	0.5	0.5	N	0.5
2	8813026	S2_8813026	G	T	0.333333	0	0.0181818	0	0	0	0	0	0	0	0	0	0	0	1	1	1	1	1	1	0.5	0	0.5	1	1	0	0	0	0	0	0	0	0.5	0.5	0.5	0	N	0.5	0.5	0.5	0.5	0.5	0.5	0.5	0.5
2	8816888	S2_8816888	T	C	0.346939	0.0588235	0.109091	0	0	0	0	0	0	0	0	0	N	0	1	1	1	1	1	1	0.5	0	1	1	1	0	0	0	0	0	0	0	0.5	0.5	N	0	N	0.5	0	0.5	0.5	N	0.5	0.5	0.5
2	8855201	S2_8855201	A	G	0.333333	0.235294	0.181818	0	0	0	0	0	0	0	0	0	N	N	1	1	N	1	1	N	0.5	0	N	1	1	0	0	0	0	0	0	0	0.5	0.5	0.5	0	N	1	N	0.5	1	N	0.5	0.5	0.5
2	8863636	S2_8863636	G	C	0.345455	0	0	0	0	0	0	0	0	0	0	0	0	0	1	1	1	1	1	1	0.5	0	0.5	1	1	0	0	0	0	0	0	0	0.5	0.5	0.5	0	1	0.5	0.5	0.5	0.5	0.5	0.5	0.5	0.5
2	8864949	S2_8864949	T	C	0.333333	0.117647	0.0727273	0	0	0	0	0	0	0	0	0	0	N	1	1	N	1	1	1	0.5	0	0.5	1	1	0	0	0	0	0	0	0	0.5	0.5	0.5	0	N	0.5	0.5	0.5	0.5	0.5	0.5	0.5	0.5
2	8864950	S2_8864950	A	T	0.333333	0.117647	0.0727273	0	0	0	0	0	0	0	0	0	0	N	1	1	N	1	1	1	0.5	0	0.5	1	1	0	0	0	0	0	0	0	0.5	0.5	0.5	0	N	0.5	0.5	0.5	0.5	0.5	0.5	0.5	0.5
2	8864951	S2_8864951	T	C	0.333333	0.117647	0.0727273	0	0	0	0	0	0	0	0	0	0	N	1	1	N	1	1	1	0.5	0	0.5	1	1	0	0	0	0	0	0	0	0.5	0.5	0.5	0	N	0.5	0.5	0.5	0.5	0.5	0.5	0.5	0.5
2	8871354	S2_8871354	A	T	0.308511	0.117647	0.145455	0	0	0	0	0	0	0	0	0	0	0	1	1	N	1	1	N	0.5	0	N	1	1	0	0	N	0	0	0	0	0.5	0.5	0.5	0	N	0.5	N	0.5	0.5	0.5	0.5	0.5	0.5
2	8894655	S2_8894655	T	C	0.294118	0.117647	0.0727273	0	0	0	0	0	0	0	0	0	0	0	N	1	N	1	1	1	0.5	0	0.5	1	1	0	0	0	0	0	0	0	0.5	0.5	0.5	0	N	0.5	0.5	0	0.5	N	0.5	0.5	0.5
2	8936714	S2_8936714	T	C	0.326087	0.176471	0.163636	0	0	0	0	0	N	0	0	0	0	N	1	1	1	1	1	N	0	0	0.5	1	1	0	0	0	0	0	0	0	0.5	0.5	0.5	0	N	0.5	N	0.5	0.5	0.5	N	0.5	0.5
2	8936721	S2_8936721	G	T	0.326087	0.176471	0.163636	0	0	0	0	0	N	0	0	0	0	N	1	1	1	1	1	N	0	0	0.5	1	1	0	0	0	0	0	0	0	0.5	0.5	0.5	0	N	0.5	N	0.5	0.5	0.5	N	0.5	0.5
2	8936743	S2_8936743	C	G	0.326087	0.176471	0.163636	0	0	0	0	0	N	0	0	0	0	N	1	1	1	1	1	N	0	0	0.5	1	1	0	0	0	0	0	0	0	0.5	0.5	0.5	0	N	0.5	N	0.5	0.5	0.5	N	0.5	0.5
2	8937054	S2_8937054	A	-	0.31	0.117647	0.0909091	0	0	0	0	0	0	0	0	0	0	0	1	1	N	1	1	N	0.5	0	0.5	1	1	0	0	0	0	0	0	0	0.5	0.5	0.5	0	N	N	0.5	0.5	0.5	0.5	0.5	0.5	0.5
2	8937086	S2_8937086	G	A	0.31	0.117647	0.0909091	0	0	0	0	0	0	0	0	0	0	0	1	1	N	1	1	N	0.5	0	0.5	1	1	0	0	0	0	0	0	0	0.5	0.5	0.5	0	N	N	0.5	0.5	0.5	0.5	0.5	0.5	0.5
2	8937093	S2_8937093	A	C	0.31	0.117647	0.0909091	0	0	0	0	0	0	0	0	0	0	0	1	1	N	1	1	N	0.5	0	0.5	1	1	0	0	0	0	0	0	0	0.5	0.5	0.5	0	N	N	0.5	0.5	0.5	0.5	0.5	0.5	0.5
2	8937216	S2_8937216	C	T	0.355556	0.176471	0.181818	0	N	0	0	0	0	N	0	0	N	0	1	1	1	1	1	1	0.5	0	N	1	1	0	0	0	0	0	0	0	0.5	0.5	0.5	0	N	0.5	0.5	0.5	N	N	0.5	0.5	0.5
2	8953296	S2_8953296	T	C	0.339623	0	0.0363636	0	0	0	0	0	0	0	0	0	0	0	1	1	1	1	1	1	0.5	0	0.5	1	1	0	0	0	0	0	0	0	0.5	0.5	0.5	0	N	0.5	0.5	0.5	0.5	0.5	0.5	0.5	0.5
2	8956133	S2_8956133	A	G	0.512821	0.235294	0.290909	0	N	N	0	0	N	0	0	0	0	N	1	1	1	1	1	1	1	0	1	1	1	N	N	0	0	0	0	0	0.5	1	0	N	1	1	N	N	N	0.5	0.5	N	1
2	8956171	S2_8956171	C	T	0.512821	0.235294	0.290909	0	N	N	0	0	N	0	0	0	0	N	1	1	1	1	1	1	1	0	1	1	1	N	N	0	0	0	0	0	0.5	1	0	N	1	1	N	N	N	0.5	0.5	N	1
2	9014094	S2_9014094	A	C	0.339623	0	0.0363636	0	0	0	0	0	0	0	0	0	0	0	1	1	1	1	1	1	0.5	0	0.5	1	1	0	0	0	0	0	0	0	0.5	0.5	0.5	0	N	0.5	0.5	0.5	0.5	0.5	0.5	0.5	0.5
2	9014104	S2_9014104	A	G	0.339623	0	0.0363636	0	0	0	0	0	0	0	0	0	0	0	1	1	1	1	1	1	0.5	0	0.5	1	1	0	0	0	0	0	0	0	0.5	0.5	0.5	0	N	0.5	0.5	0.5	0.5	0.5	0.5	0.5	0.5
2	9055452	S2_9055452	G	-	0.351351	0.294118	0.327273	0	0	N	0	0	N	N	0	0	N	0	1	1	N	1	1	1	0.5	0	N	1	1	0	0	N	0	0	0	0	0.5	N	0.5	0	N	N	0.5	N	N	0.5	0.5	0.5	N
2	9077508	S2_9077508	G	A	0.3	0.117647	0.181818	0	0	0	0	0	0	0	0	0	0	0	1	1	N	1	1	N	0.5	0	0.5	1	1	0	0	0	0	0	0	0	0.5	0.5	0.5	N	N	0.5	N	0	0.5	0.5	0.5	0.5	0.5
2	9163271	S2_9163271	G	T	0.339623	0	0.0363636	0	0	0	0	0	0	0	0	0	0	0	1	1	1	1	1	1	0.5	0	0.5	1	1	0	0	0	0	0	0	0	0.5	0.5	0.5	0	N	0.5	0.5	0.5	0.5	0.5	0.5	0.5	0.5
2	9172540	S2_9172540	G	T	0.342593	0	0.0181818	0	0	0	0	0	0	0	0	0	0	0	1	1	1	1	1	1	0.5	0	0.5	1	1	0	0	0	0	0	0	0	0.5	0.5	N	0	1	0.5	0.5	0.5	0.5	0.5	0.5	0.5	0.5
2	9198705	S2_9198705	C	T	0.333333	0.0588235	0.0727273	0	0	0	0	0	0	0	0	0	0	N	1	1	1	1	1	1	0	0	0.5	1	1	0	0	0	0	0	0	0	0.5	0.5	0.5	0	N	0.5	N	0.5	0.5	0.5	0.5	0.5	0.5
2	9209728	S2_9209728	A	-	0.378378	0.235294	0.327273	0	0	0	0	0	N	0	0	0	N	N	1	1	1	1	1	N	0	0	0.5	1	1	N	0	N	0	N	0	0	0.5	N	0.5	0	N	N	N	N	0.5	0.5	0.5	0.5	0.5
2	9309522	S2_9309522	T	C	0.354545	0	0	0	0	0	0	0	0	0	0	0	0	0	1	1	1	1	1	1	0.5	0	0.5	1	1	0	0	0	0	0	0	0	0.5	0.5	0.5	0.5	1	0.5	0.5	0.5	0.5	0.5	0.5	0.5	0.5
2	9311577	S2_9311577	G	A	0.354545	0	0	0	0	0	0	0	0	0	0	0	0	0	1	1	1	1	1	1	0.5	0	0.5	1	1	0	0	0	0	0	0	0	0.5	0.5	0.5	0.5	1	0.5	0.5	0.5	0.5	0.5	0.5	0.5	0.5
2	9311589	S2_9311589	T	C	0.354545	0	0	0	0	0	0	0	0	0	0	0	0	0	1	1	1	1	1	1	0.5	0	0.5	1	1	0	0	0	0	0	0	0	0.5	0.5	0.5	0.5	1	0.5	0.5	0.5	0.5	0.5	0.5	0.5	0.5
2	9311693	S2_9311693	C	T	0.360465	0.235294	0.218182	0	0	0	0	0	N	0	0	0	N	N	N	1	1	1	1	1	0.5	0	N	1	1	0	0	0	0	0	0	0	0.5	0.5	0.5	0.5	N	0.5	N	1	0.5	N	N	0.5	0.5
2	9326186	S2_9326186	G	A	0.342593	0	0.0181818	0	0	0	0	0	0	0	0	0	0	0	1	1	1	1	1	1	0.5	0	0.5	1	1	0	0	0	0	0	0	0	0.5	0.5	0.5	0.5	N	0.5	0.5	0.5	0.5	0.5	0.5	0.5	0.5
2	9393036	S2_9393036	A	C	0.342593	0	0.0181818	0	0	0	0	0	0	0	0	0	0	0	1	1	1	1	1	1	0.5	0	0.5	1	1	0	0	0	0	0	0	0	0.5	0.5	0.5	0.5	N	0.5	0.5	0.5	0.5	0.5	0.5	0.5	0.5
2	9393037	S2_9393037	C	A	0.342593	0	0.0181818	0	0	0	0	0	0	0	0	0	0	0	1	1	1	1	1	1	0.5	0	0.5	1	1	0	0	0	0	0	0	0	0.5	0.5	0.5	0.5	N	0.5	0.5	0.5	0.5	0.5	0.5	0.5	0.5
2	9402665	S2_9402665	T	G	0.266667	0.235294	0.454545	0	0	0	0	0	N	0	0	0	0	0	1	1	N	N	1	N	0.5	0	0.5	1	N	N	0	N	0	0	0	0	0.5	0.5	N	0.5	N	N	N	N	N	0.5	0.5	0.5	0
2	9402677	S2_9402677	G	T	0.266667	0.235294	0.454545	0	0	0	0	0	N	0	0	0	0	0	1	1	N	N	1	N	0.5	0	0.5	1	N	N	0	N	0	0	0	0	0.5	0.5	N	0.5	N	N	N	N	N	0.5	0.5	0.5	0
2	9402679	S2_9402679	C	T	0.266667	0.235294	0.454545	0	0	0	0	0	N	0	0	0	0	0	1	1	N	N	1	N	0.5	0	0.5	1	N	N	0	N	0	0	0	0	0.5	0.5	N	0.5	N	N	N	N	N	0.5	0.5	0.5	0
2	9405492	S2_9405492	G	A	0.363636	0	0	0	0	0	0	0	0	0	0	0	0	0	1	1	1	1	1	1	0.5	0	0.5	1	1	0	0	0	0	0	0	0	0.5	0.5	1	0.5	1	0.5	0.5	0.5	0.5	0.5	0.5	0.5	0.5
2	9405508	S2_9405508	G	A	0.363636	0	0	0	0	0	0	0	0	0	0	0	0	0	1	1	1	1	1	1	0.5	0	0.5	1	1	0	0	0	0	0	0	0	0.5	0.5	1	0.5	1	0.5	0.5	0.5	0.5	0.5	0.5	0.5	0.5
2	9433236	S2_9433236	C	A	0.358974	0.176471	0.290909	0	0	0	N	0	0	N	0	0	N	0	1	1	1	1	1	1	0.5	0	N	N	1	0	0	0	0	0	0	0	0.5	0.5	N	0.5	N	0.5	1	N	N	1	0.5	N	0.5
2	9433264	S2_9433264	G	A	0.358974	0.176471	0.290909	0	0	0	N	0	0	N	0	0	N	0	1	1	1	1	1	1	0.5	0	N	N	1	0	0	0	0	0	0	0	0.5	0.5	N	0.5	N	0.5	1	N	N	1	0.5	N	0.5
2	9507587	S2_9507587	T	C	0.351852	0	0.0181818	0	0	0	0	0	0	0	0	0	0	0	1	1	1	1	1	1	0.5	0	0.5	1	1	0	0	0	0	0	0	0	0.5	0.5	0.5	0.5	N	0.5	0.5	0.5	0.5	0.5	0.5	0.5	0.5
2	9584105	S2_9584105	T	C	0.342593	0	0.0181818	0	0	0	0	0	0	0	0	0	0	0	1	1	1	1	1	1	0.5	0	0.5	1	1	0	0	0	0	0	0	0	0.5	0.5	0.5	0.5	N	0.5	0.5	0.5	0.5	0.5	0.5	0.5	0.5
2	9593735	S2_9593735	A	G	0.0326087	0.294118	0.163636	0	0	0	0	0	0	0	0	0	0	0	N	N	N	N	N	1	0.5	0	0	N	N	0	0	0	0	0	0	0	0	0	0	0	N	0	0	0	0	0	0	0	0
2	9598843	S2_9598843	T	-	0.343137	0	0.0727273	0	0	0	0	0	0	0	0	0	0	0	1	1	1	1	1	1	0.5	0	0.5	1	1	0	0	0	0	0	0	0	0.5	0.5	N	0.5	N	0.5	N	0.5	0.5	0.5	0.5	0.5	0.5
2	9598852	S2_9598852	T	A	0.343137	0	0.0727273	0	0	0	0	0	0	0	0	0	0	0	1	1	1	1	1	1	0.5	0	0.5	1	1	0	0	0	0	0	0	0	0.5	0.5	N	0.5	N	0.5	N	0.5	0.5	0.5	0.5	0.5	0.5
2	9603631	S2_9603631	C	T	0.342593	0	0.0181818	0	0	0	0	0	0	0	0	0	0	0	1	1	1	1	1	1	0.5	0	0.5	1	1	0	0	0	0	0	0	0	0.5	0.5	0.5	0.5	N	0.5	0.5	0.5	0.5	0.5	0.5	0.5	0.5
2	9617008	S2_9617008	T	G	0.354545	0	0	0	0	0	0	0	0	0	0	0	0	0	1	1	1	1	1	1	0.5	0	0.5	1	1	0	0	0	0	0	0	0	0.5	0.5	0.5	0.5	1	0.5	0.5	0.5	0.5	0.5	0.5	0.5	0.5
2	9617634	S2_9617634	T	G	0.333333	0.0588235	0.181818	0	0	0	0	0	0	0	0	0	0	0	1	1	1	1	1	N	0.5	0	0.5	1	1	0	0	0	0	0	0	0	0.5	0.5	N	0.5	N	0.5	N	0.5	0.5	0.5	0.5	0.5	N
2	9617655	S2_9617655	A	G	0.333333	0.0588235	0.181818	0	0	0	0	0	0	0	0	0	0	0	1	1	1	1	1	N	0.5	0	0.5	1	1	0	0	0	0	0	0	0	0.5	0.5	N	0.5	N	0.5	N	0.5	0.5	0.5	0.5	0.5	N
2	9617676	S2_9617676	A	C	0.333333	0.0588235	0.181818	0	0	0	0	0	0	0	0	0	0	0	1	1	1	1	1	N	0.5	0	0.5	1	1	0	0	0	0	0	0	0	0.5	0.5	N	0.5	N	0.5	N	0.5	0.5	0.5	0.5	0.5	N
2	9625463	S2_9625463	C	T	0.361111	0	0.0181818	0	0	0	0	0	0	0	0	0	0	0	1	1	1	1	1	1	0.5	0	0.5	1	1	0	0	0	0	0	0	0	0.5	0.5	0.5	0.5	1	0.5	0.5	0.5	0.5	0.5	0.5	0.5	0.5
2	9672074	S2_9672074	T	A	0.302632	0.117647	0.309091	0	0	0	0	0	0	0	0	0	0	0	1	1	N	1	1	N	0.5	0	N	1	1	0	0	0	0	0	0	0	0.5	N	N	0.5	N	N	N	0.5	N	0.5	0.5	0.5	0.5
2	9672077	S2_9672077	T	A	0.302632	0.117647	0.309091	0	0	0	0	0	0	0	0	0	0	0	1	1	N	1	1	N	0.5	0	N	1	1	0	0	0	0	0	0	0	0.5	N	N	0.5	N	N	N	0.5	N	0.5	0.5	0.5	0.5
2	9692841	S2_9692841	T	C	0.341463	0.294118	0.254545	0	0	0	0	0	N	N	0	0	0	N	1	1	N	1	1	N	0.5	0	0.5	1	1	0	0	0	0	0	0	0	0.5	0.5	0.5	0.5	N	N	N	N	1	0.5	0.5	0.5	N
2	9692847	S2_9692847	T	C	0.341463	0.294118	0.254545	0	0	0	0	0	N	N	0	0	0	N	1	1	N	1	1	N	0.5	0	0.5	1	1	0	0	0	0	0	0	0	0.5	0.5	0.5	0.5	N	N	N	N	1	0.5	0.5	0.5	N
2	9692871	S2_9692871	G	-	0.341463	0.294118	0.254545	0	0	0	0	0	N	N	0	0	0	N	1	1	N	1	1	N	0.5	0	0.5	1	1	0	0	0	0	0	0	0	0.5	0.5	0.5	0.5	N	N	N	N	1	0.5	0.5	0.5	N
2	9708019	S2_9708019	A	G	0.31	0.176471	0.0909091	0	0	0	0	0	0	0	0	0	0	0	1	N	N	1	1	N	0.5	0	0.5	1	1	0	0	0	0	0	0	0	0.5	0.5	0.5	0.5	N	0.5	0.5	0.5	0.5	0.5	0.5	0.5	0.5
2	9708030	S2_9708030	T	C	0.31	0.176471	0.0909091	0	0	0	0	0	0	0	0	0	0	0	1	N	N	1	1	N	0.5	0	0.5	1	1	0	0	0	0	0	0	0	0.5	0.5	0.5	0.5	N	0.5	0.5	0.5	0.5	0.5	0.5	0.5	0.5
2	9862811	S2_9862811	A	C	0.357143	0.117647	0.109091	0	0	0	0	0	0	0	0	0	0	N	1	1	1	1	1	N	0.5	0	0.5	1	1	0	0.5	N	0	0	0	0	0.5	0.5	0.5	0.5	N	0.5	N	0.5	0.5	0.5	0.5	0.5	0.5
2	9862812	S2_9862812	T	A	0.357143	0.117647	0.109091	0	0	0	0	0	0	0	0	0	0	N	1	1	1	1	1	N	0.5	0	0.5	1	1	0	0.5	N	0	0	0	0	0.5	0.5	0.5	0.5	N	0.5	N	0.5	0.5	0.5	0.5	0.5	0.5
2	9862837	S2_9862837	C	T	0.357143	0.117647	0.109091	0	0	0	0	0	0	0	0	0	0	N	1	1	1	1	1	N	0.5	0	0.5	1	1	0	0.5	N	0	0	0	0	0.5	0.5	0.5	0.5	N	0.5	N	0.5	0.5	0.5	0.5	0.5	0.5
2	9862839	S2_9862839	A	C	0.357143	0.117647	0.109091	0	0	0	0	0	0	0	0	0	0	N	1	1	1	1	1	N	0.5	0	0.5	1	1	0	0.5	N	0	0	0	0	0.5	0.5	0.5	0.5	N	0.5	N	0.5	0.5	0.5	0.5	0.5	0.5
2	9862854	S2_9862854	T	C	0.357143	0.117647	0.109091	0	0	0	0	0	0	0	0	0	0	N	1	1	1	1	1	N	0.5	0	0.5	1	1	0	0.5	N	0	0	0	0	0.5	0.5	0.5	0.5	N	0.5	N	0.5	0.5	0.5	0.5	0.5	0.5
2	9930953	S2_9930953	G	C	0.35	0.117647	0.0909091	0	0	0	0	0	0	0	0	0	0	0	1	1	1	N	1	N	0.5	0	0.5	1	1	0	0.5	0	0	0	0	0	0.5	0.5	0.5	0.5	1	0.5	0.5	0.5	0.5	0.5	0.5	0.5	0.5
2	9930962	S2_9930962	G	A	0.55	0.117647	0.0909091	0.5	1	1	1	1	1	1	1	1	1	1	0	0	0	N	0	N	0.5	0.5	0.5	0	0	0.5	0.5	0.5	0.5	1	1	0.5	0.5	0.5	0	0.5	0	0	0	0.5	0.5	0.5	0.5	0.5	0.5
2	9969826	S2_9969826	G	T	0.361111	0	0.0181818	0	0	0	0	0	0	0	0	0	0	0	1	1	1	1	1	1	0.5	0	0.5	1	1	0	0.5	0	0	0	0	0	0.5	0.5	0.5	0	1	0.5	0.5	0.5	0.5	0.5	0.5	0.5	0.5
2	10013339	S2_10013339	G	A	0.276316	0.117647	0.309091	0	0	0	N	0	0	0	0	N	0	0	1	1	1	1	1	1	0.5	0	0	N	1	0	0	0	N	N	0	0	0	0.5	N	0	N	0.5	N	0.5	N	0	N	N	0
2	10032044	S2_10032044	G	A	0.227273	0	0	0	0	0	0	0	0	0	0	0	0	0	1	1	1	1	1	1	0.5	0	0	0.5	0.5	0	0	0	0	0	0	0	0	0.5	0	0	0	0.5	0	0.5	0	0	0.5	0.5	0
2	10053891	S2_10053891	A	G	0.333333	0	0.0181818	0	0	0	0	0	0	0	0	0	0	0	1	1	1	1	1	1	0	0	0.5	1	1	0	0.5	0	0	0	0	0	0.5	0.5	0.5	0	N	0.5	0.5	0.5	0.5	0.5	0.5	0.5	0.5
2	10088521	S2_10088521	C	-	0.418182	0	0	0	0	0	0	0	0	0	0	0	0	0	1	1	1	1	1	1	0.5	0	0.5	1	1	0	0.5	0	0	0	0	0	0.5	0.5	0.5	0	1	0.5	0.5	1	1	0.5	0.5	0.5	1
2	10088565	S2_10088565	T	-	0.0326087	0.294118	0.163636	0	0	0	0	0	0	0	0	0	0	0	1	N	N	N	N	N	0.5	0	0	N	N	0	0	0	0	0	0	0	0	0	0	0	N	0	0	0	0	0	0	0	0
2	10094947	S2_10094947	C	T	0.354545	0	0	0	0	0	0	0	0	0	0	0	0	0	1	1	1	1	1	1	0.5	0	0.5	1	1	0	0.5	0	0	0	0	0	0.5	0.5	0.5	0	1	0.5	0.5	0.5	0.5	0.5	0.5	0.5	0.5
2	10096327	S2_10096327	C	T	0.354545	0	0	0	0	0	0	0	0	0	0	0	0	0	1	1	1	1	1	1	0.5	0	0.5	1	1	0	0.5	0	0	0	0	0	0.5	0.5	0.5	0	1	0.5	0.5	0.5	0.5	0.5	0.5	0.5	0.5
2	10096375	S2_10096375	T	C	0.354545	0	0	0	0	0	0	0	0	0	0	0	0	0	1	1	1	1	1	1	0.5	0	0.5	1	1	0	0.5	0	0	0	0	0	0.5	0.5	0.5	0	1	0.5	0.5	0.5	0.5	0.5	0.5	0.5	0.5
2	10096385	S2_10096385	A	C	0.354545	0	0	0	0	0	0	0	0	0	0	0	0	0	1	1	1	1	1	1	0.5	0	0.5	1	1	0	0.5	0	0	0	0	0	0.5	0.5	0.5	0	1	0.5	0.5	0.5	0.5	0.5	0.5	0.5	0.5
2	10096396	S2_10096396	A	G	0.354545	0	0	0	0	0	0	0	0	0	0	0	0	0	1	1	1	1	1	1	0.5	0	0.5	1	1	0	0.5	0	0	0	0	0	0.5	0.5	0.5	0	1	0.5	0.5	0.5	0.5	0.5	0.5	0.5	0.5
2	10096399	S2_10096399	G	C	0.354545	0	0	0	0	0	0	0	0	0	0	0	0	0	1	1	1	1	1	1	0.5	0	0.5	1	1	0	0.5	0	0	0	0	0	0.5	0.5	0.5	0	1	0.5	0.5	0.5	0.5	0.5	0.5	0.5	0.5
2	10215618	S2_10215618	A	C	0.354545	0	0	0	0	0	0	0	0	0	0	0	0	0	1	1	1	1	1	1	0.5	0	0.5	1	1	0	0.5	0	0	0	0	0	0.5	0.5	0.5	0	1	0.5	0.5	0.5	0.5	0.5	0.5	0.5	0.5
2	10236354	S2_10236354	A	G	0.553191	0.117647	0.145455	0	N	0	0	0	0	0	N	0	0	0	1	1	1	1	1	1	1	0	1	1	1	0	1	0	0	0	0	0	1	1	0.5	N	1	0.5	0.5	1	1	1	0.5	0.5	1
2	10236419	S2_10236419	A	T	0.553191	0.117647	0.145455	0	N	0	0	0	0	0	N	0	0	0	1	1	1	1	1	1	1	0	1	1	1	0	1	0	0	0	0	0	1	1	0.5	N	1	0.5	0.5	1	1	1	0.5	0.5	1
2	10236427	S2_10236427	C	A	0.553191	0.117647	0.145455	0	N	0	0	0	0	0	N	0	0	0	1	1	1	1	1	1	1	0	1	1	1	0	1	0	0	0	0	0	1	1	0.5	N	1	0.5	0.5	1	1	1	0.5	0.5	1
2	10298458	S2_10298458	G	A	0.322917	0.176471	0.127273	0	0	0	N	0	0	0	0	0	0	0	1	1	1	N	N	1	0.5	0	0.5	1	1	0	0.5	0	0	0	0	0	0.5	0.5	N	0	N	0.5	N	0.5	0.5	0.5	0.5	0.5	0.5
2	10298470	S2_10298470	A	T	0.322917	0.176471	0.127273	0	0	0	N	0	0	0	0	0	0	0	1	1	1	N	N	1	0.5	0	0.5	1	1	0	0.5	0	0	0	0	0	0.5	0.5	N	0	N	0.5	N	0.5	0.5	0.5	0.5	0.5	0.5
2	10298665	S2_10298665	C	A	0.324074	0.0588235	0.0181818	0	0	0	0	0	0	0	0	0	0	0	1	N	1	1	1	1	0	0	0.5	1	1	0	0.5	0	0	0	0	0	0.5	0.5	0.5	0	1	0	0.5	0.5	0.5	0.5	0.5	0.5	0.5
2	10303220	S2_10303220	A	C	0.17	0.176471	0.0909091	0	0	0	0	0	0	0	0	0	0	0	N	N	N	1	1	1	0	0	0.5	1	1	0	0	0	0	0	0	0	0	0	0	0	N	0	0.5	0	0	0.5	0	0	0.5
2	10303226	S2_10303226	T	A	0.17	0.176471	0.0909091	0	0	0	0	0	0	0	0	0	0	0	N	N	N	1	1	1	0	0	0.5	1	1	0	0	0	0	0	0	0	0	0	0	0	N	0	0.5	0	0	0.5	0	0	0.5
2	10303238	S2_10303238	A	G	0.17	0.176471	0.0909091	0	0	0	0	0	0	0	0	0	0	0	N	N	N	1	1	1	0	0	0.5	1	1	0	0	0	0	0	0	0	0	0	0	0	N	0	0.5	0	0	0.5	0	0	0.5
2	10363893	S2_10363893	C	G	0.354545	0	0	0	0	0	0	0	0	0	0	0	0	0	1	1	1	1	1	1	0.5	0	0.5	1	1	0	0.5	0	0	0	0	0	0.5	0.5	0.5	0	1	0.5	0.5	0.5	0.5	0.5	0.5	0.5	0.5
2	10366301	S2_10366301	G	A	0.21	0.117647	0.0909091	0	0	0	0	0	0	0	0	0	0	0	1	1	N	1	1	N	0.5	0	0.5	1	1	0	0	0	0	0	0	0	0	0	0	0	N	0.5	0.5	N	0	0.5	0	0	0.5
2	10445015	S2_10445015	G	C	0.351852	0	0.0181818	0	0	0	0	0	0	0	0	0	0	0	1	1	1	1	1	1	0.5	0	0.5	1	1	0	0.5	0	0	0	0	0	0.5	0.5	0.5	0	1	N	0.5	0.5	0.5	0.5	0.5	0.5	0.5
2	10459152	S2_10459152	A	T	0.319149	0.294118	0.145455	0	0	0	0	0	0	0	0	0	N	N	1	N	1	N	N	1	0	0	0.5	1	1	0	0.5	N	0	0	0	0	0.5	0.5	0.5	0	N	0.5	0.5	0.5	0.5	0.5	0.5	0.5	0.5
2	10459172	S2_10459172	A	G	0.319149	0.294118	0.145455	0	0	0	0	0	0	0	0	0	N	N	1	N	1	N	N	1	0	0	0.5	1	1	0	0.5	N	0	0	0	0	0.5	0.5	0.5	0	N	0.5	0.5	0.5	0.5	0.5	0.5	0.5	0.5
2	10485873	S2_10485873	G	A	0.22	0.117647	0.0909091	0	0	0	0	0	0	0	0	0	0	0	N	1	1	1	1	N	0	0	0	N	1	0	0.5	0	0	0	0	0	0.5	0.5	0.5	0	N	0	0	0.5	0.5	0	0.5	0.5	0
2	10485911	S2_10485911	C	T	0.22	0.117647	0.0909091	0	0	0	0	0	0	0	0	0	0	0	N	1	1	1	1	N	0	0	0	N	1	0	0.5	0	0	0	0	0	0.5	0.5	0.5	0	N	0	0	0.5	0.5	0	0.5	0.5	0
2	10566216	S2_10566216	C	A	0.326531	0.117647	0.109091	0	0	0	0	0	0	0	0	0	0	N	1	1	1	N	1	1	0.5	0	0.5	1	1	0	0.5	0	0	0	0	0	0.5	0.5	N	0	N	0.5	0.5	0.5	0.5	0.5	0.5	N	0.5
2	10644280	S2_10644280	A	G	0.111111	0.294118	0.345455	0	0	0	0	0	0	0	0	N	N	N	1	1	1	1	N	N	0	0	0	N	N	0	0	0	0	0	0	0	0	0	0	0	N	N	N	N	N	0	0	N	0
2	10644315	S2_10644315	T	A	0.0909091	0.176471	0.2	0	0	0	0	0	0	0	0	0	0	N	1	1	1	1	N	N	0	0	0	N	N	0	0	0	0	0	0	0	0	0	0	0	N	N	N	N	0	0	0	N	0
2	10644317	S2_10644317	T	-	0.111111	0.294118	0.345455	0	0	0	0	0	0	0	0	N	N	N	1	1	1	1	N	N	0	0	0	N	N	0	0	0	0	0	0	0	0	0	0	0	N	N	N	N	N	0	0	N	0
2	10644319	S2_10644319	G	-	0.111111	0.294118	0.345455	0	0	0	0	0	0	0	0	N	N	N	1	1	1	1	N	N	0	0	0	N	N	0	0	0	0	0	0	0	0	0	0	0	N	N	N	N	N	0	0	N	0
2	10644332	S2_10644332	A	G	0.108108	0.294118	0.327273	0	0	0	N	0	N	0	0	0	0	N	1	1	1	1	N	N	0	0	N	N	N	0	0	0	0	0	0	0	0	N	0	0	N	N	N	N	0	0	0	N	N
2	10644334	S2_10644334	C	G	0.108108	0.294118	0.327273	0	0	0	N	0	N	0	0	0	0	N	1	1	1	1	N	N	0	0	N	N	N	0	0	0	0	0	0	0	0	N	0	0	N	N	N	N	0	0	0	N	N
2	10686092	S2_10686092	A	G	0.336364	0	0	0	0	0	0	0	0	0	0	0	0	0	1	1	1	1	1	1	0	0	0.5	1	1	0	0.5	0	0	0	0	0	0	0.5	0.5	0	1	0.5	0.5	0.5	0.5	0.5	0.5	0.5	0.5
2	10696094	S2_10696094	C	T	0.340426	0.117647	0.145455	0	0	0	0	0	0	0	0	0	0	N	1	1	1	1	1	N	0.5	0	0.5	1	1	0	0.5	N	0	0	0	0	0	0.5	0.5	0	N	0.5	0.5	N	0.5	0.5	N	0.5	0.5
2	10696127	S2_10696127	T	-	0.340426	0.117647	0.145455	0	0	0	0	0	0	0	0	0	0	N	1	1	1	1	1	N	0.5	0	0.5	1	1	0	0.5	N	0	0	0	0	0	0.5	0.5	0	N	0.5	0.5	N	0.5	0.5	N	0.5	0.5
2	10737556	S2_10737556	A	G	0.336364	0	0	0	0	0	0	0	0	0	0	0	0	0	1	1	1	1	1	1	0.5	0	0.5	1	1	0	0.5	0	0	0	0	0	0	0.5	0.5	0	1	0.5	0.5	0.5	0.5	0.5	0.5	0.5	0.5
2	10738277	S2_10738277	C	T	0.336364	0	0	0	0	0	0	0	0	0	0	0	0	0	1	1	1	1	1	1	0	0	0.5	1	1	0	0.5	0	0	0	0	0	0	0.5	0.5	0	1	0.5	0.5	0.5	0.5	0.5	0.5	0.5	0.5
2	10789278	S2_10789278	A	T	0.339623	0	0.0363636	0	0	0	0	0	0	0	0	0	0	0	1	1	1	1	1	1	0.5	0	0.5	1	1	0	0.5	0	0	0	0	0	0	0.5	0.5	0	N	0.5	0.5	0.5	0.5	0.5	0.5	0.5	0.5
2	10789280	S2_10789280	A	C	0.339623	0	0.0363636	0	0	0	0	0	0	0	0	0	0	0	1	1	1	1	1	1	0.5	0	0.5	1	1	0	0.5	0	0	0	0	0	0	0.5	0.5	0	N	0.5	0.5	0.5	0.5	0.5	0.5	0.5	0.5
2	10789285	S2_10789285	A	-	0.339623	0	0.0363636	0	0	0	0	0	0	0	0	0	0	0	1	1	1	1	1	1	0.5	0	0.5	1	1	0	0.5	0	0	0	0	0	0	0.5	0.5	0	N	0.5	0.5	0.5	0.5	0.5	0.5	0.5	0.5
2	10789290	S2_10789290	A	C	0.339623	0	0.0363636	0	0	0	0	0	0	0	0	0	0	0	1	1	1	1	1	1	0.5	0	0.5	1	1	0	0.5	0	0	0	0	0	0	0.5	0.5	0	N	0.5	0.5	0.5	0.5	0.5	0.5	0.5	0.5
2	10828529	S2_10828529	T	-	0.35	0.117647	0.0909091	0	0	0	0	0	0	0	0	0	N	N	1	1	1	1	1	1	0.5	0	0.5	1	1	0	0.5	0	0	0	0	0	0	0.5	0.5	0	N	0.5	0.5	0.5	0.5	0.5	0.5	0.5	0.5
2	10831850	S2_10831850	A	-	0.267442	0.117647	0.218182	0	0	0	0	0	0	0	0	0	0	0	1	1	1	N	1	N	0.5	0	0.5	N	1	0	0.5	0	0	0	0	0	0	0.5	N	0	N	0.5	N	0.5	0.5	0.5	0.5	0	N
2	10831858	S2_10831858	G	T	0.267442	0.117647	0.218182	0	0	0	0	0	0	0	0	0	0	0	1	1	1	N	1	N	0.5	0	0.5	N	1	0	0.5	0	0	0	0	0	0	0.5	N	0	N	0.5	N	0.5	0.5	0.5	0.5	0	N
2	10831883	S2_10831883	C	T	0.267442	0.117647	0.218182	0	0	0	0	0	0	0	0	0	0	0	1	1	1	N	1	N	0.5	0	0.5	N	1	0	0.5	0	0	0	0	0	0	0.5	N	0	N	0.5	N	0.5	0.5	0.5	0.5	0	N
2	10847760	S2_10847760	C	T	0.317308	0.0588235	0.0545455	0	0	0	N	0	0	0	0	0	0	0	1	1	1	1	1	1	0	0	0.5	1	1	0	0.5	0	0	0	0	0	0	0.5	0.5	0	N	N	0	0.5	0.5	0.5	0.5	0.5	0.5
2	10917755	S2_10917755	T	C	0.259259	0.0588235	0.0181818	0	0	0	0	0	0	0	0	0	0	0	1	1	1	N	1	1	0.5	0	0.5	1	1	0	0	0	0	0	0	0	0	0.5	0	0	1	0.5	0.5	0	0	0.5	0	0	0.5
2	10988495	S2_10988495	A	T	0.264151	0	0.0363636	0	0	0	0	0	0	0	0	0	0	0	1	1	1	1	1	1	0.5	0	0	1	1	0	0.5	0	0	0	0	0	0	0.5	0.5	0	N	0	0	0.5	0.5	0	0.5	0.5	0
2	11045673	S2_11045673	A	C	0.358491	0.117647	0.0363636	0	0	0	0	0	N	N	0	0	0	0	1	1	1	1	1	1	0.5	0	0.5	1	1	0	0.5	0	0	0	0	0	0	0.5	0.5	0	1	0.5	0.5	0.5	0.5	0.5	0.5	0.5	0.5
2	11062108	S2_11062108	A	G	0.291667	0.294118	0.345455	0	0	0	N	0	0	0	0	0	0	N	1	1	N	N	1	N	N	0	0.5	1	1	0	0.5	N	0	0	0	0	0	0.5	N	N	N	0.5	0	N	0.5	N	N	N	N
2	11062120	S2_11062120	C	T	0.291667	0.294118	0.345455	0	0	0	N	0	0	0	0	0	0	N	1	1	N	N	1	N	N	0	0.5	1	1	0	0.5	N	0	0	0	0	0	0.5	N	N	N	0.5	0	N	0.5	N	N	N	N
2	11115435	S2_11115435	C	T	0.345455	0	0	0	0	0	0	0	0	0	0	0	0	0	1	1	1	1	1	1	0.5	0	0.5	1	1	0	0.5	0	0	0	0	0	0	0.5	0.5	0	1	0.5	0.5	0.5	0.5	0.5	0.5	0.5	0.5
2	11137635	S2_11137635	G	T	0.345455	0	0	0	0	0	0	0	0	0	0	0	0	0	1	1	1	1	1	1	0.5	0	0.5	1	1	0	0.5	0	0	0	0	0	0	0.5	0.5	0	1	0.5	0.5	0.5	0.5	0.5	0.5	0.5	0.5
2	11138110	S2_11138110	G	T	0.326531	0.0588235	0.109091	0	0	0	0	0	0	0	0	0	0	0	1	1	1	1	1	N	0.5	0	0.5	1	1	0	0.5	0	0	0	0	0	0	0.5	N	0	N	0.5	N	1	0.5	0.5	0.5	0.5	1
2	11171603	S2_11171603	G	T	0.533333	0.235294	0.181818	1	1	1	1	N	1	N	1	1	N	1	N	0	0	0	0	0	0	1	N	0	0	1	1	1	1	1	1	1	1	0	1	1	N	0	N	0	0	N	0	0	0
2	11208226	S2_11208226	G	A	0.358696	0.235294	0.163636	0	0	0	0	0	0	N	0	N	0	N	1	1	1	1	1	N	0.5	0	N	1	1	0	0.5	0	0	0	0	0	0	0.5	N	0	1	0.5	0.5	0.5	N	N	0.5	0.5	0.5
2	11215705	S2_11215705	T	C	0.336364	0	0	0	0	0	0	0	0	0	0	0	0	0	1	1	1	1	1	1	0.5	0	0.5	1	1	0	0.5	0	0	0	0	0	0	0.5	0.5	0	0.5	0.5	0.5	0.5	0.5	0.5	0.5	0.5	0.5
2	11306589	S2_11306589	G	A	0.333333	0.117647	0.127273	0	0	0	N	0	N	0	0	0	0	0	1	1	1	1	1	1	0.5	0	0.5	1	1	0	0.5	0	0	0	0	0	0	0.5	N	0	N	N	N	0.5	0.5	0.5	0.5	0.5	0.5
2	11313980	S2_11313980	T	G	0.387755	0.117647	0.109091	0	0	0	0	0	0	0	N	0	0	N	1	1	1	1	1	1	0.5	0	0.5	1	1	0	0.5	0	0	0	0	0	0	0.5	0.5	0	N	0.5	N	0.5	1	0.5	0.5	1	0.5
2	11334438	S2_11334438	T	C	0.367925	0	0.0363636	0	0.5	0	0	0	0	0	0	0	0	0	1	1	1	1	1	1	0.5	0	0.5	1	1	0	0.5	0	0	0	0	0	0	0.5	0.5	N	N	0.5	1	0.5	0.5	0.5	0.5	0.5	0.5
2	11344963	S2_11344963	T	C	0.345455	0	0	0	0	0	0	0	0	0	0	0	0	0	1	1	1	1	1	1	0.5	0	0.5	1	1	0	0.5	0	0	0	0	0	0	0.5	0.5	0	1	0.5	0.5	0.5	0.5	0.5	0.5	0.5	0.5
2	11416811	S2_11416811	A	T	0.25	0.0588235	0.127273	0	0	0	0	0	0	0	N	0	0	0	1	1	1	1	1	1	N	0	0.5	1	1	0	0	0	0	0	0	0	0	0	N	N	N	N	1	0	0	0.5	0	0	0.5
2	11416831	S2_11416831	G	A	0.25	0.0588235	0.127273	0	0	0	0	0	0	0	N	0	0	0	1	1	1	1	1	1	N	0	0.5	1	1	0	0	0	0	0	0	0	0	0	N	N	N	N	1	0	0	0.5	0	0	0.5
2	11439513	S2_11439513	C	T	0.372549	0.0588235	0.0727273	0	0.5	0	N	0	0	0	0	0	0	0	1	1	1	1	1	1	0.5	0	0.5	1	1	0	0.5	0	0	0	0	0	0	0.5	0.5	0	N	0.5	N	0.5	0.5	0.5	0.5	0.5	N
2	11496293	S2_11496293	T	A	0.401961	0.117647	0.0727273	0	0.5	0	0	0	0	0	0	0	0	N	1	1	1	1	1	N	0.5	0	0.5	1	1	0	0.5	0	0	0	0	0	0	0.5	1	N	1	1	1	0.5	0.5	0.5	0.5	0.5	0.5
2	11496299	S2_11496299	A	G	0.401961	0.117647	0.0727273	0	0.5	0	0	0	0	0	0	0	0	N	1	1	1	1	1	N	0.5	0	0.5	1	1	0	0.5	0	0	0	0	0	0	0.5	1	N	1	1	1	0.5	0.5	0.5	0.5	0.5	0.5
2	11498065	S2_11498065	C	G	0.424528	0.0588235	0.0363636	0	1	0	0	0	0	0	0	0	N	0	1	1	1	1	1	1	0.5	0	1	1	1	0	1	0	0	0	0	0	0	1	0.5	0	1	0.5	0.5	0.5	0.5	0.5	0.5	0.5	0.5
2	11498085	S2_11498085	C	T	0.424528	0.0588235	0.0363636	0	1	0	0	0	0	0	0	0	N	0	1	1	1	1	1	1	0.5	0	1	1	1	0	1	0	0	0	0	0	0	1	0.5	0	1	0.5	0.5	0.5	0.5	0.5	0.5	0.5	0.5
2	11498109	S2_11498109	G	A	0.424528	0.0588235	0.0363636	0	1	0	0	0	0	0	0	0	N	0	1	1	1	1	1	1	0.5	0	1	1	1	0	1	0	0	0	0	0	0	1	0.5	0	1	0.5	0.5	0.5	0.5	0.5	0.5	0.5	0.5
2	11501770	S2_11501770	T	G	0.349057	0	0.0363636	0	0.5	0	0	0	0	0	0	0	0	0	1	1	1	1	1	1	0.5	0	N	1	1	0	0.5	0	0	0	0	0	0	0.5	0.5	0	N	0.5	0.5	0.5	0.5	0.5	0.5	0.5	0.5
2	11501797	S2_11501797	T	A	0.349057	0	0.0363636	0	0.5	0	0	0	0	0	0	0	0	0	1	1	1	1	1	1	0.5	0	N	1	1	0	0.5	0	0	0	0	0	0	0.5	0.5	0	N	0.5	0.5	0.5	0.5	0.5	0.5	0.5	0.5
2	11505615	S2_11505615	G	A	0.363636	0	0	0	0.5	0	0	0	0	0	0	0	0	0	1	1	1	1	1	1	0.5	0	0.5	1	1	0	0.5	0	0	0	0	0	0	0.5	0.5	0	1	0.5	0.5	0.5	0.5	0.5	0.5	0.5	0.5
2	11514877	S2_11514877	C	A	0.363636	0	0	0	0.5	0	0	0	0	0	0	0	0	0	1	1	1	1	1	1	0.5	0	0.5	1	1	0	0.5	0	0	0	0	0	0	0.5	0.5	0	1	0.5	0.5	0.5	0.5	0.5	0.5	0.5	0.5
2	11517679	S2_11517679	T	C	0.346154	0.0588235	0.0545455	0	0.5	0	0	0	0	0	0	0	0	0	1	1	1	1	1	N	0.5	0	0.5	1	1	0	0.5	0	0	0	0	0	0	0.5	0.5	0	N	0.5	0.5	0.5	0.5	0.5	0.5	0.5	0.5
2	11528704	S2_11528704	G	T	0.393939	0.235294	0.4	0	0.5	0	N	0	0	0	0	0	0	N	1	1	N	1	1	N	0.5	0	0.5	1	1	0	0.5	0	N	N	0	0	0	0.5	N	N	N	0.5	N	N	N	0.5	0.5	N	0.5
2	11528705	S2_11528705	C	T	0.393939	0.235294	0.4	0	0.5	0	N	0	0	0	0	0	0	N	1	1	N	1	1	N	0.5	0	0.5	1	1	0	0.5	0	N	N	0	0	0	0.5	N	N	N	0.5	N	N	N	0.5	0.5	N	0.5
2	11528707	S2_11528707	G	A	0.393939	0.235294	0.4	0	0.5	0	N	0	0	0	0	0	0	N	1	1	N	1	1	N	0.5	0	0.5	1	1	0	0.5	0	N	N	0	0	0	0.5	N	N	N	0.5	N	N	N	0.5	0.5	N	0.5
2	11528708	S2_11528708	C	A	0.393939	0.235294	0.4	0	0.5	0	N	0	0	0	0	0	0	N	1	1	N	1	1	N	0.5	0	0.5	1	1	0	0.5	0	N	N	0	0	0	0.5	N	N	N	0.5	N	N	N	0.5	0.5	N	0.5
2	11528711	S2_11528711	C	G	0.393939	0.235294	0.4	0	0.5	0	N	0	0	0	0	0	0	N	1	1	N	1	1	N	0.5	0	0.5	1	1	0	0.5	0	N	N	0	0	0	0.5	N	N	N	0.5	N	N	N	0.5	0.5	N	0.5
2	11528713	S2_11528713	C	G	0.393939	0.235294	0.4	0	0.5	0	N	0	0	0	0	0	0	N	1	1	N	1	1	N	0.5	0	0.5	1	1	0	0.5	0	N	N	0	0	0	0.5	N	N	N	0.5	N	N	N	0.5	0.5	N	0.5
2	11528715	S2_11528715	A	-	0.393939	0.235294	0.4	0	0.5	0	N	0	0	0	0	0	0	N	1	1	N	1	1	N	0.5	0	0.5	1	1	0	0.5	0	N	N	0	0	0	0.5	N	N	N	0.5	N	N	N	0.5	0.5	N	0.5
2	11528719	S2_11528719	T	A	0.3	0.294118	0.545455	0	0.5	0	N	0	0	0	0	0	0	N	1	N	N	1	1	N	0.5	0	0.5	N	N	0	N	0	N	N	0	0	0	N	N	N	N	0.5	N	N	N	N	N	N	0.5
2	11528727	S2_11528727	A	T	0.393939	0.235294	0.4	0	0.5	0	N	0	0	0	0	0	0	N	1	1	N	1	1	N	0.5	0	0.5	1	1	0	0.5	0	N	N	0	0	0	0.5	N	N	N	0.5	N	N	N	0.5	0.5	N	0.5
2	11533635	S2_11533635	C	T	0.336538	0.0588235	0.0545455	0	0.5	0	0	0	0	0	0	0	0	0	1	1	1	1	1	N	0.5	0	0.5	1	1	0	0.5	0	0	0	0	0	0	0.5	0.5	0	N	0.5	0.5	0.5	0.5	0.5	0.5	0.5	0.5
2	11533642	S2_11533642	C	T	0.336538	0.0588235	0.0545455	0	0.5	0	0	0	0	0	0	0	0	0	1	1	1	1	1	N	0.5	0	0.5	1	1	0	0.5	0	0	0	0	0	0	0.5	0.5	0	N	0.5	0.5	0.5	0.5	0.5	0.5	0.5	0.5
2	11574604	S2_11574604	A	G	0.352941	0	0.0727273	0	0	0	0	0	0	0	0	0	0	0	1	1	1	1	1	1	0.5	0	0.5	1	1	0	0.5	0	0	0	0	0	0	0.5	0.5	0	N	N	0.5	0.5	0.5	0.5	0.5	0.5	0.5
2	11636077	S2_11636077	A	-	0.416667	0	0.0181818	0	0.5	0	0	0	0	0	0	0	0	0	1	1	1	1	1	1	0.5	0	0.5	1	1	0	0.5	0	0	0	0	0	0	0.5	1	0	1	0.5	0.5	0.5	0.5	0.5	0.5	0.5	0.5
2	11673614	S2_11673614	G	A	0.351852	0.0588235	0.0181818	0	0.5	0	0	0	0	0	0	0	0	0	1	1	N	1	1	1	0.5	0	0.5	1	1	0	0.5	0	0	0	0	0	0	0.5	0.5	0	1	0.5	0.5	0.5	0.5	0.5	0.5	0.5	0.5
2	11673643	S2_11673643	C	T	0.351852	0.0588235	0.0181818	0	0.5	0	0	0	0	0	0	0	0	0	1	1	N	1	1	1	0.5	0	0.5	1	1	0	0.5	0	0	0	0	0	0	0.5	0.5	0	1	0.5	0.5	0.5	0.5	0.5	0.5	0.5	0.5
2	11676348	S2_11676348	C	A	0.3125	0.117647	0.127273	0	0.5	0	0	0	0	0	0	0	N	N	1	1	1	1	1	1	0.5	0	0.5	1	1	0	0.5	0	0	0	0	0	0	0.5	0.5	0	N	0	N	0	N	0	0.5	N	0.5
2	11740994	S2_11740994	T	G	0.242857	0.0588235	0.363636	0	0.5	0	0	0	0	0	0	0	0	0	1	N	1	1	1	1	0.5	0	0.5	N	N	0	N	0	0	0	0	0	0	N	N	0	N	N	N	N	N	0.5	N	N	0.5
2	11853791	S2_11853791	T	G	0.35	0	0.0909091	0	0.5	0	0	0	0	0	0	0	0	0	1	1	1	1	1	1	0.5	0	0.5	1	1	0	0.5	0	0	0	0	0	0	0.5	0.5	0	N	0.5	N	0.5	N	0.5	0.5	N	0.5
2	11898837	S2_11898837	C	A	0.347826	0	0.163636	0	0.5	0	0	0	0	0	0	0	0	0	1	1	1	1	1	1	0.5	0	0.5	1	1	0	0.5	N	0	0	0	0	0	0.5	0.5	0	N	N	N	0.5	0.5	0.5	0.5	0.5	0.5
2	11960331	S2_11960331	A	G	0.358491	0	0.0363636	0	0.5	0	0	0	0	0	0	0	0	0	1	1	1	1	1	1	0.5	0	0.5	1	1	0	0.5	0	0	0	0	0	0	0.5	0.5	0	N	0.5	0.5	0.5	0.5	0.5	0.5	0.5	0.5
2	12030892	S2_12030892	T	A	0.375	0.294118	0.345455	0	0.5	0	0	0	N	0	N	N	0	N	1	1	1	1	1	N	0.5	0	N	1	1	0	0.5	0	0	0	0	0	0	0.5	N	0	N	N	N	N	0.5	0.5	N	0.5	0.5
2	12030901	S2_12030901	A	G	0.375	0.294118	0.345455	0	0.5	0	0	0	N	0	N	N	0	N	1	1	1	1	1	N	0.5	0	N	1	1	0	0.5	0	0	0	0	0	0	0.5	N	0	N	N	N	N	0.5	0.5	N	0.5	0.5
2	12127397	S2_12127397	G	C	0.353659	0.176471	0.254545	0	0.5	0	N	0	0	0	0	0	0	0	1	1	N	1	1	N	0.5	0	0.5	1	1	0	0.5	0	0	N	0	0	0	0.5	N	N	N	0.5	N	N	1	0.5	N	0.5	0.5
2	12150246	S2_12150246	C	T	0.430233	0.235294	0.218182	0	0.5	0	N	0	0	N	0	N	0	N	1	1	1	1	1	1	0.5	0	0.5	1	1	0	0.5	0	0	0	0	0	0	0.5	N	0	N	0.5	N	1	N	0.5	0.5	0.5	0.5
2	12150253	S2_12150253	T	C	0.430233	0.235294	0.218182	0	0.5	0	N	0	0	N	0	N	0	N	1	1	1	1	1	1	0.5	0	0.5	1	1	0	0.5	0	0	0	0	0	0	0.5	N	0	N	0.5	N	1	N	0.5	0.5	0.5	0.5
2	12243851	S2_12243851	G	C	0.365385	0	0.0545455	0	0.5	0	0	0	0	0	0	0	0	0	1	1	1	1	1	1	0.5	0	0.5	1	1	0	0.5	0	0	0	0	0	0	0.5	0.5	0	N	0.5	N	0.5	0.5	0.5	0.5	0.5	0.5
2	12374698	S2_12374698	G	A	0.304878	0.235294	0.254545	0	0.5	0	0	0	0	0	0	0	0	N	1	N	N	1	1	N	0.5	0	0	1	1	0	0.5	0	0	0	0	0	0	0.5	N	0	N	0.5	N	0	1	0.5	0.5	0.5	N
2	12374769	S2_12374769	T	A	0.351852	0	0.0181818	0	0.5	0	0	0	0	0	0	0	0	0	1	1	1	1	1	1	0	0	0.5	1	1	0	0.5	0	0	0	0	0	0	0.5	0.5	0	N	0.5	0.5	0.5	0.5	0.5	0.5	0.5	0.5
2	12374802	S2_12374802	G	C	0.351852	0	0.0181818	0	0.5	0	0	0	0	0	0	0	0	0	1	1	1	1	1	1	0	0	0.5	1	1	0	0.5	0	0	0	0	0	0	0.5	0.5	0	N	0.5	0.5	0.5	0.5	0.5	0.5	0.5	0.5
2	12374803	S2_12374803	G	A	0.351852	0	0.0181818	0	0.5	0	0	0	0	0	0	0	0	0	1	1	1	1	1	1	0	0	0.5	1	1	0	0.5	0	0	0	0	0	0	0.5	0.5	0	N	0.5	0.5	0.5	0.5	0.5	0.5	0.5	0.5
2	12374818	S2_12374818	T	-	0.351852	0	0.0181818	0	0.5	0	0	0	0	0	0	0	0	0	1	1	1	1	1	1	0	0	0.5	1	1	0	0.5	0	0	0	0	0	0	0.5	0.5	0	N	0.5	0.5	0.5	0.5	0.5	0.5	0.5	0.5
2	12549569	S2_12549569	T	G	0.263636	0	0	0	0	0	0	0	0	0	0	0	0	0	1	1	1	1	1	1	0.5	0	0	1	1	0	0.5	0	0	0	0	0	0	0.5	0.5	0	0	0	0.5	0.5	0.5	0	0.5	0.5	0
2	12747343	S2_12747343	C	T	0.375	0	0.0545455	0	0.5	0	0	0	0	0	0	0	0	0	1	1	1	1	1	1	0.5	0	0.5	1	1	0	0.5	N	0	0	0	0	0	0.5	0.5	0	N	0.5	0.5	0.5	0.5	0.5	0.5	0.5	0.5
2	12747372	S2_12747372	T	C	0.375	0	0.0545455	0	0.5	0	0	0	0	0	0	0	0	0	1	1	1	1	1	1	0.5	0	0.5	1	1	0	0.5	N	0	0	0	0	0	0.5	0.5	0	N	0.5	0.5	0.5	0.5	0.5	0.5	0.5	0.5
2	12779334	S2_12779334	G	A	0.709677	0.235294	0.436364	N	0.5	0	N	0	0	0	N	0	0	N	1	1	1	1	1	1	N	N	1	1	1	N	1	N	N	N	0	N	N	N	N	N	1	1	N	0.5	N	1	1	N	0.5
2	12819369	S2_12819369	C	A	0.354167	0.176471	0.127273	0	0.5	0	N	0	0	0	0	0	0	0	1	1	N	1	1	N	0.5	0	N	1	1	0	0.5	0	0	0	0	0	0	0.5	0.5	0	N	0.5	N	0.5	0.5	0.5	0.5	0.5	0.5
2	12843851	S2_12843851	A	G	0.0384615	0.294118	0.290909	0	0	0	0	0	0	0	0	0	0	0	N	N	1	N	N	N	0.5	0	N	N	N	0	0	0	0	0	0	0	0	0	0	0	N	0	N	N	0	0	N	N	0
2	12881866	S2_12881866	T	G	0.366667	0.235294	0.181818	0	0.5	0	N	0	N	0	0	0	0	N	1	1	1	1	1	N	0.5	0	0.5	1	1	0	0.5	0	0	0	0	0	0	0.5	N	0	N	N	0	0.5	0.5	0.5	0.5	0.5	0.5
2	12900325	S2_12900325	T	A	0.361111	0	0.0181818	0	0.5	0	0	0	0	0	0	0	0	0	1	1	1	1	1	1	0.5	0	0.5	1	1	0	0.5	0	0	0	0	0	0	0.5	0.5	0	N	0.5	0.5	0.5	0.5	0.5	0.5	0.5	0.5
2	13114488	S2_13114488	T	C	0.365385	0	0.0545455	0	0.5	0	0	0	0	0	0	0	0	0	1	1	1	1	1	1	0.5	0	0.5	1	1	0	0.5	0	0	0	0	0	0	0.5	0.5	0	N	0.5	0.5	0.5	0.5	0.5	0.5	0.5	0.5
2	13351242	S2_13351242	C	-	0.351852	0	0.0181818	0	0.5	0	0	0	0	0	0	0	0	0	1	1	1	1	1	1	0.5	0	0.5	1	1	0	0.5	0	0	0	0	0	0	0.5	0.5	0	N	0.5	0.5	0.5	0.5	0.5	0.5	0.5	0.5
2	13473262	S2_13473262	T	C	0.372549	0	0.0727273	0	0.5	0	0	0	0	0	0	0	0	0	1	1	1	1	1	1	0.5	0	0.5	1	1	0	0.5	0	0	0	0	0	0	0.5	0.5	0	N	0.5	1	N	0.5	0.5	0.5	0.5	0.5
2	13473269	S2_13473269	G	A	0.372549	0	0.0727273	0	0.5	0	0	0	0	0	0	0	0	0	1	1	1	1	1	1	0.5	0	0.5	1	1	0	0.5	0	0	0	0	0	0	0.5	0.5	0	N	0.5	1	N	0.5	0.5	0.5	0.5	0.5
2	13473358	S2_13473358	T	G	0.377551	0.117647	0.109091	0	0.5	0	0	0	0	0	0	0	0	N	1	1	1	1	1	N	0.5	0	0.5	1	1	0	0.5	0	0	0	0	0	0	0.5	N	0	1	0.5	N	0.5	0.5	0.5	0.5	0.5	0.5
2	13506426	S2_13506426	T	C	0.328571	0.294118	0.363636	0	0.5	0	N	0	N	N	0	0	0	0	1	1	N	1	1	N	0.5	0	N	N	1	0	0.5	0	0	0	0	0	0	0.5	N	0	N	N	N	N	N	0.5	0.5	0.5	0.5
2	13525231	S2_13525231	T	G	0.372727	0	0	0	0	0	0	0	0	0	0	0	0	0	1	1	1	1	1	1	0	0	0.5	1	1	0	0.5	0	0	0	0	0	0	0.5	0.5	0	1	0.5	0.5	1	0.5	1	0.5	0.5	0.5
2	13525243	S2_13525243	G	C	0.372727	0	0	0	0	0	0	0	0	0	0	0	0	0	1	1	1	1	1	1	0	0	0.5	1	1	0	0.5	0	0	0	0	0	0	0.5	0.5	0	1	0.5	0.5	1	0.5	1	0.5	0.5	0.5
2	13526776	S2_13526776	A	G	0.37037	0	0.0181818	0	0.5	0	0	0	0	0	0	0	0	0	1	1	1	1	1	1	0.5	0	0.5	1	1	0	0.5	0	0	0	0	0	0	0.5	0.5	0	N	0.5	0.5	0.5	0.5	1	0.5	0.5	0.5
2	13526785	S2_13526785	G	A	0.37963	0	0.0181818	0	0.5	0	0	0.5	0	0	0	0	0	0	1	1	1	1	1	1	0.5	0	0.5	1	1	0	0.5	0	0	0	0	0	0	0.5	0.5	0	N	0.5	0.5	0.5	0.5	1	0.5	0.5	0.5
2	13526842	S2_13526842	G	T	0.390909	0	0	0	0.5	0	0	0.5	0	0	0	0	0	0	1	1	1	1	1	1	0.5	0	0.5	1	1	0	0.5	0	0	0	0	0	0	0.5	0.5	0	1	0.5	0.5	0.5	0.5	1	0.5	0.5	0.5
2	13526868	S2_13526868	C	T	0.354545	0	0	0	0	0	0	0	0	0	0	0	0	0	1	1	1	1	1	1	0	0	0.5	1	1	0	0.5	0	0	0	0	0	0	0.5	0.5	0	1	0.5	0.5	0.5	0.5	1	0.5	0.5	0.5
2	13527034	S2_13527034	T	C	0.381818	0	0	0	0.5	0	0	0	0	0	0	0	0	0	1	1	1	1	1	1	0.5	0	0.5	1	1	0	0.5	0	0	0	0	0	0	0.5	0.5	0	1	0.5	0.5	0.5	0.5	1	0.5	0.5	0.5
2	13566179	S2_13566179	C	T	0.361111	0	0.0181818	0	0.5	0	0	0	0	0	0	0	0	0	1	1	1	1	1	1	0	0	0.5	1	1	0	0.5	0	0	0	0	0	0	0.5	N	0	1	0.5	0.5	0.5	0.5	0.5	0.5	0.5	0.5
2	13566294	S2_13566294	C	-	0.35	0.117647	0.0909091	0	0.5	0	0	0	N	0	0	0	0	0	1	1	1	1	1	N	0	0	0.5	1	1	0	0.5	0	0	0	0	0	0	0.5	N	0	1	0.5	N	0.5	0.5	0.5	0.5	0.5	0.5
2	13566348	S2_13566348	G	T	0.35	0.117647	0.0909091	0	0.5	0	0	0	N	0	0	0	0	0	1	1	1	1	1	N	0	0	0.5	1	1	0	0.5	0	0	0	0	0	0	0.5	N	0	1	0.5	N	0.5	0.5	0.5	0.5	0.5	0.5
2	13584170	S2_13584170	T	G	0.367925	0	0.0363636	0	0.5	0	0	0	0	0	0	0	0	0	1	1	1	1	1	1	0.5	0	0.5	1	1	0	0.5	0	0	0	0	0	0	0.5	0.5	0	N	0.5	0.5	0.5	0.5	0.5	0.5	0.5	0.5
2	13601023	S2_13601023	G	C	0.363636	0	0	0	0.5	0	0	0	0	0	0	0	0	0	1	1	1	1	1	1	0.5	0	0.5	1	1	0	0.5	0	0	0	0	0	0	0.5	0.5	0	1	0.5	0.5	0.5	0.5	0.5	0.5	0.5	0.5
2	13601035	S2_13601035	C	T	0.363636	0	0	0	0.5	0	0	0	0	0	0	0	0	0	1	1	1	1	1	1	0.5	0	0.5	1	1	0	0.5	0	0	0	0	0	0	0.5	0.5	0	1	0.5	0.5	0.5	0.5	0.5	0.5	0.5	0.5
2	13681276	S2_13681276	T	C	0.353659	0.176471	0.254545	0	0.5	0	0	N	0	0	0	0	0	0	1	1	N	1	1	N	0.5	0	N	1	1	0	0.5	N	0	0	0	0	0	0.5	0.5	0	N	0.5	N	0.5	0.5	0.5	N	0.5	0.5
2	13855136	S2_13855136	G	C	0.280488	0.235294	0.254545	0	0.5	0	0	0	0	0	0	0	0	N	1	1	N	N	1	N	0	0	0.5	N	1	0	0.5	0	0	0	0	0	0	N	N	N	N	N	N	0	0.5	0.5	0.5	N	0.5
2	13865242	S2_13865242	A	C	0.0731707	0.294118	0.254545	0	0	0	0	0	0	0	0	0	0.5	0	N	N	1	N	N	N	0	0	0	N	N	0	0	0	0	0	0	0	0	N	0	0	N	0.5	N	N	0	0	N	0	0
2	13913892	S2_13913892	C	T	0.367925	0	0.0363636	0	0.5	0	0	0	0	0	0	0	0	0	1	1	1	1	1	1	0.5	0	0.5	1	1	0	0.5	0	0	0	0	0	0	0.5	0.5	0	N	0.5	0.5	0.5	0.5	0.5	0.5	0.5	0.5
2	13941028	S2_13941028	T	G	0.170213	0.117647	0.145455	0	0.5	0	0	0	N	0	0	0	0	0	N	1	1	1	1	1	0.5	0	0	N	N	0	0	0	0	0	0	0	0	0	0	0	N	0.5	N	0	N	0	0	0	0
2	13962229	S2_13962229	G	A	0.381818	0	0	0	0.5	0.5	0	0	0	0	0	0	0	0	1	1	1	1	1	1	0.5	0	0.5	1	1	0	0.5	0	0	0	0	0	0	0.5	0.5	0	1	0.5	0.5	0.5	0.5	0.5	0.5	0.5	0.5
2	14148569	S2_14148569	C	T	0.391304	0.0588235	0.163636	0	0.5	0	0	0	0	0	0	0	0	N	1	1	1	1	1	1	0.5	0	0.5	1	1	0	0.5	N	0	0	0	0	0	0.5	0.5	0	N	0.5	N	0.5	0.5	0.5	0.5	0.5	0.5
2	14151100	S2_14151100	T	A	0.329545	0.176471	0.2	0	0.5	0	0	0	0	0	0	0	0	N	1	1	N	1	1	N	0.5	0	N	1	1	0	0.5	0	0	0	0	0	0	N	N	0	N	N	N	N	0.5	0.5	0.5	0.5	0.5
2	14178202	S2_14178202	T	-	0.404255	0.0588235	0.145455	0	0.5	0	0	0	0	0	0	0	N	0	1	1	1	1	1	1	1	0	0.5	1	1	0	0.5	N	0	0	0	0	0	0.5	0.5	0	N	N	N	0.5	0.5	0.5	0.5	0.5	0.5
2	14178242	S2_14178242	A	-	0.595745	0.0588235	0.145455	1	0.5	1	1	1	1	1	1	1	N	1	0	0	0	0	0	0	0	1	0.5	0	0	1	0.5	N	1	1	1	1	1	0.5	0.5	1	N	N	N	0.5	0.5	0.5	0.5	0.5	0.5
2	14277094	S2_14277094	A	C	0.351852	0	0.0181818	0	0.5	0	0	0	0	0	0	0	0	0	1	1	1	1	1	1	0.5	0	0.5	1	1	0	0.5	0	0	0	0	0	0	0.5	0.5	0	N	0.5	0.5	0.5	0.5	0.5	0.5	0.5	0.5
2	14299035	S2_14299035	T	C	0.655172	0.235294	0.472727	0	1	0	0	N	0	0	N	0	0	N	1	1	N	1	1	1	0	N	N	1	1	N	1	N	N	N	N	N	N	1	1	N	N	1	N	0.5	N	0	1	1	N
2	14299223	S2_14299223	A	C	0.410256	0.176471	0.290909	0	0.5	0	0	N	0	0	N	0	0	N	1	1	1	1	1	1	0	0	N	1	1	0	0.5	N	0	0	0	0	0	0.5	N	0	N	1	0.5	0.5	0.5	0	N	0.5	0
2	14299231	S2_14299231	T	C	0.410256	0.176471	0.290909	0	0.5	0	0	N	0	0	N	0	0	N	1	1	1	1	1	1	0	0	N	1	1	0	0.5	N	0	0	0	0	0	0.5	N	0	N	1	0.5	0.5	0.5	0	N	0.5	0
2	14429672	S2_14429672	C	A	0.358491	0	0.0363636	0	0.5	0	0	0	0	0	0	0	0	0	1	1	1	1	1	1	0.5	0	0.5	1	1	0	0.5	0	0	0	0	0	0	0.5	0.5	0	N	0.5	N	0.5	0.5	0.5	0.5	0.5	0.5
2	14437562	S2_14437562	A	C	0.384615	0.235294	0.290909	0	0.5	0	0	0	N	0	0	0	0	N	1	1	N	1	1	N	0.5	0	N	1	1	0	0.5	N	0	0	0	0	0	0.5	N	0	N	0.5	N	0.5	0.5	0.5	1	N	0.5
2	14437949	S2_14437949	G	A	0.351064	0.117647	0.145455	0	0.5	0	0	0	0	0	0	0	0	0.5	1	1	N	1	1	N	0.5	0	N	1	1	0	0.5	0	0	0	0	0	0	0.5	0.5	0	N	N	N	1	0.5	0.5	0.5	0.5	0.5
2	14437970	S2_14437970	A	G	0.351064	0.117647	0.145455	0	0.5	0	0	0	0	0	0	0	0	0.5	1	1	N	1	1	N	0.5	0	N	1	1	0	0.5	0	0	0	0	0	0	0.5	0.5	0	N	N	N	1	0.5	0.5	0.5	0.5	0.5
2	14442232	S2_14442232	C	T	0.34375	0.235294	0.418182	0	0.5	0	0	0	N	0	0	0	N	N	1	1	1	1	1	N	0.5	0	N	N	1	0	0.5	N	0	0	0	0	0	N	N	0	N	N	N	0.5	N	N	N	0.5	0.5
2	14442237	S2_14442237	A	T	0.34375	0.235294	0.418182	0	0.5	0	0	0	N	0	0	0	N	N	1	1	1	1	1	N	0.5	0	N	N	1	0	0.5	N	0	0	0	0	0	N	N	0	N	N	N	0.5	N	N	N	0.5	0.5
2	14442273	S2_14442273	A	G	0.34375	0.235294	0.418182	0	0.5	0	0	0	N	0	0	0	N	N	1	1	1	1	1	N	0.5	0	N	N	1	0	0.5	N	0	0	0	0	0	N	N	0	N	N	N	0.5	N	N	N	0.5	0.5
2	14442354	S2_14442354	A	G	0.366667	0.235294	0.181818	0	0.5	0	0	0	0	0	0	0	N	N	N	1	1	1	1	N	0.5	0	0.5	1	1	0	0.5	N	0	0	0	0	0	0.5	N	0.5	N	0.5	0.5	0.5	0.5	0.5	0.5	0.5	0.5
2	14447658	S2_14447658	C	T	0.398148	0	0.0181818	0	0.5	0	0	0	0	0	0	0	0	0	1	1	1	1	1	1	0.5	0	N	1	1	0	0.5	0	0	0	0	0	0	0.5	0.5	0	1	0.5	0.5	1	0.5	0.5	0.5	0.5	0.5
2	14534142	S2_14534142	C	A	0.245098	0.176471	0.0727273	0	0.5	0	0	0	0	0	0	0	0	0	N	1	1	N	N	1	0.5	0	0.5	1	1	0	0	0	0	0	0	0	0	0	0.5	0	N	0	0	0	0	0.5	0	0.5	0.5
2	14534154	S2_14534154	C	A	0.245098	0.176471	0.0727273	0	0.5	0	0	0	0	0	0	0	0	0	N	1	1	N	N	1	0.5	0	0.5	1	1	0	0	0	0	0	0	0	0	0	0.5	0	N	0	0	0	0	0.5	0	0.5	0.5
2	14644881	S2_14644881	G	C	0.357143	0.117647	0.109091	0	0.5	0	0	0	0	0	0	0	0	N	1	1	N	1	1	1	0.5	0	0.5	1	1	0	0.5	0	0	0	0	0	0	0.5	0.5	0	N	0.5	0.5	N	0.5	0.5	0.5	0.5	0.5
2	14701722	S2_14701722	T	C	0.681818	0.294118	0.4	0	0.5	0	0	0	N	N	N	N	N	0	1	1	1	1	1	1	0.5	N	N	1	1	N	1	N	N	N	N	0	N	1	1	N	1	1	N	0.5	N	1	0.5	0.5	0.5
2	14701727	S2_14701727	C	A	0.681818	0.294118	0.4	0	0.5	0	0	0	N	N	N	N	N	0	1	1	1	1	1	1	0.5	N	N	1	1	N	1	N	N	N	N	0	N	1	1	N	1	1	N	0.5	N	1	0.5	0.5	0.5
2	15123850	S2_15123850	G	A	0.38	0.0588235	0.0909091	0	0.5	0	0	0	0	0	0	0	0	0	1	1	1	1	1	N	0.5	0	0.5	1	1	0	0.5	N	0	0	0	0	0	0.5	0.5	0	N	0.5	0	1	1	0.5	0.5	0.5	0.5
2	15123870	S2_15123870	T	C	0.38	0.0588235	0.0909091	0	0.5	0	0	0	0	0	0	0	0	0	1	1	1	1	1	N	0.5	0	0.5	1	1	0	0.5	N	0	0	0	0	0	0.5	0.5	0	N	0.5	0	1	1	0.5	0.5	0.5	0.5
2	15123905	S2_15123905	T	C	0.38	0.0588235	0.0909091	0	0.5	0	0	0	0	0	0	0	0	0	1	1	1	1	1	N	0.5	0	0.5	1	1	0	0.5	N	0	0	0	0	0	0.5	0.5	0	N	0.5	0	1	1	0.5	0.5	0.5	0.5
2	15411784	S2_15411784	A	G	0.367347	0.0588235	0.109091	0	0.5	0	0	0	0	0	0	0	0	0	1	1	N	1	1	1	0.5	0	0.5	1	1	0	0.5	N	0	0	0	0	0	0.5	0.5	0	N	0.5	0.5	N	0.5	0.5	0.5	0.5	0.5
2	15411818	S2_15411818	T	C	0.367347	0.0588235	0.109091	0	0.5	0	0	0	0	0	0	0	0	0	1	1	N	1	1	1	0.5	0	0.5	1	1	0	0.5	N	0	0	0	0	0	0.5	0.5	0	N	0.5	0.5	N	0.5	0.5	0.5	0.5	0.5
2	15425296	S2_15425296	C	T	0.130952	0.176471	0.236364	0	0.5	0	0	0	0	0	0	0	0	0	1	N	N	1	1	N	0	0	0	N	N	0	0	0	0	0	0	0	0	0	N	0	N	0.5	N	0	0	0	N	0	0
2	15425324	S2_15425324	T	C	0.130952	0.176471	0.236364	0	0.5	0	0	0	0	0	0	0	0	0	1	N	N	1	1	N	0	0	0	N	N	0	0	0	0	0	0	0	0	0	N	0	N	0.5	N	0	0	0	N	0	0
2	15425344	S2_15425344	C	T	0.130952	0.176471	0.236364	0	0.5	0	0	0	0	0	0	0	0	0	1	N	N	1	1	N	0	0	0	N	N	0	0	0	0	0	0	0	0	0	N	0	N	0.5	N	0	0	0	N	0	0
2	15425345	S2_15425345	C	A	0.130952	0.176471	0.236364	0	0.5	0	0	0	0	0	0	0	0	0	1	N	N	1	1	N	0	0	0	N	N	0	0	0	0	0	0	0	0	0	N	0	N	0.5	N	0	0	0	N	0	0
2	15425492	S2_15425492	T	C	0.13	0.176471	0.0909091	0	0.5	0	0	0	0	0	0	0	0	0	1	N	N	1	1	N	0	0	0	N	N	0	0	0	0	0	0	0	0	0	0	0	1	0.5	0	0	0	0	0	0	0
2	15483255	S2_15483255	C	G	0.361111	0	0.0181818	0	0.5	0	0	0	0	0	0	0	0	0	1	1	1	1	1	1	0.5	0	0.5	1	1	0	0.5	0	0	0	0	0	0	0.5	0.5	0	N	0.5	0.5	0.5	0.5	0.5	0.5	0.5	0.5
2	15487889	S2_15487889	G	A	0.395833	0.0588235	0.127273	0	0.5	0	0	0	0	0	N	0	0	0	1	1	1	1	1	1	0.5	0	N	1	1	0	0.5	0	0	0	0	0	0	1	0.5	0	N	0.5	0.5	0.5	0.5	0.5	0.5	0.5	0.5
2	15708344	S2_15708344	G	T	0.361111	0	0.0181818	0	0.5	0	0	0	0	0	0	0	0	0	1	1	1	1	1	1	0.5	0	0.5	1	1	0	0.5	0	0	0	0	0	0	0.5	0.5	0	N	0.5	0.5	0.5	0.5	0.5	0.5	0.5	0.5
2	15708370	S2_15708370	A	G	0.361111	0	0.0181818	0	0.5	0	0	0	0	0	0	0	0	0	1	1	1	1	1	1	0.5	0	0.5	1	1	0	0.5	0	0	0	0	0	0	0.5	0.5	0	N	0.5	0.5	0.5	0.5	0.5	0.5	0.5	0.5
2	15708400	S2_15708400	T	-	0.361111	0	0.0181818	0	0.5	0	0	0	0	0	0	0	0	0	1	1	1	1	1	1	0.5	0	0.5	1	1	0	0.5	0	0	0	0	0	0	0.5	0.5	0	N	0.5	0.5	0.5	0.5	0.5	0.5	0.5	0.5
2	15708409	S2_15708409	G	T	0.361111	0	0.0181818	0	0.5	0	0	0	0	0	0	0	0	0	1	1	1	1	1	1	0.5	0	0.5	1	1	0	0.5	0	0	0	0	0	0	0.5	0.5	0	N	0.5	0.5	0.5	0.5	0.5	0.5	0.5	0.5
2	15708433	S2_15708433	G	C	0.361111	0	0.0181818	0	0.5	0	0	0	0	0	0	0	0	0	1	1	1	1	1	1	0.5	0	0.5	1	1	0	0.5	0	0	0	0	0	0	0.5	0.5	0	N	0.5	0.5	0.5	0.5	0.5	0.5	0.5	0.5
2	15708436	S2_15708436	A	-	0.361111	0	0.0181818	0	0.5	0	0	0	0	0	0	0	0	0	1	1	1	1	1	1	0.5	0	0.5	1	1	0	0.5	0	0	0	0	0	0	0.5	0.5	0	N	0.5	0.5	0.5	0.5	0.5	0.5	0.5	0.5
2	15734651	S2_15734651	T	-	0.351852	0	0.0181818	0	0	0.5	0	0	0	0	0	0	0	0	1	1	1	1	1	1	0.5	0	0.5	1	1	0	0.5	0	0	0	0	0	0	0.5	0.5	0	N	0	0.5	1	0.5	0.5	0.5	0.5	0.5
2	15775759	S2_15775759	C	T	0.390909	0	0	0	0.5	0	0	0	0	0	0	0	0	0	1	1	1	1	1	1	0.5	0	0.5	1	1	0	0.5	0	0	0	0	0	0	0.5	0.5	0	1	0.5	0.5	1	0.5	0.5	0.5	0.5	0.5
2	15843106	S2_15843106	C	A	0.372727	0	0	0	0.5	0	0	0	0	0	0	0	0	0	1	1	1	1	1	1	0.5	0	0.5	1	1	0	0.5	0	0	0	0	0	0	0.5	0.5	0	1	0.5	0.5	0.5	0.5	0.5	0.5	0.5	0.5
2	15843107	S2_15843107	A	G	0.372727	0	0	0	0.5	0	0	0	0	0	0	0	0	0	1	1	1	1	1	1	0.5	0	0.5	1	1	0	0.5	0	0	0	0	0	0	0.5	0.5	0	1	0.5	0.5	0.5	0.5	0.5	0.5	0.5	0.5
2	15843145	S2_15843145	A	T	0.336538	0.176471	0.0545455	0	0.5	0	0	0	0	0	0	0	0	0	N	1	1	N	N	1	0.5	0	0.5	1	1	0	0.5	0	0	0	0	0	0	0.5	0.5	0	1	0.5	0.5	0.5	0.5	0.5	0.5	0.5	0.5
2	15956181	S2_15956181	C	T	0.404762	0.176471	0.236364	0	0.5	0	0	0	0	N	0	0	N	N	1	1	1	1	1	1	0.5	0	N	1	1	0	0.5	0	0	0	0	0	0	0.5	0.5	0	N	0.5	N	0.5	N	N	1	0.5	0.5
2	16308741	S2_16308741	A	G	0.0957447	0.176471	0.145455	0	0	0	0	0	0	0	0	0	0	0	1	N	N	1	1	N	0.5	0	0	N	1	0	0	0	0	0	0	0	0	0	0	0	N	0	0	N	0	0	0	0	0
2	16372050	S2_16372050	C	G	0.375	0.0588235	0.0545455	0	0.5	0	0	0	0	0	0	0	0	N	1	1	1	1	1	1	0.5	0	0.5	1	1	0	0.5	0	0	0	0	0	0	0.5	0.5	0	N	0.5	N	0.5	1	0.5	0.5	0.5	0.5
2	16372067	S2_16372067	A	T	0.375	0.0588235	0.0545455	0	0.5	0	0	0	0	0	0	0	0	N	1	1	1	1	1	1	0.5	0	0.5	1	1	0	0.5	0	0	0	0	0	0	0.5	0.5	0	N	0.5	N	0.5	1	0.5	0.5	0.5	0.5
2	16601447	S2_16601447	G	A	0.317073	0.294118	0.254545	0	0.5	0	N	0	0	0	0	0	0	N	N	1	N	1	1	N	0	0	0.5	1	1	0	0.5	0	0	0	0	0	0	0.5	N	0	N	N	N	0.5	0.5	0.5	N	N	0.5
2	16619799	S2_16619799	C	G	0.342593	0	0.0181818	0	0	0	0	0	0	0	0	0	0	0	1	1	1	1	1	1	0	0	0.5	1	1	0	0.5	0	0	0	0	0	0	0.5	0.5	0	N	0	0.5	0.5	0.5	0.5	0.5	0.5	0.5
2	16756107	S2_16756107	T	C	0.121622	0.294118	0.327273	0	0	0	N	0	0	0	0	0	0	0	1	N	N	N	1	N	0.5	0	0.5	N	0.5	0	0	0	0	0	0	0	0	0	N	0	N	0	N	0	0	0.5	0	N	N
2	16758205	S2_16758205	A	G	0.375	0	0.0545455	0	0.5	0	0	0	0	0	0	0	0	0	1	1	1	1	1	1	0.5	0	0.5	1	1	0	0.5	0	0	0	0	0	0	0.5	0.5	0	N	0.5	N	0.5	0.5	0.5	0.5	0.5	0.5
2	16839120	S2_16839120	A	G	0.357143	0.176471	0.109091	0	0.5	0	0	0	0	0	0	0	0	N	1	1	N	1	1	N	0.5	0	0.5	1	1	0	0.5	0	0	0	0	0	0	0.5	0.5	0	N	0.5	0.5	0.5	0.5	0.5	0.5	0.5	0.5
2	17256851	S2_17256851	G	A	0.396226	0	0.0363636	0	0.5	0	0	0	0	0	0	0	0	0	1	1	1	1	1	1	0.5	0	0.5	1	1	0	0.5	0	0	0	0	0	0	0.5	0.5	0	N	0.5	0.5	1	0.5	0.5	0.5	0.5	0.5
2	17256908	S2_17256908	T	A	0.43	0	0.0909091	0	0.5	0	0	0	0	0	0	0	0	0	1	1	1	1	1	1	0.5	0	0.5	1	1	0	0.5	0	0	0	0	0.5	0	1	0.5	0	N	1	0.5	0.5	N	0.5	1	0.5	0.5
2	17376673	S2_17376673	G	C	0.381818	0	0	0	0.5	0	0	0	0	0	0	0	0	0	1	1	1	1	1	1	0.5	0	0.5	1	1	0	0.5	0	0	0	0	0	0	0.5	0.5	0	1	0.5	0.5	0.5	0.5	0.5	0.5	0.5	0.5
2	17392482	S2_17392482	G	A	0.4	0	0	0	0.5	0	0	0	0	0	0	0	0	0	1	1	1	1	1	1	0.5	0	0.5	1	1	0	0.5	0	0	0	0	0	0	0.5	0.5	0	1	0.5	0.5	1	0.5	0.5	0.5	0.5	0.5
2	17956728	S2_17956728	A	G	0.391304	0.117647	0.163636	0	0.5	0	0	0	0	0	0	0	0	N	1	1	1	1	1	N	0.5	0	0.5	1	1	0	0.5	0	0	0	0	0	0	0.5	0.5	0	N	0.5	N	0.5	0.5	0.5	0.5	0.5	1
2	17956756	S2_17956756	A	T	0.391304	0.117647	0.163636	0	0.5	0	0	0	0	0	0	0	0	N	1	1	1	1	1	N	0.5	0	0.5	1	1	0	0.5	0	0	0	0	0	0	0.5	0.5	0	N	0.5	N	0.5	0.5	0.5	0.5	0.5	1
2	17959778	S2_17959778	A	G	0.425926	0.294118	0.509091	0	0.5	0	N	0	0	0	N	0	N	N	1	1	N	1	1	1	0.5	0.5	N	1	N	0	0.5	N	0	0	N	0	0	1	N	N	1	N	N	N	0.5	N	N	N	N
2	19530891	S2_19530891	C	A	0.45	0.235294	0.272727	0	0.5	0	N	0	0	0	N	N	0	N	1	1	1	1	1	1	0.5	0	0.5	1	1	0	1	0	0	0	0	0	0	0.5	N	N	N	1	N	0.5	1	0.5	0.5	0.5	0.5
2	19536895	S2_19536895	C	A	0.326087	0.176471	0.163636	0	0.5	0	0	0	0	0	0	0	N	N	N	1	1	1	1	1	0	0	N	1	1	0	0.5	0	0	0	0	0	0	0.5	0.5	0	N	0.5	N	0.5	0.5	N	0	0.5	0
2	19536905	S2_19536905	T	G	0.326087	0.176471	0.163636	0	0.5	0	0	0	0	0	0	0	N	N	N	1	1	1	1	1	0	0	N	1	1	0	0.5	0	0	0	0	0	0	0.5	0.5	0	N	0.5	N	0.5	0.5	N	0	0.5	0
2	19536908	S2_19536908	C	T	0.326087	0.176471	0.163636	0	0.5	0	0	0	0	0	0	0	N	N	N	1	1	1	1	1	0	0	N	1	1	0	0.5	0	0	0	0	0	0	0.5	0.5	0	N	0.5	N	0.5	0.5	N	0	0.5	0
2	19554402	S2_19554402	G	A	0.395833	0.0588235	0.127273	0	0.5	0	N	0	0	0	0	0	0	0	1	1	1	1	1	1	0.5	0	N	1	1	0	0.5	0	0	0	0	0	0	0.5	0.5	0	N	N	0.5	0.5	0.5	0.5	1	0.5	0.5
2	19554430	S2_19554430	A	C	0.395833	0.0588235	0.127273	0	0.5	0	N	0	0	0	0	0	0	0	1	1	1	1	1	1	0.5	0	N	1	1	0	0.5	0	0	0	0	0	0	0.5	0.5	0	N	N	0.5	0.5	0.5	0.5	1	0.5	0.5
2	19557610	S2_19557610	G	A	0.381818	0	0	0	0.5	0	0	0	0	0	0	0	0	0	1	1	1	1	1	1	0.5	0	0.5	1	1	0	0.5	0	0	0	0	0	0	0.5	0.5	0	1	0.5	0.5	0.5	0.5	0.5	0.5	0.5	0.5
2	19573706	S2_19573706	A	G	0.387755	0.0588235	0.109091	0	0.5	0	0	0	N	0	0	0	0	0	1	1	1	1	1	1	0.5	0	0.5	1	1	0	0.5	0	0	0	0	0	0	0.5	0.5	0	N	N	N	0.5	0.5	0.5	0.5	0.5	0.5
2	19576577	S2_19576577	A	C	0.37037	0	0.0181818	0	0.5	0	0	0	0	0	0	0	0	0	1	1	1	1	1	1	0.5	0	0.5	1	1	0	0.5	0	0	0	0	0	0	0.5	0.5	0	N	0.5	0.5	0.5	0.5	0.5	0.5	0.5	0.5
2	19846472	S2_19846472	G	A	0.37	0.176471	0.0909091	0	0.5	0	0	0	N	0	0	0	0	N	1	1	1	1	1	N	0.5	0	N	1	1	0	0.5	0	0	0	0	0	0	0.5	0.5	0	N	0.5	0.5	0.5	0.5	0.5	0.5	0.5	0.5
2	19846495	S2_19846495	A	G	0.37	0.176471	0.0909091	0	0.5	0	0	0	N	0	0	0	0	N	1	1	1	1	1	N	0.5	0	N	1	1	0	0.5	0	0	0	0	0	0	0.5	0.5	0	N	0.5	0.5	0.5	0.5	0.5	0.5	0.5	0.5
2	19908350	S2_19908350	T	G	0.328947	0.117647	0.309091	0	0.5	0	0	0	0	0	0	0	0	0	1	1	N	1	1	N	0.5	0	0.5	1	1	0	0.5	N	0	0	0	0	0	0.5	0.5	0	N	N	N	N	N	0.5	0.5	0.5	0.5
2	19945235	S2_19945235	G	A	0.613636	0.235294	0.2	0	1	0	0	0	N	0	0	N	N	N	1	1	1	1	1	1	0.5	0	1	1	1	N	1	N	0	0	N	0	0	0.5	1	0	N	1	1	1	1	0.5	1	1	0.5
2	20021065	S2_20021065	A	C	0.652174	0	0.163636	0	1	0	0	0	0	0	0	0	0	0	1	1	1	1	1	1	0.5	N	1	1	1	N	1	N	1	N	0	N	N	1	1	N	1	1	1	0.5	1	0.5	1	1	1
2	20110533	S2_20110533	A	G	0.4	0	0	0	0.5	0.5	0	0	0	0	0	0	0	0	1	1	1	1	1	1	0.5	0	0.5	1	1	0	0.5	0	0.5	0	0	0	0	0.5	0.5	0	1	0.5	0.5	0.5	0.5	0.5	0.5	0.5	0.5
2	20344238	S2_20344238	C	A	0.355769	0.117647	0.0545455	0	0.5	0.5	0	0	0	0	0	0	0	0	1	1	1	N	N	1	0.5	0	0.5	1	1	0	0.5	0	0.5	0	0	0	0	0.5	0.5	0	N	0.5	0.5	0.5	0.5	0.5	0.5	0.5	0.5
2	21056386	S2_21056386	A	T	0.367925	0.117647	0.0363636	0	0.5	0	0	0	0	0	0	0	0	0	1	1	1	N	N	1	0.5	0	0.5	1	1	0	0.5	0	0.5	0	0	0	0	0.5	0.5	0	1	0.5	0.5	0.5	0.5	0.5	0.5	0.5	0.5
2	21087702	S2_21087702	A	C	0.377358	0	0.0363636	0	0.5	0	0	0	0	0	0	0	0	0	1	1	1	1	1	1	0.5	0	0	1	1	0	0.5	0	0.5	0	0	0	0	0.5	0.5	0	N	0.5	0.5	0.5	0.5	0.5	0.5	0.5	0.5
2	21087727	S2_21087727	T	-	0.377358	0	0.0363636	0	0.5	0	0	0	0	0	0	0	0	0	1	1	1	1	1	1	0.5	0	0	1	1	0	0.5	0	0.5	0	0	0	0	0.5	0.5	0	N	0.5	0.5	0.5	0.5	0.5	0.5	0.5	0.5
2	21088016	S2_21088016	G	A	0.37963	0	0.0181818	0	0.5	0	0	0	0	0	0	0	0	0	1	1	1	1	1	1	0.5	0	0.5	1	1	0	0.5	0	0.5	0	0	0	0	0.5	0.5	0	N	0.5	0.5	0.5	0.5	0.5	0.5	0.5	0.5
2	21116063	S2_21116063	G	-	0.375	0.117647	0.2	0	0.5	0	0	0	0	0	0	0	0	N	1	1	1	1	1	N	1	0	0.5	1	1	0	0.5	0	0.5	0	0	0	0	0.5	N	0	N	0.5	N	N	0.5	0.5	N	N	0.5
2	21116093	S2_21116093	C	A	0.375	0.117647	0.2	0	0.5	0	0	0	0	0	0	0	0	N	1	1	1	1	1	N	1	0	0.5	1	1	0	0.5	0	0.5	0	0	0	0	0.5	N	0	N	0.5	N	N	0.5	0.5	N	N	0.5
2	21225865	S2_21225865	A	G	0.361702	0.117647	0.145455	0	0.5	0	0	0	0	0	0	0.5	0	0	1	1	N	1	1	N	0.5	0	0.5	1	1	0	0.5	0	0.5	0	0	0	0	0.5	0.5	0	N	0.5	0.5	N	0.5	0.5	N	0.5	0.5
2	21255797	S2_21255797	G	T	0.0638298	0.176471	0.145455	0	0	0	0	0	0	0	0	0	0	0	1	1	N	N	N	1	0	0	0	N	N	0	0	0	0	0	0	0	0	0	0	0	N	0	N	0	0	0	0	0	0
2	21272931	S2_21272931	C	G	0.377358	0	0.0363636	0	0.5	0	0	0	0	0	0	0	0	0	1	1	1	1	1	1	0.5	0	N	1	1	0	0.5	0	0.5	0	0	0	0	0.5	0.5	0	N	0.5	0.5	0.5	0.5	0.5	0.5	0.5	0.5
2	21272932	S2_21272932	C	T	0.38	0.176471	0.0909091	0	0.5	0	0	0	0	0	0	0	N	N	1	1	N	1	1	1	0.5	0	N	1	1	0	0.5	0	0.5	0	0	0	0	0.5	0.5	0	N	0.5	0.5	0.5	0.5	0.5	0.5	0.5	0.5
2	21272941	S2_21272941	T	A	0.28	0.176471	0.0909091	0	0.5	0	0	0	0	0	0	0	N	N	1	1	N	1	1	1	0.5	0	N	0.5	0.5	0	0.5	0	0.5	0	0	0	0	0.5	0.5	0	N	0	0.5	0.5	0.5	0	0.5	0.5	0
2	21377722	S2_21377722	A	G	0.37963	0	0.0181818	0	0.5	0	0	0	0	0	0	0	0	0	1	1	1	1	1	1	0.5	0	0.5	1	1	0	0.5	0	0.5	0	0	0	0	0.5	0.5	0	N	0.5	0.5	0.5	0.5	0.5	0.5	0.5	0.5
2	21380385	S2_21380385	C	A	0.390909	0	0	0	0.5	0	0	0	0	0	0	0	0	0	1	1	1	1	1	1	0.5	0	0.5	1	1	0	0.5	0	0.5	0	0	0	0	0.5	0.5	0	1	0.5	0.5	0.5	0.5	0.5	0.5	0.5	0.5
2	21563688	S2_21563688	C	T	0.390909	0	0	0	0.5	0	0	0	0	0	0	0	0	0	1	1	1	1	1	1	0.5	0	0.5	1	1	0	0.5	0	0.5	0	0	0	0	0.5	0.5	0	1	0.5	0.5	0.5	0.5	0.5	0.5	0.5	0.5
2	21567807	S2_21567807	G	A	0.386792	0	0.0363636	0	0.5	0	0	0	0	0	0	0	0	0	1	1	1	1	1	1	0.5	0	0.5	1	1	0	0.5	0	0.5	0	0	0	0	0.5	0.5	0	N	0.5	0.5	0.5	0.5	0.5	0.5	0.5	0.5
2	21664280	S2_21664280	T	-	0.402778	0.176471	0.345455	0	0.5	0	0	0	N	N	0	0	0	0	1	1	1	1	1	N	0.5	N	0.5	1	1	0	0.5	N	0.5	0	0	0	0	N	N	0	N	0.5	N	0.5	N	0.5	0.5	0.5	0.5
2	21808227	S2_21808227	G	A	0.344444	0.176471	0.181818	0	0.5	0	0	0	N	0	0	0	0	0	1	1	N	1	1	N	0.5	0	0	1	1	0	0.5	0	0.5	0	0	0	0	0.5	N	0	N	0.5	N	0.5	0.5	0.5	0.5	0.5	N
2	21990009	S2_21990009	G	T	0.37963	0	0.0181818	0	0.5	0	0	0	0	0	0	0	0	0	1	1	1	1	1	1	0.5	0	0.5	1	1	0	0.5	0	0.5	0	0	0	0	0.5	0.5	0	N	0.5	0.5	0.5	0.5	0.5	0.5	0.5	0.5
2	21995524	S2_21995524	C	T	0.333333	0.117647	0.127273	0	0.5	0	0	0	0	0	0	0	0	0	1	1	N	1	1	N	0.5	0	0.5	1	1	0	0.5	0	0.5	0	0	0	0	0.5	0.5	0	N	N	N	0.5	0.5	0.5	0.5	0.5	0.5
2	22022042	S2_22022042	A	-	0.381818	0	0	0	0.5	0	0	0	0	0	0	0	0	0	1	1	1	1	1	1	0	0	0.5	1	1	0	0.5	0	0.5	0	0	0	0	0.5	0.5	0	1	0.5	0.5	0.5	0.5	0.5	0.5	0.5	0.5
2	22074805	S2_22074805	A	G	0.353659	0.176471	0.254545	0	0.5	0	0	0	0	N	0	0	0	0	1	1	1	N	N	1	0.5	0	0.5	N	1	0	0.5	0	0.5	0	0	0	0	0.5	N	0	N	N	N	0.5	N	N	0.5	0.5	0.5
2	22082888	S2_22082888	G	A	0.388889	0	0.0181818	0	0.5	0.5	0	0	0	0	0	0	0	0	1	1	1	1	1	1	0.5	0	0.5	1	1	0	0.5	0	0.5	0	0	0	0	0.5	0.5	0	N	0.5	0.5	0.5	0.5	0.5	0.5	0.5	0.5
2	22087641	S2_22087641	A	-	0.358491	0.117647	0.0363636	0	0.5	0	0	0	0	0	0	0	0	0	1	1	1	N	N	1	0	0	0.5	1	1	0	0.5	0	0.5	0	0	0	0	0.5	0.5	0	1	0.5	0.5	0.5	0.5	0.5	0.5	0.5	0.5
2	22087684	S2_22087684	G	-	0.333333	0.176471	0.0727273	0	0.5	0	0	0	0	0	0	0	0	0	1	1	N	N	N	1	0	0	0.5	1	1	0	0.5	0	0.5	0	0	0	0	0.5	0.5	0	N	0.5	0.5	0.5	0.5	0.5	0.5	0.5	0.5
2	22130609	S2_22130609	A	G	0.390909	0	0	0	0.5	0	0	0	0	0	0	0	0	0	1	1	1	1	1	1	0.5	0	0.5	1	1	0	0.5	0	0.5	0	0	0	0	0.5	0.5	0	1	0.5	0.5	0.5	0.5	0.5	0.5	0.5	0.5
2	22130635	S2_22130635	T	-	0.390909	0	0	0	0.5	0	0	0	0	0	0	0	0	0	1	1	1	1	1	1	0.5	0	0.5	1	1	0	0.5	0	0.5	0	0	0	0	0.5	0.5	0	1	0.5	0.5	0.5	0.5	0.5	0.5	0.5	0.5
2	22139401	S2_22139401	G	T	0.390909	0	0	0	0.5	0	0	0	0	0	0	0	0	0	1	1	1	1	1	1	0.5	0	0.5	1	1	0	0.5	0	0.5	0	0	0	0	0.5	0.5	0	1	0.5	0.5	0.5	0.5	0.5	0.5	0.5	0.5
2	22172310	S2_22172310	C	A	0.382353	0.294118	0.381818	0	0.5	0	0	0	N	0	N	0	0	N	1	1	N	1	1	N	0.5	0	0.5	1	1	N	0.5	N	0.5	0	0	0	0	0.5	N	N	N	N	N	N	0.5	0.5	N	0.5	N
2	22210260	S2_22210260	G	-	0.38	0.0588235	0.0909091	0	0.5	0	0	0	0	0	0	0	0	0	1	1	1	1	1	N	0.5	0	0.5	1	1	0	0.5	N	0.5	0	0	0	0	0.5	0.5	0	N	0.5	0.5	N	0.5	0.5	0.5	0.5	0.5
2	22243050	S2_22243050	A	G	0.1875	0.235294	0.127273	0	0.5	0	0	0	0	0	0	0	0	0	N	1	1	N	N	N	0	0	0.5	1	1	0	0	0	0	0	0	0	0	0	N	0	N	0	0	0	0	0.5	0	0	0.5
2	22341303	S2_22341303	C	G	0.394231	0.0588235	0.0545455	0	0.5	0	0	0	0	0	0	0	0	N	1	1	1	1	1	1	0.5	0	0.5	1	1	0	0.5	0	0.5	0	0	0	0	0.5	0.5	0	N	0.5	0.5	0.5	0.5	0.5	0.5	0.5	0.5
2	22341309	S2_22341309	A	G	0.394231	0.0588235	0.0545455	0	0.5	0	0	0	0	0	0	0	0	N	1	1	1	1	1	1	0.5	0	0.5	1	1	0	0.5	0	0.5	0	0	0	0	0.5	0.5	0	N	0.5	0.5	0.5	0.5	0.5	0.5	0.5	0.5
2	22346655	S2_22346655	A	G	0.4	0	0	0	0.5	0	0	0	0	0	0	0	0	0	1	1	1	1	1	1	0.5	0	0.5	1	1	0	0.5	0	0.5	0	0	0	0	0.5	0.5	0	1	0.5	0.5	0.5	0.5	0.5	0.5	0.5	0.5
2	22361786	S2_22361786	T	G	0.258065	0.294118	0.436364	0	0.5	0	0	0	0	0	0	0	N	0	N	1	N	N	1	N	0.5	0	N	N	N	0	0.5	N	0.5	0	N	0	0	0	1	0	N	0.5	N	N	N	N	N	0.5	0.5
2	22361793	S2_22361793	T	-	0.258065	0.294118	0.436364	0	0.5	0	0	0	0	0	0	0	N	0	N	1	N	N	1	N	0.5	0	N	N	N	0	0.5	N	0.5	0	N	0	0	0	1	0	N	0.5	N	N	N	N	N	0.5	0.5
2	22361806	S2_22361806	A	C	0.258065	0.294118	0.436364	0	0.5	0	0	0	0	0	0	0	N	0	N	1	N	N	1	N	0.5	0	N	N	N	0	0.5	N	0.5	0	N	0	0	0	1	0	N	0.5	N	N	N	N	N	0.5	0.5
2	22361817	S2_22361817	A	-	0.258065	0.294118	0.436364	0	0.5	0	0	0	0	0	0	0	N	0	N	1	N	N	1	N	0.5	0	N	N	N	0	0.5	N	0.5	0	N	0	0	0	1	0	N	0.5	N	N	N	N	N	0.5	0.5
2	22364388	S2_22364388	A	T	0.363636	0.117647	0.2	0	0.5	0	0	0	0	0	0	0	N	0	1	1	1	1	1	N	0.5	0	0.5	1	1	0	0.5	0	0.5	0	0	0	0	0.5	0.5	0	N	0.5	N	0.5	0.5	0.5	N	N	0.5
2	22388179	S2_22388179	T	C	0.390909	0	0	0	0.5	0	0	0	0	0	0	0	0	0	1	1	1	1	1	1	0.5	0	0.5	1	1	0	0.5	0	0.5	0	0	0	0	0.5	0.5	0	1	0.5	0.5	0.5	0.5	0.5	0.5	0.5	0.5
2	22388231	S2_22388231	T	A	0.398148	0	0.0181818	0	0.5	0	0	0	0	0	0	0	0	0	1	1	1	1	1	1	0.5	0	0.5	1	1	0	0.5	0	0.5	0	0	0	0	0.5	0.5	0	1	0.5	0.5	0.5	0.5	0.5	0.5	0.5	0.5
2	22388255	S2_22388255	G	A	0.398148	0	0.0181818	0	0.5	0	0	0	0	0	0	0	0	0	1	1	1	1	1	1	0.5	0	0.5	1	1	0	0.5	0	0.5	0	0	0	0	0.5	0.5	0	1	0.5	0.5	0.5	0.5	0.5	0.5	0.5	0.5
2	22472954	S2_22472954	C	G	0.6875	0.294118	0.418182	N	1	0	N	N	N	0	0	N	0	0	1	1	1	1	1	1	N	N	1	1	1	N	1	N	1	N	0	N	N	1	N	N	N	0	N	0.5	N	1	1	1	1
2	22487488	S2_22487488	T	C	0.395833	0.117647	0.127273	0	0.5	0	0	0	0	0	0	0	0	N	1	1	1	1	1	N	0.5	0	0.5	1	1	0	0.5	0	0.5	0	0	0	0	0.5	0.5	0	N	0.5	N	0.5	0.5	0.5	0.5	0.5	1
2	22487507	S2_22487507	G	A	0.395833	0.117647	0.127273	0	0.5	0	0	0	0	0	0	0	0	N	1	1	1	1	1	N	0.5	0	0.5	1	1	0	0.5	0	0.5	0	0	0	0	0.5	0.5	0	N	0.5	N	0.5	0.5	0.5	0.5	0.5	1
2	22487524	S2_22487524	G	A	0.395833	0.117647	0.127273	0	0.5	0	0	0	0	0	0	0	0	N	1	1	1	1	1	N	0.5	0	0.5	1	1	0	0.5	0	0.5	0	0	0	0	0.5	0.5	0	N	0.5	N	0.5	0.5	0.5	0.5	0.5	1
2	22487529	S2_22487529	A	G	0.395833	0.117647	0.127273	0	0.5	0	0	0	0	0	0	0	0	N	1	1	1	1	1	N	0.5	0	0.5	1	1	0	0.5	0	0.5	0	0	0	0	0.5	0.5	0	N	0.5	N	0.5	0.5	0.5	0.5	0.5	1
2	22687113	S2_22687113	G	A	0.638298	0.0588235	0.145455	0	1	0	0	0	0	0	0	0	N	0	1	1	1	1	1	1	0.5	N	1	1	1	N	1	N	1	0	0	N	N	1	1	N	1	1	1	0.5	1	0.5	1	1	1
2	22698727	S2_22698727	T	G	0.42	0.117647	0.0909091	0	0.5	0	0	0	N	0	0	0	0	N	1	1	1	1	1	1	0.5	0	0.5	1	1	0	0.5	0	0.5	0	0	0	0	0.5	0.5	0	N	0.5	N	0.5	0.5	0.5	0.5	1	0.5
2	22712531	S2_22712531	A	G	0.4	0	0	0	0.5	0	0	0	0	0	0	0.5	0	0	1	1	1	1	1	1	0.5	0	0.5	1	1	0	0.5	0	0.5	0	0	0	0	0.5	0.5	0	1	0.5	0.5	0.5	0.5	0.5	0.5	0.5	0.5
2	22746289	S2_22746289	A	T	0.398148	0	0.0181818	0	0.5	0	0	0	0	0	0	0	0	0	1	1	1	1	1	1	0.5	0	0.5	1	1	0	0.5	0	0.5	0	0	0	0	0.5	0.5	0	1	0.5	0.5	0.5	0.5	0.5	0.5	0.5	0.5
2	22746290	S2_22746290	T	A	0.398148	0	0.0181818	0	0.5	0	0	0	0	0	0	0	0	0	1	1	1	1	1	1	0.5	0	0.5	1	1	0	0.5	0	0.5	0	0	0	0	0.5	0.5	0	1	0.5	0.5	0.5	0.5	0.5	0.5	0.5	0.5
2	22749553	S2_22749553	T	-	0.386792	0	0.0363636	0	0.5	0	0	0	0	0	0	0	0	0	1	1	1	1	1	1	0.5	0	0.5	1	1	0	0.5	0	0.5	0	0	0	0	0.5	0.5	0	N	0.5	0.5	0.5	0.5	0.5	0.5	0.5	0.5
2	22749602	S2_22749602	A	G	0.386792	0	0.0363636	0	0.5	0	0	0	0	0	0	0	0	0	1	1	1	1	1	1	0.5	0	0.5	1	1	0	0.5	0	0.5	0	0	0	0	0.5	0.5	0	N	0.5	0.5	0.5	0.5	0.5	0.5	0.5	0.5
2	22749611	S2_22749611	A	-	0.386792	0	0.0363636	0	0.5	0	0	0	0	0	0	0	0	0	1	1	1	1	1	1	0.5	0	0.5	1	1	0	0.5	0	0.5	0	0	0	0	0.5	0.5	0	N	0.5	0.5	0.5	0.5	0.5	0.5	0.5	0.5
2	22793612	S2_22793612	G	C	0.390909	0	0	0	0.5	0	0	0	0	0	0	0	0	0	1	1	1	1	1	1	0.5	0	0.5	1	1	0	0.5	0	0.5	0	0	0	0	0.5	0.5	0	1	0.5	0.5	0.5	0.5	0.5	0.5	0.5	0.5
2	22961096	S2_22961096	G	-	0.304878	0.235294	0.254545	0	0	N	0	0	N	0	0	0	0	N	N	1	1	1	1	1	0.5	0	N	1	1	0	0.5	0	0.5	0	0	0	0	0.5	N	0	N	0	0.5	N	0	0	0.5	0.5	0.5
2	22994431	S2_22994431	T	C	0.31	0.117647	0.0909091	0	0	0	0	0	0	0	0	0	0	0	1	1	1	N	1	N	0.5	0	0.5	1	1	0	0.5	0	0.5	0	0	0	0	0.5	0.5	0	N	0	0.5	0.5	0.5	0.5	0.5	0.5	0
2	22994482	S2_22994482	C	A	0.15	0.117647	0.0909091	0	0	0	0	0	0	0	0	0	0	0	1	1	1	N	1	N	0	0	0.5	0	0.5	0	0	0	0	0	0	0	0	0	0	0	N	0	0	0	0	0.5	0	0	0
2	23000009	S2_23000009	A	G	0.321429	0.176471	0.236364	0	0	0	0	0	0	0	0	0	0	N	1	1	N	1	1	N	0.5	0	0.5	1	1	0	0.5	0	0.5	0	0	0	0	N	N	0	N	0	N	0.5	0.5	0.5	0.5	0.5	0.5
2	23001838	S2_23001838	G	C	0.6375	0.117647	0.272727	0	N	0	0	0	0	N	0	0	0	0	1	1	1	1	1	1	0.5	N	1	1	1	N	1	N	1	N	0	N	N	1	N	N	N	1	1	0.5	1	0.5	1	1	0.5
2	23001841	S2_23001841	A	C	0.6375	0.117647	0.272727	0	N	0	0	0	0	N	0	0	0	0	1	1	1	1	1	1	0.5	N	1	1	1	N	1	N	1	N	0	N	N	1	N	N	N	1	1	0.5	1	0.5	1	1	0.5
2	23001846	S2_23001846	C	T	0.6375	0.117647	0.272727	0	N	0	0	0	0	N	0	0	0	0	1	1	1	1	1	1	0.5	N	1	1	1	N	1	N	1	N	0	N	N	1	N	N	N	1	1	0.5	1	0.5	1	1	0.5
2	23001868	S2_23001868	G	A	0.6375	0.117647	0.272727	0	N	0	0	0	0	N	0	0	0	0	1	1	1	1	1	1	0.5	N	1	1	1	N	1	N	1	N	0	N	N	1	N	N	N	1	1	0.5	1	0.5	1	1	0.5
2	23020094	S2_23020094	T	-	0.381818	0	0	0	0	0	0	0	0	0	0	0	0	0	1	1	1	1	1	1	0.5	0	0.5	1	1	0	0.5	0	0.5	0	0	0	0	0.5	0.5	0	1	0.5	0.5	0.5	0.5	0.5	0.5	0.5	0.5
2	23020103	S2_23020103	C	-	0.381818	0	0	0	0	0	0	0	0	0	0	0	0	0	1	1	1	1	1	1	0.5	0	0.5	1	1	0	0.5	0	0.5	0	0	0	0	0.5	0.5	0	1	0.5	0.5	0.5	0.5	0.5	0.5	0.5	0.5
2	23051851	S2_23051851	A	G	0.326087	0.0588235	0.163636	0	0	0	0	0	0	0	0	0	0	0	1	1	1	1	1	N	1	0	0.5	N	1	0	0.5	0	0.5	0	0	0	0	0.5	N	0	N	0.5	0.5	N	N	N	0.5	0.5	0.5
2	23099598	S2_23099598	T	C	0.372727	0	0	0	0	0	0	0	0	0	0	0	0	0	1	1	1	1	1	1	0.5	0	0.5	1	1	0	0.5	0	0.5	0	0	0	0	0.5	0.5	0	1	0.5	0.5	0.5	0.5	0.5	0.5	0.5	0.5
2	23153433	S2_23153433	T	A	0.318182	0.117647	0.2	0	0	0	0	0	0	0	0	0	0	0	1	1	N	1	1	N	0.5	0	N	1	1	0	0.5	0	0.5	0	0	0	0	0.5	0.5	0	N	0.5	N	N	0.5	0.5	0.5	N	0.5
2	23159204	S2_23159204	A	T	0.346154	0	0.0545455	0	0	0	0	0	0	0	0	0	0	0	1	1	1	1	1	1	0.5	0	0.5	1	1	0	0.5	0	0.5	0	0	0	0	0.5	0.5	0	N	0.5	N	0.5	0.5	0.5	0.5	0.5	0.5
2	23180729	S2_23180729	C	G	0.37963	0	0.0181818	0	0	0	0	0	0	0	0	0	0	0	1	1	1	1	1	1	0.5	0	0.5	1	1	0	0.5	0	0.5	0	0	0	0	0.5	N	0	1	0.5	0.5	0.5	0.5	0.5	0.5	0.5	0.5
2	23182378	S2_23182378	A	G	0.35	0.0588235	0.0909091	0	0	0	0	0	0	0	0	0	0	0	1	1	N	1	1	1	0.5	0	0.5	1	1	0	0.5	0	0.5	0	0	0	0	0.5	0.5	0	N	0.5	N	0.5	0.5	0.5	N	0.5	0.5
2	23208679	S2_23208679	A	T	0.295918	0.117647	0.109091	0	0	0	0	0	0	0	0	0	0	0	1	1	1	N	1	N	0.5	0	0.5	1	1	0	0.5	0	0.5	0	0	0	0	0.5	0	0	N	0	N	0.5	0.5	0.5	0.5	0.5	0.5
2	23212597	S2_23212597	T	-	0.372727	0	0	0	0	0	0	0	0	0	0	0	0	0	1	1	1	1	1	1	0.5	0	0.5	1	1	0	0.5	0	0.5	0	0	0	0	0.5	0.5	0	1	0.5	0.5	0.5	0.5	0.5	0.5	0.5	0.5
2	23272169	S2_23272169	G	C	0.353659	0.0588235	0.254545	0	0	0	N	0	0	0	0	0	0	0	1	1	1	1	1	1	0.5	0	0.5	N	1	0	0.5	N	0.5	0	0	0	0	0.5	N	0	N	0.5	0.5	0.5	0.5	0.5	N	0.5	0.5
2	23275339	S2_23275339	G	A	0.340426	0.235294	0.145455	0	0	0	0	0	0	0	0	0	0	N	1	N	N	1	1	N	0.5	0	0.5	1	1	0	0.5	0	0.5	0	0	0	0	0.5	0.5	0	1	N	0.5	N	0.5	0.5	0.5	0.5	0.5
2	23275376	S2_23275376	G	T	0.340426	0.235294	0.145455	0	0	0	0	0	0	0	0	0	0	N	1	N	N	1	1	N	0.5	0	0.5	1	1	0	0.5	0	0.5	0	0	0	0	0.5	0.5	0	1	N	0.5	N	0.5	0.5	0.5	0.5	0.5
2	23309546	S2_23309546	T	C	0.37	0.0588235	0.0909091	0	0	0	0	0	N	0	0	0	0	0	1	1	1	1	1	1	0.5	0	0.5	1	1	0	0.5	0	0.5	0	0	0	0	0.5	0.5	0	N	N	0.5	0.5	0.5	0.5	0.5	0.5	0.5
2	23311591	S2_23311591	G	C	0.37037	0	0.0181818	0	0	0	0	0	0	0	0	0	0	0	1	1	1	1	1	1	0.5	0	0.5	1	1	0	0.5	0	0.5	0	0	0	0	0.5	0.5	0	N	0.5	0.5	0.5	0.5	0.5	0.5	0.5	0.5
2	23318610	S2_23318610	C	A	0.381818	0	0	0	0	0	0	0	0	0	0	0.5	0	0	1	1	1	1	1	1	0.5	0	0.5	1	1	0	0.5	0	0.5	0	0	0	0	0.5	0.5	0	1	0.5	0.5	0.5	0.5	0.5	0.5	0.5	0.5
2	23326915	S2_23326915	G	T	0.387755	0.0588235	0.109091	0	0	N	0	0	0	0	0	0	0	0	1	1	1	1	1	1	0.5	0	0.5	1	1	0	0.5	0	0.5	0	0	0	0	0.5	1	0	N	0.5	N	0.5	0.5	0.5	0.5	N	0.5
2	23326917	S2_23326917	A	C	0.387755	0.0588235	0.109091	0	0	N	0	0	0	0	0	0	0	0	1	1	1	1	1	1	0.5	0	0.5	1	1	0	0.5	0	0.5	0	0	0	0	0.5	1	0	N	0.5	N	0.5	0.5	0.5	0.5	N	0.5
2	23326939	S2_23326939	G	A	0.387755	0.0588235	0.109091	0	0	N	0	0	0	0	0	0	0	0	1	1	1	1	1	1	0.5	0	0.5	1	1	0	0.5	0	0.5	0	0	0	0	0.5	1	0	N	0.5	N	0.5	0.5	0.5	0.5	N	0.5
2	23331182	S2_23331182	G	A	0.363636	0	0	0	0	0	0	0	0	0	0	0	0	0	1	1	1	1	1	1	0	0	0.5	1	1	0	0.5	0	0.5	0	0	0	0	0.5	0.5	0	1	0.5	0.5	0.5	0.5	0.5	0.5	0.5	0.5
2	23335530	S2_23335530	A	G	0.355769	0.0588235	0.0545455	0	0	0	0	0	0	0	0	0	N	0	1	1	1	1	1	1	0.5	0	N	1	1	0	0.5	0	0.5	0	0	0	0	0.5	0.5	0	N	0.5	0	0.5	0.5	0.5	0.5	0.5	0.5
2	23335538	S2_23335538	T	C	0.355769	0.0588235	0.0545455	0	0	0	0	0	0	0	0	0	N	0	1	1	1	1	1	1	0.5	0	N	1	1	0	0.5	0	0.5	0	0	0	0	0.5	0.5	0	N	0.5	0	0.5	0.5	0.5	0.5	0.5	0.5
2	23339573	S2_23339573	T	A	0.285714	0.235294	0.236364	0	0	0	N	0	0	0	0	0	0	N	1	1	1	N	1	N	0.5	0	0.5	N	1	0	0.5	0	0.5	0	0	0	0	0.5	N	0	N	N	N	0.5	N	0.5	N	0	0.5
2	23343489	S2_23343489	T	G	0.357143	0.117647	0.109091	0	0	0	0	0	N	0	0	0	0	0	1	1	1	1	1	N	0.5	0	0.5	1	1	0	0.5	0	0.5	0	0	0	0	0.5	N	0	N	N	0.5	0.5	0.5	0.5	0.5	0.5	0.5
2	23653914	S2_23653914	A	G	0.265957	0.294118	0.145455	0	0	0	0	0	0	0	0	0	0	0	N	N	N	N	N	1	0	0	0.5	1	1	0	0.5	0	0.5	0	0	0	0	0.5	0.5	0	N	0	N	0.5	0.5	0.5	0.5	0.5	0.5
2	23670563	S2_23670563	A	T	0.351852	0	0.0181818	0	0	0	0	0	0	0	0	0	0	0	1	1	1	1	1	1	0.5	0	0.5	1	1	0	0.5	0	0.5	0	0	0	0	0.5	0.5	0	N	0.5	0.5	0.5	0.5	0.5	0.5	0.5	0.5
2	23671098	S2_23671098	G	A	0.352941	0	0.0727273	0	0	0	0	0	0	0	0	0	0	0	1	1	1	1	1	1	0.5	0	0.5	1	1	0	0.5	N	0.5	0	0	0	0	0.5	0.5	0	N	0	0.5	0.5	0.5	0.5	0.5	0.5	0.5
2	23671114	S2_23671114	C	G	0.372549	0	0.0727273	0	0	0	0	0	0	0	0	0	0	0	1	1	1	1	1	1	0.5	0	0.5	1	1	0	0.5	N	0.5	0	0	0	0	0.5	0.5	0	N	0.5	0.5	0.5	0.5	0.5	0.5	0.5	0.5
2	23671117	S2_23671117	C	T	0.372549	0	0.0727273	0	0	0	0	0	0	0	0	0	0	0	1	1	1	1	1	1	0.5	0	0.5	1	1	0	0.5	N	0.5	0	0	0	0	0.5	0.5	0	N	0.5	0.5	0.5	0.5	0.5	0.5	0.5	0.5
2	23717533	S2_23717533	G	T	0.09375	0.117647	0.127273	0	0	0	0	0	0	0	0	0	0	0	1	N	N	1	1	1	0.5	0	0	N	N	0	0	0	0	0	0	0	0	0	0	0	N	0	0	0	0	0	0	0	0
2	23724853	S2_23724853	G	T	0.381818	0	0	0	0	0	0	0	0	0	0	0	0	0	1	1	1	1	1	1	0.5	0	0.5	1	1	0	0.5	0	0.5	0	0	0	0	0.5	0.5	0	1	0.5	0.5	0.5	0.5	0.5	0.5	0.5	0.5
2	23764607	S2_23764607	T	C	0.390909	0	0	0	0	0	0	0	0	0	0	0	0	0	1	1	1	1	1	1	0.5	0	0.5	1	1	0	0.5	0	0.5	0	0	0	0	0.5	0.5	0	1	0.5	1	0.5	0.5	0.5	0.5	0.5	0.5
2	23764639	S2_23764639	G	A	0.390909	0	0	0	0	0	0	0	0	0	0	0	0	0	1	1	1	1	1	1	0.5	0	0.5	1	1	0	0.5	0	0.5	0	0	0	0	0.5	0.5	0	1	0.5	1	0.5	0.5	0.5	0.5	0.5	0.5
2	23768487	S2_23768487	G	A	0.381818	0	0	0	0	0	0	0	0	0	0	0	0	0	1	1	1	1	1	1	0.5	0	0.5	1	1	0	0.5	0	0.5	0	0	0	0	0.5	0.5	0	1	0.5	0.5	0.5	0.5	0.5	0.5	0.5	0.5
2	23768506	S2_23768506	T	C	0.381818	0	0	0	0	0	0	0	0	0	0	0	0	0	1	1	1	1	1	1	0.5	0	0.5	1	1	0	0.5	0	0.5	0	0	0	0	0.5	0.5	0	1	0.5	0.5	0.5	0.5	0.5	0.5	0.5	0.5
2	23768571	S2_23768571	G	A	0.37037	0	0.0181818	0	0	0	0	0	0	0	0	0	0	0	1	1	1	1	1	1	0.5	0	0.5	1	1	0	0.5	0	0.5	0	0	0	0	0.5	0.5	0	N	0.5	0.5	0.5	0.5	0.5	0.5	0.5	0.5
2	23802003	S2_23802003	A	T	0.35	0.176471	0.0909091	0	0	0	0	0	0	N	0	0	N	0	1	1	1	1	1	N	0.5	0	N	1	1	0	0.5	0	0.5	0	0	0	0	0.5	0.5	0	0	0	0.5	0.5	0.5	0.5	0.5	0.5	0.5
2	23827604	S2_23827604	G	A	0.390909	0	0	0	0	0.5	0	0	0	0	0	0	0	0	1	1	1	1	1	1	0.5	0	0.5	1	1	0	0.5	0	0.5	0	0	0	0	0.5	0.5	0	1	0.5	0.5	0.5	0.5	0.5	0.5	0.5	0.5
2	23827606	S2_23827606	T	G	0.390909	0	0	0	0	0.5	0	0	0	0	0	0	0	0	1	1	1	1	1	1	0.5	0	0.5	1	1	0	0.5	0	0.5	0	0	0	0	0.5	0.5	0	1	0.5	0.5	0.5	0.5	0.5	0.5	0.5	0.5
2	23830440	S2_23830440	T	C	0.361702	0.117647	0.145455	0	0	0	N	0	0	0	0	0	0	N	1	1	1	1	1	1	0.5	0	0.5	1	1	0	0.5	0	0.5	0	0	0	0	0.5	N	0	N	0.5	N	0.5	N	0.5	0.5	0.5	0.5
2	23830463	S2_23830463	T	A	0.361702	0.117647	0.145455	0	0	0	N	0	0	0	0	0	0	N	1	1	1	1	1	1	0.5	0	0.5	1	1	0	0.5	0	0.5	0	0	0	0	0.5	N	0	N	0.5	N	0.5	N	0.5	0.5	0.5	0.5
2	23830823	S2_23830823	C	G	0.381818	0	0	0	0	0	0	0	0	0	0	0	0	0	1	1	1	1	1	1	0.5	0	0.5	1	1	0	0.5	0	0.5	0	0	0	0	0.5	0.5	0	1	0.5	0.5	0.5	0.5	0.5	0.5	0.5	0.5
2	23866445	S2_23866445	A	-	0.381818	0	0	0	0	0	0	0	0	0	0	0	0	0	1	1	1	1	1	1	0.5	0	0.5	1	1	0	0.5	0	0.5	0	0	0	0	0.5	0.5	0	1	0.5	0.5	0.5	0.5	0.5	0.5	0.5	0.5
2	23866463	S2_23866463	C	T	0.381818	0	0	0	0	0	0	0	0	0	0	0	0	0	1	1	1	1	1	1	0.5	0	0.5	1	1	0	0.5	0	0.5	0	0	0	0	0.5	0.5	0	1	0.5	0.5	0.5	0.5	0.5	0.5	0.5	0.5
2	23890002	S2_23890002	T	C	0.691176	0.235294	0.381818	0	N	0	0	N	0	0	0	N	0	N	1	1	1	1	1	1	0.5	N	N	1	1	N	1	N	1	N	0	N	N	1	N	N	1	1	1	N	1	0.5	N	1	1
2	23899682	S2_23899682	G	T	0.177778	0.235294	0.181818	0	0	0	0	0	0	0	0	0	0	0	N	N	1	N	1	N	0.5	0	0	N	1	0	0.5	0	0.5	0	0	0	0	0.5	0	0	N	0	N	0.5	0	0.5	0	0.5	0
2	23899733	S2_23899733	A	G	0.177778	0.235294	0.181818	0	0	0	0	0	0	0	0	0	0	0	N	N	1	N	1	N	0.5	0	0	N	1	0	0.5	0	0.5	0	0	0	0	0.5	0	0	N	0	N	0.5	0	0.5	0	0.5	0
2	23926574	S2_23926574	T	A	0.342593	0	0.0181818	0	0	0	0	0	0	0	0	0	0	0	1	1	1	1	1	1	0	0	0.5	1	1	0	0.5	0	0.5	0	0	0	0	0.5	0.5	0	N	0.5	0	0.5	0.5	0	0.5	0.5	0.5
2	23926699	S2_23926699	T	G	0.381818	0	0	0	0	0	0	0	0	0	0	0	0	0	1	1	1	1	1	1	0.5	0	0.5	1	1	0	0.5	0	0.5	0	0	0	0	0.5	0.5	0	1	0.5	0.5	0.5	0.5	0.5	0.5	0.5	0.5
2	23937768	S2_23937768	C	G	0.365385	0	0.0545455	0	0	0	0	0	0	0	0	0	0	0	1	1	1	1	1	1	0.5	0	0.5	1	1	0	0.5	0	0.5	0	0	0	0	0.5	N	0	N	0.5	N	0.5	0.5	0.5	0.5	0.5	0.5
2	23951287	S2_23951287	C	G	0.37037	0	0.0181818	0	0	0	0	0	0	0	0	0	0	0	1	1	1	1	1	1	0.5	0	0.5	1	1	0	0.5	0	0.5	0	0	0	0	0.5	0.5	0	N	0.5	0.5	0.5	0.5	0.5	0.5	0.5	0.5
2	23978853	S2_23978853	A	G	0.314815	0	0.0181818	0	0	0	0	0	0	0	0	0	0	0	1	1	1	1	1	1	0.5	0	0	1	1	0	0.5	0	0.5	0	0	0	0	0.5	0.5	0	N	0.5	0.5	0.5	0.5	0	0.5	0.5	0
2	23978914	S2_23978914	G	T	0.320755	0	0.0363636	0	0	0	0	0	0	0	0	0	0	0	1	1	1	1	1	1	0.5	0	N	1	1	0	0.5	0	0.5	0	0	0	0	0.5	0.5	0	N	0.5	0.5	0.5	0.5	0	0.5	0.5	0
2	24363624	S2_24363624	C	T	0.37037	0	0.0181818	0	0	0	0	0	0	0	0	0	0	0	1	1	1	1	1	1	0.5	0	0.5	1	1	0	0.5	0	0.5	0	0	0	0	0.5	0.5	0	N	0.5	0.5	0.5	0.5	0.5	0.5	0.5	0.5
2	24363725	S2_24363725	A	-	0.381818	0	0	0	0	0	0	0	0	0	0	0	0	0	1	1	1	1	1	1	0.5	0	0.5	1	1	0	0.5	0	0.5	0	0	0	0	0.5	0.5	0	1	0.5	0.5	0.5	0.5	0.5	0.5	0.5	0.5
2	24456112	S2_24456112	G	A	0.342857	0.294118	0.363636	0	0	0	N	0	0	0	0	N	0	0	1	1	N	N	1	N	0.5	0	0.5	1	1	0	0.5	N	0.5	0	0	0	0	N	N	0	N	N	N	0.5	0.5	0.5	N	0.5	0.5
2	24456161	S2_24456161	A	G	0.342857	0.294118	0.363636	0	0	0	N	0	0	0	0	N	0	0	1	1	N	N	1	N	0.5	0	0.5	1	1	0	0.5	N	0.5	0	0	0	0	N	N	0	N	N	N	0.5	0.5	0.5	N	0.5	0.5
2	24503111	S2_24503111	A	G	0.294872	0.235294	0.290909	0	0	0	N	0	0	0	0	0	0	0	0.5	1	N	0	N	N	0.5	0	N	1	1	0	0.5	N	0.5	0	0	0	0	0.5	0.5	0	N	N	N	N	N	0.5	N	0.5	0.5
2	24503217	S2_24503217	A	-	0.382979	0.117647	0.145455	0	0	0	0	0	0	0	0	0	N	0	N	1	1	0.5	1	1	0.5	0	0.5	1	1	0	0.5	0	0.5	0	0	0	0	0.5	0.5	0	N	0.5	1	0.5	N	N	0.5	0.5	0.5
2	24537212	S2_24537212	C	T	0.363636	0	0	0	0	0	0	0	0	0	0	0	0	0	0.5	1	1	0.5	1	1	0.5	0	0.5	1	1	0	0.5	0	0.5	0	0	0	0	0.5	0.5	0	1	0.5	0.5	0.5	0.5	0.5	0.5	0.5	0.5
2	24539574	S2_24539574	T	C	0.319444	0.176471	0.345455	0	0	0	N	0	0	0	0	0	0	0	0.5	1	N	0.5	1	N	0.5	0	N	1	1	0	0.5	N	0.5	0	0	0	0	0.5	N	0	N	0.5	N	N	0.5	0.5	0.5	N	0.5
2	24558995	S2_24558995	C	T	0.318182	0.0588235	0.2	0	0	0	0	0	0	0	0	0	0	0	0.5	1	1	0.5	1	N	0.5	0	0.5	1	1	0	0.5	0	0.5	0	0	0	0	0.5	0.5	0	N	0.5	N	N	N	0.5	0.5	0	0.5
2	24559149	S2_24559149	T	A	0.4	0.176471	0.181818	0	0	0	N	0	N	0	0	0	0	N	0.5	1	1	0.5	1	1	0.5	0	0.5	1	1	0	0.5	N	0.5	0	0	0	0	0.5	0.5	0	N	0.5	N	1	0.5	1	0.5	0.5	0.5
2	24559153	S2_24559153	G	C	0.4	0.176471	0.181818	0	0	0	N	0	N	0	0	0	0	N	0.5	1	1	0.5	1	1	0.5	0	0.5	1	1	0	0.5	N	0.5	0	0	0	0	0.5	0.5	0	N	0.5	N	1	0.5	1	0.5	0.5	0.5
2	24635790	S2_24635790	C	A	0.37037	0	0.0181818	0	0	0	0	0	0	0	0	0	0	0	0.5	1	1	0.5	1	1	0.5	0	0.5	1	1	0	0.5	0	0.5	0	0	0	0	0.5	0.5	0	1	0.5	0.5	0.5	0.5	0.5	0.5	0.5	0.5
2	24635793	S2_24635793	A	T	0.37963	0	0.0181818	0	0	0	0	0	0	0	0	0	0.5	0	0.5	1	1	0.5	1	1	0.5	0	0.5	1	1	0	0.5	0	0.5	0	0	0	0	0.5	0.5	0	1	0.5	0.5	0.5	0.5	0.5	0.5	0.5	0.5
2	24635794	S2_24635794	A	T	0.37037	0	0.0181818	0	0	0	0	0	0	0	0	0	0	0	0.5	1	1	0.5	1	1	0.5	0	0.5	1	1	0	0.5	0	0.5	0	0	0	0	0.5	0.5	0	1	0.5	0.5	0.5	0.5	0.5	0.5	0.5	0.5
2	24635795	S2_24635795	A	G	0.37037	0	0.0181818	0	0	0	0	0	0	0	0	0	0	0	0.5	1	1	0.5	1	1	0.5	0	0.5	1	1	0	0.5	0	0.5	0	0	0	0	0.5	0.5	0	1	0.5	0.5	0.5	0.5	0.5	0.5	0.5	0.5
2	24635797	S2_24635797	T	-	0.37037	0	0.0181818	0	0	0	0	0	0	0	0	0	0	0	0.5	1	1	0.5	1	1	0.5	0	0.5	1	1	0	0.5	0	0.5	0	0	0	0	0.5	0.5	0	1	0.5	0.5	0.5	0.5	0.5	0.5	0.5	0.5
2	24635799	S2_24635799	C	T	0.37037	0	0.0181818	0	0	0	0	0	0	0	0	0	0	0	0.5	1	1	0.5	1	1	0.5	0	0.5	1	1	0	0.5	0	0.5	0	0	0	0	0.5	0.5	0	1	0.5	0.5	0.5	0.5	0.5	0.5	0.5	0.5
2	24643835	S2_24643835	G	A	0.351852	0	0.0181818	0	0	0	0	0	0	0	0	0	0	0	0.5	1	1	0.5	1	1	0.5	0	0.5	1	1	0	0.5	0	0.5	0	0	0	0	0.5	0.5	0	N	0.5	0.5	0.5	0.5	0.5	0.5	0.5	0.5
2	24651050	S2_24651050	C	T	0.28125	0.117647	0.418182	0	0	N	0	0	0	0	0	0	0	0	N	1	1	0.5	1	1	0.5	0	N	N	1	0	0.5	N	0.5	0	0	0	N	N	0	0	N	N	N	N	0.5	N	N	N	0.5
2	24683938	S2_24683938	A	C	0.329268	0.176471	0.254545	0	0	0	0	0	0	0	0	0	0	N	0.5	1	N	0.5	1	N	0	0	0.5	1	1	0	N	0	0.5	0	0.5	0	0	0.5	N	0	N	N	N	0.5	N	0.5	N	0.5	0.5
2	24710898	S2_24710898	A	C	0.343137	0.235294	0.0727273	0	0	0	0	0	0	0	0	0	0	N	0.5	1	1	N	N	N	0	0	0.5	1	1	0	0.5	0.5	0.5	0	0	0	0	0.5	0.5	0	1	0	0.5	0.5	0.5	0.5	0.5	0.5	0.5
2	24710914	S2_24710914	G	A	0.362745	0.117647	0.0727273	0	0	0	0	0	0	0	0	0	0	N	0.5	1	1	0.5	1	N	0.5	0	0.5	1	1	0	0.5	N	0.5	0	0	0	0	0.5	0.5	0	1	0	0.5	0.5	0.5	0.5	0.5	0.5	0.5
2	24740174	S2_24740174	A	T	0.370968	0.294118	0.436364	0	0	0	N	0	N	0	0	0	0	N	0.5	1	1	N	1	N	0.5	0	N	1	1	0	0.5	N	0.5	N	0	0	0	N	N	N	N	N	N	0.5	0.5	1	N	N	0.5
2	24913934	S2_24913934	A	C	0.380435	0	0.163636	0	0	0	0	0	0	0	0	0	0	0.5	0.5	1	1	0.5	1	1	0.5	0	N	1	1	0	0.5	N	0.5	0	0.5	0	0	0.5	0.5	0	N	0.5	N	0.5	0.5	0.5	0.5	0.5	0.5
2	25173677	S2_25173677	T	C	0.384615	0	0.0545455	0	0	0	0	0	0	0	0	0	0	0.5	0.5	1	1	0.5	1	1	0.5	0	0.5	1	1	0	0.5	0	0.5	0	0.5	0	0	0.5	N	0	0.5	0.5	N	0.5	0.5	0.5	0.5	1	0.5
2	25229525	S2_25229525	A	-	0.381818	0	0	0	0	0	0	0	0	0	0	0	0	0.5	0.5	1	1	0.5	1	1	0	0	0.5	1	1	0	0.5	0	0.5	0	0.5	0	0	0.5	0.5	0	1	0.5	0.5	0.5	0.5	0.5	0.5	0.5	0.5
2	25229549	S2_25229549	T	C	0.390909	0	0	0	0	0	0	0	0	0	0	0	0	0.5	0.5	1	1	0.5	1	1	0.5	0	0.5	1	1	0	0.5	0	0.5	0	0.5	0	0	0.5	0.5	0	1	0.5	0.5	0.5	0.5	0.5	0.5	0.5	0.5
2	25231858	S2_25231858	A	C	0.384615	0.235294	0.290909	0	0	0	0	0	0	N	0	0	0	0	N	1	N	0.5	1	N	0.5	0	N	1	1	0	0.5	N	0.5	0	0.5	0	0	0.5	0.5	N	N	0.5	N	N	0.5	0.5	N	0.5	0.5
2	25231863	S2_25231863	T	A	0.384615	0.235294	0.290909	0	0	0	0	0	0	N	0	0	0	0	N	1	N	0.5	1	N	0.5	0	N	1	1	0	0.5	N	0.5	0	0.5	0	0	0.5	0.5	N	N	0.5	N	N	0.5	0.5	N	0.5	0.5
2	25236569	S2_25236569	C	T	0.346154	0	0.0545455	0	0	0	0	0	0	0	0	0	0	0.5	0.5	1	1	0.5	1	1	0.5	0	0	1	1	0	0.5	0	0.5	0	0.5	0	0	0.5	0.5	0	N	1	0.5	0.5	0.5	0	0.5	0.5	0
2	25236573	S2_25236573	G	T	0.346154	0	0.0545455	0	0	0	0	0	0	0	0	0	0	0.5	0.5	1	1	0.5	1	1	0.5	0	0	1	1	0	0.5	0	0.5	0	0.5	0	0	0.5	0.5	0	N	1	0.5	0.5	0.5	0	0.5	0.5	0
2	25246598	S2_25246598	G	C	0.22	0.176471	0.0909091	0	0	0	0	0	0	0	0	0	0	0	0	1	N	0.5	N	N	0.5	0	0.5	N	1	0	0	0	0.5	0	0.5	0	0	0.5	0.5	0	N	0	0.5	0.5	0	0.5	0.5	0	0
2	25271576	S2_25271576	A	G	0.375	0	0.0545455	0	0	0	0	0	0	0	0	0	0	0.5	0	1	1	0.5	1	1	0.5	0	0.5	1	1	0	0.5	0	0.5	0	0.5	0	0	0.5	N	0	1	0.5	N	1	0.5	0.5	0.5	0.5	0.5
2	25289103	S2_25289103	C	T	0.38	0.176471	0.0909091	N	0	0	0	0	0	0	0	0	0	N	0.5	1	1	0	N	1	1	0	0	1	0.5	0	0.5	N	1	0	0.5	0	0	1	0.5	0	1	1	1	0.5	0.5	N	0.5	0.5	0
2	25346603	S2_25346603	G	A	0.4	0	0	0	0	0	0	0	0	0	0	0	0	0.5	0.5	1	1	0.5	1	1	0.5	0	0.5	1	1	0	0.5	0	0.5	0	0.5	0	0	0.5	0.5	0	1	0.5	0.5	0.5	0.5	0.5	0.5	0.5	0.5
2	25502635	S2_25502635	A	G	0.396226	0	0.0363636	0	0	0	0	0	0	0	0	0	0	0.5	0.5	1	1	0.5	1	1	0.5	0	0.5	1	1	0	0.5	0	0.5	0	0.5	0	0	0.5	0.5	0	N	0.5	0.5	0.5	0.5	0.5	0.5	0.5	0.5
2	25502644	S2_25502644	C	G	0.396226	0	0.0363636	0	0	0	0	0	0	0	0	0	0	0.5	0.5	1	1	0.5	1	1	0.5	0	0.5	1	1	0	0.5	0	0.5	0	0.5	0	0	0.5	0.5	0	N	0.5	0.5	0.5	0.5	0.5	0.5	0.5	0.5
2	25540511	S2_25540511	A	G	0.419355	0.176471	0.436364	0	0	0	0	0	0	0	0	N	0	0.5	1	1	1	1	N	N	0.5	0	0.5	N	1	0	0.5	N	0.5	N	0.5	0	0	0.5	N	N	N	N	N	N	N	0.5	N	N	0.5
2	25540648	S2_25540648	A	T	0.4	0.0588235	0.181818	0	0.5	0	0	0	0	0	0	0	0	0.5	1	1	1	1	1	N	0.5	0	N	1	1	0	0.5	0	0.5	0	0.5	0	0	0.5	0.5	0	N	N	N	0.5	0.5	0.5	0.5	0.5	0.5
2	25540649	S2_25540649	C	T	0.4	0.0588235	0.181818	0	0.5	0	0	0	0	0	0	0	0	0.5	1	1	1	1	1	N	0.5	0	N	1	1	0	0.5	0	0.5	0	0.5	0	0	0.5	0.5	0	N	N	N	0.5	0.5	0.5	0.5	0.5	0.5
2	25540650	S2_25540650	T	G	0.4	0.0588235	0.181818	0	0.5	0	0	0	0	0	0	0	0	0.5	1	1	1	1	1	N	0.5	0	N	1	1	0	0.5	0	0.5	0	0.5	0	0	0.5	0.5	0	N	N	N	0.5	0.5	0.5	0.5	0.5	0.5
2	25548233	S2_25548233	A	C	0.416667	0.0588235	0.127273	0	0	0	N	0	0	0	0	0	0	0.5	1	1	1	1	1	1	0.5	0	0.5	1	1	0	0.5	0	0.5	0	0.5	0	0	0.5	0.5	0	N	N	N	0.5	0.5	0.5	0.5	0.5	0.5
2	25767610	S2_25767610	A	G	0.447368	0.117647	0.309091	0	0	0	0	0	N	0	0	N	0	0.5	1	1	1	1	1	1	0.5	0	0.5	1	1	0	0.5	N	0.5	0	0.5	0	0	0.5	N	0	N	N	0	N	N	N	0.5	N	0.5
2	25767613	S2_25767613	A	T	0.447368	0.117647	0.309091	0	0	0	0	0	N	0	0	N	0	0.5	1	1	1	1	1	1	0.5	0	0.5	1	1	0	0.5	N	0.5	0	0.5	0	0	0.5	N	0	N	N	0	N	N	N	0.5	N	0.5
2	25767660	S2_25767660	T	C	0.447368	0.117647	0.309091	0	0	0	0	0	N	0	0	N	0	0.5	1	1	1	1	1	1	0.5	0	0.5	1	1	0	0.5	N	0.5	0	0.5	0	0	0.5	N	0	N	N	0	N	N	N	0.5	N	0.5
2	25869796	S2_25869796	C	T	0.418182	0	0	0	0	0	0	0	0	0	0	0	0	0.5	1	1	1	1	1	1	0.5	0	0.5	1	1	0	0.5	0	0.5	0	0.5	0	0	0.5	0.5	0	1	0.5	0.5	0.5	0.5	0.5	0.5	0.5	0.5
2	25869807	S2_25869807	G	A	0.418182	0	0	0	0	0	0	0	0	0	0	0	0	0.5	1	1	1	1	1	1	0.5	0	0.5	1	1	0	0.5	0	0.5	0	0.5	0	0	0.5	0.5	0	1	0.5	0.5	0.5	0.5	0.5	0.5	0.5	0.5
2	25875674	S2_25875674	A	G	0.291667	0.117647	0.345455	0	0	0	0	0	0	0	0	0	0	0.5	1	1	N	1	1	N	0.5	0	N	1	1	0	0	N	0	0	0.5	0	0	N	N	0	N	N	N	N	0	0.5	N	0	0.5
2	25875710	S2_25875710	A	C	0.111111	0.117647	0.345455	0	0	0	0	0	0	0	0	0	0	0.5	0	1	N	0.5	1	N	0	0	N	0	0	0	0	N	0	0	0.5	0	0	N	N	0	N	N	N	N	0	0	N	0	0
2	25939194	S2_25939194	A	G	0.396226	0.0588235	0.0363636	0	0	0	0	0	0	0	0	0	0	0.5	1	1	1	1	1	N	0.5	0	0.5	1	1	0	0.5	0	0.5	0	0.5	0	0	0.5	0.5	0	N	0.5	0.5	0.5	0.5	0.5	0.5	0.5	0.5
2	25951255	S2_25951255	T	C	0.407407	0	0.0181818	0	0	0	0	0	0	0	0	0	0	0.5	1	1	1	1	1	1	0.5	0	0.5	1	1	0	0.5	0	0.5	0	0.5	0	0	0.5	0.5	0	N	0.5	0.5	0.5	0.5	0.5	0.5	0.5	0.5
2	25951260	S2_25951260	T	C	0.388889	0	0.0181818	0	0	0	0	0	0	0	0	0	0	0.5	1	1	1	1	1	1	0.5	0	0.5	1	1	0	0.5	0	0.5	0	0.5	0	0	0.5	0.5	0	N	0	0.5	0.5	0.5	0.5	0.5	0.5	0.5
2	25994513	S2_25994513	T	A	0.436364	0	0	0	0	0	0	0	0	0	0	0	0	0.5	1	1	1	1	1	1	0.5	0	0.5	1	1	0	0.5	0	0.5	0	0.5	0	0	0.5	1	0	1	0.5	0.5	0.5	0.5	0.5	0.5	0.5	0.5
2	25994522	S2_25994522	C	T	0.436364	0	0	0	0	0	0	0	0	0	0	0	0	0.5	1	1	1	1	1	1	0.5	0	0.5	1	1	0	0.5	0	0.5	0	0.5	0	0	0.5	1	0	1	0.5	0.5	0.5	0.5	0.5	0.5	0.5	0.5
2	26002974	S2_26002974	G	A	0.382353	0.117647	0.0727273	0	0	0	0	0	0	0	0	0	0	0.5	1	1	N	N	1	1	0.5	0	0.5	1	1	0	0.5	0	0.5	0	0.5	0	0	0.5	0.5	0	N	0.5	0.5	0.5	0.5	0.5	0.5	0.5	0.5
2	26002975	S2_26002975	C	T	0.382353	0.117647	0.0727273	0	0	0	0	0	0	0	0	0	0	0.5	1	1	N	N	1	1	0.5	0	0.5	1	1	0	0.5	0	0.5	0	0.5	0	0	0.5	0.5	0	N	0.5	0.5	0.5	0.5	0.5	0.5	0.5	0.5
2	26002986	S2_26002986	G	A	0.382353	0.117647	0.0727273	0	0	0	0	0	0	0	0	0	0	0.5	1	1	N	N	1	1	0.5	0	0.5	1	1	0	0.5	0	0.5	0	0.5	0	0	0.5	0.5	0	N	0.5	0.5	0.5	0.5	0.5	0.5	0.5	0.5
2	26003075	S2_26003075	T	G	0.416667	0	0.0181818	0	0	0	0	0	0	0	0	0	0	0.5	1	1	1	1	1	1	0.5	0	0.5	1	1	0	0.5	0	0.5	0	0.5	0	0	0.5	1	0	N	0.5	0.5	0.5	0.5	0.5	0.5	0.5	0.5
2	26031648	S2_26031648	G	A	0.425926	0	0.0181818	0	0	0	0	0	0	0	0	0	0	1	1	1	1	1	1	1	0.5	0	0.5	1	1	0	0.5	0	0.5	0	0.5	0	0	0.5	0.5	0	1	0.5	0.5	0.5	0.5	0.5	0.5	0.5	0.5
2	26031763	S2_26031763	C	T	0.397727	0.117647	0.2	0	0	0	0	0	0	0	0	0	0	N	1	1	1	1	1	N	0.5	0	0.5	1	1	0	0.5	0	0.5	0	0.5	0	0	0.5	N	0	N	N	0.5	0.5	0.5	0.5	0.5	0.5	0.5
2	26031809	S2_26031809	A	C	0.385417	0.0588235	0.127273	0	0	0	0	0	0	0	0	0	0	0.5	1	1	1	1	1	N	0.5	0	0.5	1	1	0	0.5	0	0.5	0	0.5	0	0	0.5	1	0	N	0.5	N	N	0.5	0.5	0.5	0.5	0.5
2	26079680	S2_26079680	G	A	0.40566	0	0.0363636	0	0	0	0	0	0	0	0	0	0	0.5	1	1	1	1	1	1	0.5	0	0.5	1	1	0	0.5	0	0.5	0	0.5	0	0	0.5	0.5	0	N	0.5	N	0.5	0.5	0.5	0.5	0.5	0.5
2	26089606	S2_26089606	G	A	0.256098	0.235294	0.254545	0	0	0	0	0	0	0	0	0	N	N	1	1	1	N	N	1	0.5	N	N	N	N	0	0	0	0.5	0	0.5	0	0	N	0	0	N	N	N	0.5	0.5	0	0.5	0.5	0
2	26097852	S2_26097852	G	T	0.09375	0.117647	0.127273	0	0	0	0	0	0	0	0	0	0	0	N	1	1	1	1	N	0.5	0	0	N	N	0	0	0	0	0	0	0	0	0	0	0	N	0	0	0	0	0	0	0	0
2	26097883	S2_26097883	T	-	0.0833333	0.117647	0.127273	0	0	0	0	0	0	0	0	0	0	0	N	1	1	1	1	N	0	0	0	N	N	0	0	0	0	0	0	0	0	0	0	0	N	0	0	0	0	0	0	0	0
2	26097910	S2_26097910	G	-	0.09375	0.117647	0.127273	0	0	0	0	0	0	0	0	0	0	0	N	1	1	1	1	N	0.5	0	0	N	N	0	0	0	0	0	0	0	0	0	0	0	N	0	0	0	0	0	0	0	0
2	26194487	S2_26194487	C	T	0.407407	0	0.0181818	0	0	0	0	0	0	0	0	0	0	0.5	1	1	1	1	1	1	0.5	0	0.5	1	1	0	0.5	0	0.5	0	0.5	0	0	0.5	0.5	0	1	0.5	N	0.5	0.5	0.5	0.5	0.5	0.5
2	26194541	S2_26194541	T	C	0.403846	0	0.0545455	0	0	0	0	0	0	0	0	0	0	0.5	1	1	1	1	1	1	0.5	0	0.5	1	1	0	0.5	0	0.5	0	0.5	0	0	0.5	0.5	0	N	0.5	N	0.5	N	0.5	0.5	0.5	0.5
2	26285421	S2_26285421	C	T	0.294118	0	0.0727273	0	0	0	0	0	0	0	0	0	0	0.5	1	1	1	1	1	1	0.5	0	0.5	1	1	0	0	0	0	0	0.5	0	0	0	N	0	N	0.5	N	0	0	0.5	0	0	0.5
2	26285429	S2_26285429	T	C	0.294118	0	0.0727273	0	0	0	0	0	0	0	0	0	0	0.5	1	1	1	1	1	1	0.5	0	0.5	1	1	0	0	0	0	0	0.5	0	0	0	N	0	N	0.5	N	0	0	0.5	0	0	0.5
2	26285460	S2_26285460	A	G	0.294118	0	0.0727273	0	0	0	0	0	0	0	0	0	0	0.5	1	1	1	1	1	1	0.5	0	0.5	1	1	0	0	0	0	0	0.5	0	0	0	N	0	N	0.5	N	0	0	0.5	0	0	0.5
2	26285477	S2_26285477	T	-	0.294118	0	0.0727273	0	0	0	0	0	0	0	0	0	0	0.5	1	1	1	1	1	1	0.5	0	0.5	1	1	0	0	0	0	0	0.5	0	0	0	N	0	N	0.5	N	0	0	0.5	0	0	0.5
2	26305652	S2_26305652	C	T	0.375	0.176471	0.345455	0	0	0	0	0	N	0	0	0	0	N	1	1	1	1	1	N	0.5	0	0.5	N	1	0	0.5	N	0.5	0	0.5	0	0	0.5	N	0	N	N	N	N	N	0.5	N	0.5	0.5
2	26313137	S2_26313137	A	G	0.392857	0.176471	0.236364	0	0	0	0	0	0	0	0	0	N	0.5	1	1	N	1	1	N	0.5	0	N	1	1	0	0.5	N	0.5	0	0.5	0	0	N	0.5	0	N	0.5	N	N	0.5	0.5	0.5	0.5	0.5
2	26323593	S2_26323593	A	-	0.372093	0.176471	0.218182	0	0	0	0	0	0	0	0	0	0	N	1	1	N	1	1	N	0.5	0	0.5	1	1	0	0.5	0	0.5	0	0.5	0	0	0.5	0.5	N	N	0.5	N	N	0.5	0	0.5	0.5	0.5
2	26323598	S2_26323598	A	T	0.372093	0.176471	0.218182	0	0	0	0	0	0	0	0	0	0	N	1	1	N	1	1	N	0.5	0	0.5	1	1	0	0.5	0	0.5	0	0.5	0	0	0.5	0.5	N	N	0.5	N	N	0.5	0	0.5	0.5	0.5
2	26494402	S2_26494402	G	A	0.460784	0	0.0727273	0	0	0	0	0	0	0	0	0	0	0.5	1	1	1	1	1	1	0.5	0	0.5	1	1	0	0.5	N	0.5	0	0.5	0	0	1	0.5	0	N	0.5	0.5	0.5	0.5	1	0.5	0.5	0.5
2	26494407	S2_26494407	A	C	0.460784	0	0.0727273	0	0	0	0	0	0	0	0	0	0	0.5	1	1	1	1	1	1	0.5	0	0.5	1	1	0	0.5	N	0.5	0	0.5	0	0	1	0.5	0	N	0.5	0.5	0.5	0.5	1	0.5	0.5	0.5
2	26530306	S2_26530306	A	T	0.292453	0	0.0363636	0	0	0	0	0	0	0	0	0	0	0	1	1	1	1	1	1	0.5	0	0	1	1	0	0.5	0	0.5	0	0	0	0	0.5	0.5	0	N	0	0.5	0.5	0.5	0	0.5	0.5	0
2	26607799	S2_26607799	G	A	0.428571	0	0.109091	0	0	0	0	0	0	0	0	0	0	1	1	1	1	1	1	1	0.5	0	0.5	1	1	0	0.5	0	0.5	0	0.5	0	0	0.5	N	0	N	0.5	N	0.5	0.5	0.5	0.5	0.5	0.5
2	26610370	S2_26610370	G	A	0.418182	0	0	0	0	0	0	0	0	0	0	0	0	0.5	1	1	1	1	1	1	0.5	0	0.5	1	1	0	0.5	0	0.5	0	0.5	0	0	0.5	0.5	0	1	0.5	0.5	0.5	0.5	0.5	0.5	0.5	0.5
2	26612057	S2_26612057	G	T	0.463636	0	0	0	0	0	0	0	0	0	0	0	0	0.5	1	1	1	1	1	1	0.5	0	0.5	1	1	0	0.5	0	1	0	0.5	0	0	1	0.5	0	1	1	1	0.5	0.5	0.5	0.5	0.5	0.5
2	26650612	S2_26650612	G	T	0.4375	0.0588235	0.127273	0	0	0	0	0	0	0	0	0	0	1	1	1	1	1	1	N	0.5	0	N	1	1	0	0.5	0	0.5	0	0.5	0	0	0.5	0.5	0	N	0.5	0.5	0.5	0.5	0.5	0.5	0.5	0.5
2	26662822	S2_26662822	G	A	0.409091	0	0	0	0	0	0	0	0	0	0	0	0	0.5	1	1	1	1	1	1	0.5	0	0.5	1	1	0	0.5	0	0.5	0	0.5	0	0	0.5	0.5	0	0.5	0.5	0.5	0.5	0.5	0.5	0.5	0.5	0.5
2	26662831	S2_26662831	T	C	0.409091	0	0	0	0	0	0	0	0	0	0	0	0	0.5	1	1	1	1	1	1	0.5	0	0.5	1	1	0	0.5	0	0.5	0	0.5	0	0	0.5	0.5	0	0.5	0.5	0.5	0.5	0.5	0.5	0.5	0.5	0.5
2	26668470	S2_26668470	T	C	0.416667	0	0.0181818	0	0	0	0	0	0	0	0	0	0	0.5	1	1	1	1	1	1	0.5	0	0.5	1	1	0	0.5	0	0.5	0	0.5	0	0	0.5	0.5	0	1	0.5	0.5	0.5	0.5	0.5	0.5	0.5	0.5
2	26669748	S2_26669748	A	-	0.290323	0.294118	0.436364	0	0	0	0	0	N	0	0	0	0	N	1	1	N	1	N	N	0.5	0	N	N	1	N	N	0	0	0	0.5	0	0	N	N	0	N	0.5	N	N	N	N	N	N	0.5
2	26680576	S2_26680576	G	A	0.27	0.235294	0.0909091	0	0	0	0	0	0	0	0	0	0	N	N	1	N	1	1	N	0	0	0	1	1	0	0	0	0.5	0	0.5	0	0	0.5	0.5	0	N	0.5	0	0.5	0	0	0	0.5	0
2	26680586	S2_26680586	C	T	0.27	0.235294	0.0909091	0	0	0	0	0	0	0	0	0	0	N	N	1	N	1	1	N	0	0	0	1	1	0	0	0	0.5	0	0.5	0	0	0.5	0.5	0	N	0.5	0	0.5	0	0	0	0.5	0
2	26680610	S2_26680610	C	T	0.72449	0.235294	0.109091	1	1	1	1	1	1	1	1	1	1	N	N	0	N	0	0	N	1	1	1	0	0	1	1	1	0.5	1	0.5	1	1	0.5	0.5	1	N	0.5	1	0.5	1	1	1	0.5	1
2	26703442	S2_26703442	A	C	0.321429	0.235294	0.490909	0	0	0	0	0	0	0	0	0	0	N	1	1	N	1	N	N	0.5	0	N	1	1	0	0.5	N	0.5	N	0.5	0	0	N	0.5	N	N	N	N	N	0	N	N	N	0.5
[truncated: 9,138 more rows]
[truncated: 16 more columns]
